# Supplementary material for: Comprehensive Analysis of the PANoptosis-Related Genes in Stroke Based on Single-Cell RNA-Seq and Spatial Transcriptomics
Source: Mediators Inflamm. 2025 Nov 4;2025:5828665. doi: 10.1155/mi/5828665 (PMC12605869; doi:10.1155/mi/5828665)
Supplement: Supporting Information 1 — Table S1. PANoptosis-related genes (PANRGs) were retrieved from the MSigDB and article. [file 5828665.f1.xlsx]

## Sheet: Table S1
Table S1. PANoptosis-related genes (PANRGs) were retrieved from th MSigDB and article.
ANP32A
APAF1
AVEN
BAD
BAK1
BAX
BBC3
BCL2
BCL2A1
BCL2L1
BCL2L10
BCL2L11
BCL2L12
BCL2L14
BCL2L2
BID
BIK
BIRC2
BIRC3
BMF
BNIP3
BNIP3L
CASP10
CASP3
CASP6
CASP7
CASP8
CASP9
CFLAR
CRADD
CSE1L
CYCS
DIABLO
FADD
FAS
FASLG
HRK
MCL1
MOAP1
PMAIP1
RIPK1
SH3GLB1
TNF
TNFRSF10A
TNFRSF10B
TNFRSF10C
TNFRSF10D
TNFRSF1A
TNFRSF1B
TNFSF10
TP53
TRADD
XIAP
AIFM1
AKT1
AKT2
AKT3
ATM
CAPN1
CAPN2
CHP1
CHP2
CHUK
CSF2RB
DFFA
DFFB
ENDOD1
ENDOG
EXOG
IKBKB
IKBKG
IL1A
IL1B
IL1R1
IL1RAP
IL3
IL3RA
IRAK1
IRAK2
IRAK3
IRAK4
MAP3K14
MYD88
NFKB1
NFKBIA
NGF
NTRK1
PIK3CA
PIK3CB
PIK3CD
PIK3CG
PIK3R1
PIK3R2
PIK3R3
PIK3R5
PPP3CA
PPP3CB
PPP3CC
PPP3R1
PPP3R2
PRKACA
PRKACB
PRKACG
PRKAR1A
PRKAR1B
PRKAR2A
PRKAR2B
PRKX
RELA
TRAF2
AIM2
CASP1
CASP4
CASP5
CHMP2A
CHMP2B
CHMP4B
CHMP4C
CHMP6
CHMP7
ELANE
GPX4
GSDMB
GSDMC
GSDMD
GZMB
HMGB1
IL18
IL6
IRF1
IRF2
NLRC4
NLRP1
NLRP2
NLRP3
NLRP6
NLRP7
NOD1
NOD2
PLCG1
PYCARD
SCAF11
TP63
TIRAP
GZMA
GSDMA
GSDME
PJVK
ZBP1
USP22
TSC1
TRIM11
TNFRSF21
TLR3
TERT
TARDBP
STUB1
STAT3
SQSTM1
SPATA2
SLC39A7
SIRT3
SIRT2
SIRT1
RNF31
RIPK3
PLK1
PANX1
OTULIN
MYCN
MYC
MPG
MLKL
MAPK8
MAP3K7
LEF1
KLF9
ITPK1
IPMK
IDH2
IDH1
ID1
HSPA4
HSP90AA1
HDAC9
HAT1
GATA3
FLT3
EGFR
DNMT1
DDX58
CYLD
CDKN2A
CD40
BRAF
BACH2
AXL
AT
RX
APP
ALK
