# Supplementary material for: Comprehensive Analysis of the PANoptosis-Related Genes in Stroke Based on Single-Cell RNA-Seq and Spatial Transcriptomics
Source: Mediators Inflamm. 2025 Nov 4;2025:5828665. doi: 10.1155/mi/5828665 (PMC12605869; doi:10.1155/mi/5828665)
Supplement: Supporting Information 2 — Table S2. The scDEGs from the hdWGCNA based on scRNA-seq data. [file 5828665.f2.xlsx]

## Sheet: Table S2
Table S2. The scDEGs from the hdWGCNA based on scRNA-seq data.
Pcmtd1
2610203C22Rik
Tram1
Lactb2
Terf1
Ogfrl1
Ptp4a1.1
Dst
Ptpn18
Fam168b
Neurl3
Mgat4a
Tgfbrap1
Tpp2
Tex30
Ercc5
Slc40a1
Nabp1
Gls
Ormdl1
Ankrd44
Sf3b1
Coq10b
Plcl1
Clk1
Cflar
Casp8
Fam117b
Pard3b
Ino80d
Klf7
Kansl1l
Pecr
Tns1
Aamp
Slc11a1
Cnppd1
Serpine2
Dock10
A630001G21Rik
Itm2c
Inpp5d
Atg16l1
Dgkd
Ugt1a7c
Ube2f
Fam174a
Macir
Vps4b
Tmem185b
Tmem37
Ccdc93
Ddx18
Slc35f5
Rab3gap1
Rassf5
Srgap2
Nuak2
Mdm4
Zc3h11a
Btg2
Ppfia4
Adipor1
Kdm5b
Kif21b
Nek7
Cfh
Rgs2
Gm10138
Ivns1abp
Trmt1l
Rnf2
Ncf2
Smg7
E330020D12Rik
Glul
A830008E24Rik
Ier5
Abl2
Ralgps2
Gas5
Sft2d2
Rcsd1
Tada1
Tmco1
Nos1ap
Dusp12
Fcgr3
B4galt3
Ppox
Usp21
Dedd
Nit1
Pfdn2
Arhgap30
Usf1
F11r
Alyref2
Cd84
Ncstn
Dcaf8
Aim2
Hmga2-ps1
Smyd3
Acbd3
Sde2
Pycr2
Lefty1
Tmem63a
Wdr26
Mtarc2
Angel2
Tatdn3
Batf3
Atf3
Pacc1
Traf5
Traf3ip3
Cd34
Cr1l
Frmd4a
Celf2
Kin
Pfkfb3
Cacnb2
Nsun6
Plxdc2
Pip4k2a
Msrb2
Apbb1ip
Yme1l1
Hnmt
Arrdc1
Tor4a
Nelfb
Tmem203
Fbxw5
Tmem141
Bmyc
Card9
Med22
Surf2
Mrps2
Rapgef1
Gle1
Phyhd1
Dolpp1
Abl1
Slc25a25
St6galnac4
Eng
Cdk9
Slc2a8
Garnl3
Hspa5
Rab14
Ptgs1
Nek6
Zeb2
Zeb2os
Marchf7
Cd302
Mettl5
Pdk1
Gpr155
Wipf1
Atf2
Agps
Prkra
Fkbp7
Ctnnd1
Clp1
Ptprj
Fnbp4
Celf1
Rapsn
Spi1
Acp2
Arfgap2
Cd82
Traf6
Lmo2
Dnajc24
Lin7c
Slc12a6
Zfyve19
Spint1
Vps18
Rtf1
Ehd4
Capn3
Stard9
Ctdspl2
Eif3j1
Sqor
Gabpb1
Usp8
Ncaph
Dusp2
Mertk
Il1a
Sirpa
Nop56
Ptpra
Ddrgk1
Mavs
Smox
Rassf2
Slc23a2
Tmem230
Tmx4
Slx4ip
Snx5
Mgme1
Slc24a3
Rin2
Cst3
Acss1
Abhd12
Fam110a
Hck
Asxl1
Commd7
Snta1
Map1lc3a
Pigu
Edem2
Ergic3
Rbm39
Phf20
Aar2
Dlgap4
Tgif2
5430405H02Rik
Soga1
Mafb
Top1
Srsf6
Oser1
Serinc3
Pkig
Tomm34
Dnttip1
Ctsa
Slc35c2
Ncoa3
Prex1
Stau1
Zfas1
Rnf114
Ptpn1
Adnp
Cstf1
Cass4
Rbm38
Pmepa1
Gnas
Ctsz
Fam217b
Dnajc5
Uckl1
Rgs19
Gm8797
Pag1
Hps3
Hltf
Tbl1xr1
Pld1
Sec62
Gpr160
Skil
Spata5
Elf2
Maml3
Foxo1
Nhlrc3
Proser1
Rfxap
Rnf13
Tsc22d2
Siah2
Med12l
P2ry13
P2ry12
Mbnl1
Ccnl1
Kpna4
Ppm1l
B3galnt1
Tmem144
Ctso
Plrg1
Tlr2
Lrba
Fcrls
Mef2d
Arhgef2
Khdc4
Clk2
Slc50a1
Adam15
Il6ra
4933434E20Rik
Tpm3
Rps27
Crtc2
Gatad2b
Pogz
Pip5k1a
Vps72
Tnfaip8l2
Ctss
Mcl1
Plekho1
Fcgr1
Txnip
Polr3gl
Acp6
Gdap2
Man1a2
Olfml3
Rsbn1
Cttnbp2nl
Rap1a
Adora3
I830077J02Rik
Cept1
Cd53
Sort1
Taf13
Prpf38b
Eeig2
Frrs1
Snhg8
Camk2d
Tifa
Papss1
Ube2d3
Nfkb1
Bank1
Ppp3ca
Dapp1
Trmt10a
Metap1
Rap1gds1
Pdlim5
Gtf2b
Bcl10
Ctbs
Rpf1
Dnajb4
Usp33
Pigk
Srsf11
Tgs1
Lyn
Chchd7
Asph
Plekhf2
Dpy19l4
Gem
Tmem64
Ripk2
Rmdn1
Pnisr
Fbxl4
Ufl1
4933421O10Rik
Ube2j1
Pnrc1
Akirin2
Topors
Dnaja1
Smu1
B4galt1
Dcaf12
Il11ra1
Creb3
Clta
Rnf38
Galnt12
Tgfbr1
Klf4
Dnajc25
Gng10
Ptbp3
Snx30
Fkbp15
Rgs3
Col27a1
Akna
Whrn
Tlr4
Ttc39b
Jun
Junos
Nfia
Tm2d1
Jak1
Leprot
Oma1
Tmem59
Magoh
Czib
Zyg11b
Tut4
Rnf11
Mob3c
Mknk1
Gpbp1l1
Plk3
Atp6v0b
St3gal3
Kdm4a
Hyi
Hivep3
Scmh1
Zfp69
Smap2
Rlf
Ppt1
Cap1
Trit1
Pabpc4
Macf1
Rragc
Utp11
Yrdc
Zc3h12a
Csf3r
Sfpq
Phc2
Rnf19b
Yars
Bsdc1
Hdac1
Fam167b
Ptp4a2
Pum1
Laptm5
Ythdf2
Gmeb1
Snhg12
Ptafr
Themis2
Fam76a
Wasf2
Tmem222
Pigv
Arid1a
Rps6ka1
Cep85
Paqr7
Man1c1
Tmem50a
Rsrp1
Syf2
Srrm1
Srsf10
Eloa
C1qb
C1qc
C1qa
Pink1
Camk2n1
Iffo2
Arhgef10l
Padi2
Efhd2
Fhad1
Tnfrsf1b
Miip
Plod1
Exosc10
Pex14
Pik3cd
Slc25a33
Slc2a5
Rere
Errfi1
Thap3
Tprgl
Ski
Nadk
Mib2
Ccnl2
Noc2l
Cdk6
Abcb1b
Tmem243
Dmtf1
Tmem60
Orc5
5031425E22Rik
Kmt2e
Klhl7
Nub1
Khk
Atraid
Mpv17
Gtf3c2
Eif2b4
Snx17
Zfp513
Ywhah
Fam53a
Slbp
Acox3
Mrfap1
Man2b2
Bod1l
Lcorl
0610040J01Rik
Klf3
Rhoh
Tmem33
Gnpda2
Commd8
Tec
Ociad1
Chic2
Srd5a3
Ythdc1
G3bp2
Scarb2
Ccni
Ccng2
Cnot6l
Anxa3
Bmp2k
Hnrnpd
Hnrnpdl
5430416N02Rik
Lin54
Cops4
Hsd17b11
Thoc2l
Zfp326
Zfp644
Evi5
Tmed5
Tmem175
Idua
Fbrsl1
Ep400
Ttc28
Crybb1
Tpst2
Hps4
Cmklr1
Iscu
Tmem119
Selplg
Git2
Ankrd13a
Acads
Srsf9
Gatc
Pxn
Gcn1
Prkab1
Plbd2
Trafd1
Sh2b3
Hvcn1
Anapc7
P2rx7
Rnf34
Kdm2b
Orai1
Setd1b
Mlxip
Clip1
Rsrc2
Vps37b
Sbno1
Rilpl1
Atp6v0a2
Ubc
Gm57271
Slc15a4
Sbds
Tyw1
Ncf1
Mlxipl
Bcl7b
Rasa4
Lrwd1
Orai2
Sh2b2
Plod3
Slc12a9
Lrch4
Mepce
Trappc14
Gal3st4
Zfp157
Amz1
Gna12
Fscn1
Rnf216
Daglb
Rac1
Ccz1
Bud31
Cpsf4
Pan3
Slc46a3
Ubl3
N4bp2l1
N4bp2l2
Sgce
Ppp1r9a
Pon3
Phf14
Tmem168
Capza2
Fam3c
Wasl
Irf5
Nrf1
Ube2h
Zc3hc1
Klhdc10
Copg2
Mkln1
Plxna4
Akr1b10
Cnot4
Luc7l2
Tbxas1
Braf
Clec5a
Cul1
Zfp467
Tmem176b
Tra2a
Hnrnpa2b1
Skap2
Chn2
Avl9
Kbtbd2
Tigd2
Hpgds
Krcc1
Rnf103
Kdm3a
St3gal5
Usp39
Mat2a
Retsat
Hk2
Gm38843
Dok1
Htra2
Aup1
Tet3
Dguok
Tex261
Tgfa
Tia1
C87436
Gmcl1
Arhgap25
Rab43
Cnbp
Eefsec
Abtb1
Tpra1
Hdac11
Tmem43
Ccdc174
Magi1
Frmd4b
Mitf
Rybp
Sumf1
Arl8b
Gm35417
Thumpd3
Camk1
Tada3
Arpc4
Emc3
Irak2
Vgll4
Rassf4
Wnk1
Il17ra
Atp6v1e1
Bid
M6pr
C3ar1
Clec4a3
Clec4a2
Lpcat3
Ptpn6
Lag3
Ing4
Chd4
Nop2
Iffo1
Tapbpl
Ltbr
Tnfrsf1a
Cd9
BC035044
Ptpro
Ldhb
Itpr2
Ergic2
Myadm
Cnot3
Leng1
Mboat7
Lair1
Gm15494
Kmt5c
Ube2s
Isoc2a
Fiz1
Zfp580
U2af2
Epn1
Zfp787
Clcn4
Zfp110
Trim28
Bicra
Bbc3
Ppp5c
Vasp
Fosb
Relb
Clptm1
Smg9
Arhgef1
Rabac1
Pou2f2
Erf
Cic
Lipe
Dmac2
Bckdha
Exosc5
Tgfb1
Ccdc97
Hnrnpul1
Shkbp1
Sertad3
Sertad1
Fbl
Zfp36
Gmfg
Nfkbib
Hnrnpl
Fam98c
Kcnk6
Tyrobp
Nfkbid
Lin37
Rbm42
Usf2
Scn1b
Gramd1a
Lsm14a
Cebpg
Cebpa
Cd33
Siglece
Klk8
2410002F23Rik
Emc10
Tbc1d17
Irf3
Scaf1
Prrg2
Fcgrt
Cd37
Snrnp70
Ppp1r15a
Sphk2
Cyth2
Spty2d1
Tmem86a
Nav2
Siglech
Tubgcp5
Cyfip1
Herc2
Klf13
Selenos
Chsy1
Lrrk1
Mef2a
Chd2
Chaserr
Zfp710
Idh2
Sema4b
Ngrn
Fes
Zfp592
Tm6sf1
Il16
Zfand6
Tmem135
Eed
E230029C05Rik
Picalm
Pcf11
4632427E13Rik
Prcp
Alg8
Thrsp
Rsf1
Acer3
Uvrag
Tpbgl
Slco2b1
P2ry6
Fchsd2
Numa1
Rhog
Tpp1
Tmem41b
Sbf2
Eif4g2
4933406I18Rik
Pde3b
Smg1
Eef2k
Cog7
Dctn5
Rbbp6
Arhgap17
Lcmt1
Il21r
Katnip
Spns1
Atxn2l
Cln3
Sult1a1
Slx1b
Mapk3
Ypel3
Ino80e
AI467606
Prr14
Fbrs
Srcap
Phkg2
Orai3
Vkorc1
Kat8
Fus
Itgam
Armc5
Rgs10
Tial1
Fam53b
Abraxas2
Zranb1
Ctbp2
Ptpre
Gatd1
Pnpla2
Ifitm10
Ctsd
Cd81
Rab20
Naxd
Ankrd10
Lamp1
Cln8
Kat6a
Adam3
Tm2d2
Tacc1
Letm2
D830025C05Rik
Fnta
Hook3
Plpbp
Saraf
Mtus1
Asah1
Cyp4v3
Acsl1
Irf2
Ing2
Cdkn2aip
Wwc2
Hpgd
Marchf1
Ints10
Zfp869
Gmip
Mau2
Tmem161a
Ssbp4
Lrrc25
Jund
Pik3r2
Arrdc2
Map1s
Colgalt1
Klf2
Cherp
Large1
Rbmxl1
Smad1
Usp38
Inpp4b
Tbc1d9
Scoc
Dnajb1
Pkn1
Gm26532
Ier2
Lyl1
Dnase2a
Junb
Man2b1
N4bp1
Tent4b
Adcy7
Sall1
Gm3134
Chd9
Lpcat2
Herpud1
Adgrg1
Cfap20
Tk2
Cklf
Rrad
Ranbp10
Pla2g15
Slc7a6os
Zfp90
Terf2
Nfat5
Zfhx3
Ap1g1
Aars
Zfp1
Gabarapl2
Maf
Plcg2
Mlycd
Gse1
Irf8
Rnf166
Piezo1
Cbfa2t3
2810013P06Rik
Cdk10
Vps9d1
Cog2
Ttc13
Disc1
Sipa1l2
Ntpcr
Tomm20
Casp4
Birc3
Maml2
Fam76b
Med17
Taf1d
Ppan
Icam1
Slc44a2
Qtrt1
Dnm2
Tmed1
Bbs9
Herpud2
Fli1
Ets1
Srpr
Foxred1
Slc37a2
Ubash3b
Usp2
Cbl
Vps11
Il10ra
Rbm7
Pts
Bco2
Il18
Sik2
Cib2
Man2c1
1700017B05Rik
Ppcdc
Scamp5
Mpi
Scamp2
Csk
Clk3
Arih1
Hexa
Tle3
Rplp1
Pias1
Aagab
Smad3
Map2k1
Dennd4a
Pdcd7
Lactb
Tln2
Rnf111
Mindy2
Ccpg1
Gclc
Eef1a1
Tmem30a
Senp6
Tent5a
Ctsh
Morf4l1
Slc9a9
Slc25a36
Cep63
Rab6b
Atp2c1
Twf2
Alas1
Tmem115
Rassf1
Gnai2
Rbm5
Inka1
Usp4
Klhdc8b
Qars
Qrich1
Impdh2
Arih2
Ip6k2
Setd2
Ccdc12
Clasp2
Cnot10
Cmtm6
Cmtm7
Cmtm8
Tgfbr2
Itga9
Myd88
Cx3cr1
Csrnp1
Fyco1
Ccr5
Ppp2r3d
Zbtb2
Rmnd1
Gm53610
Katna1
Ppil4
Tab2
Ltv1
Cited2
Ifngr1
Pex7
Sgk1
Tbpl1
Stx7
Epb41l2
Zup1
Tspyl1
Marcks
Amd1
Cdc40
Zbtb24
Cd164
Sesn1
Foxo3
Gopc
Man1a
Serinc1
Lims1
Ranbp2
P4ha1
Ascc1
Psap
Vsir
Slc29a3
Sgpl1
Pald1
Ddx50
Hnrnph3
Jmjd1c
Egr2
Rhobtb1
Cabin1
Itgb2
Pttg1ip
Ube2g2
Lrrc3
Icosl
Ilvbl
Ptbp1
Arhgap45
Midn
Cirbp
Sf3a2
Gadd45b
Zbtb7a
Matk
Pip5k1c
Fzr1
Gna15
Washc4
Nuak1
Nt5dc3
Elk3
Tmcc3
Cradd
Btg1
Dusp6
Nav3
Cnot2
Rab3ip
Frs2
Cpsf6
Rap1b
Dyrk2
Gns
Tbk1
Mon2
Tspan31
Mbd6
Ddit3
Arhgap9
Stat6
Rnf41
Rab5b
Tcn2
Rnf215
Tbc1d10a
Ap1b1
Ewsr1
Xbp1
Urgcp
Ykt6
Tmed4
Snhg15
Ikzf1
Plek
Actr2
Rab1a
Cep68
Sertad2
Aftph
Peli1
Ehbp1
Pex13
Rel
Vrk2
Rtn4
Eml6
Asb3
Stk10
Lcp2
Mat2b
Pttg1
Slu7
Pwwp2a
Rnf145
Clint1
Havcr2
Trim41
Gm12185
Mgat1
Rnf130
Tbc1d9b
Sqstm1
Mgat4b
Ltc4s
Gm26542
Hnrnph1
Clk4
Sar1b
Hspa4
Aff4
Irf1
Pdlim4
Fnip1
Rapgef6
Sparc
Fam114a2
Mfap3
Cnot8
Trim11
2310033P09Rik
Arf1
Nlrp3
Flcn
Flii
Tmem11
Map2k3
Tnfrsf13b
Grap
Prpsap2
Ulk2
Akap10
Ubb
2410006H16Rik
Tvp23b
Pmp22
Pik3r5
Ndel1
Ctc1
Borcs6
Vamp2
Per1
Kdm6b
Trp53
Eif4a1
Polr2a
Plscr3
Gps2
Phf23
0610010K14Rik
Arrb2
Slc25a11
Rnf167
Camta2
Nup88
Rpain
Med31
Ube2g1
Ncbp3
Ctns
Mnt
Rtn4rl1
Slc43a2
Inpp5k
Myo1c
Nsrp1
Ssh2
Abhd15
Nufip2
Phf12
Slc46a1
Tmem199
Ccnq
Wsb1
Evi2a
Crlf3
Adap2
Rnf135
Rhot1
Rffl
Ap2b1
Ccl9
Ggnbp2
Gm57352
Ppm1d
Brip1os
Med13
Rps6kb1
Gm9975
Cltc
Tex14
Mir142hg
Tmem100
Tob1
Abcc3
Kat7
Zfp652
Abi3
Gm57375
Pnpo
Sp2
Cwc25
Lasp1
Plxdc1
Med1
Cdk12
Stard3
Ormdl3
Msl1
Eif1
Jup
Dnajc7
Stat3
Naglu
Retreg3
Nbr1
Rdm1
G6pc3
Hdac5
Tmub2
Grn
Dcakd
Nmt1
Fmnl1
Map3k14
Arhgap27
Arf2
Kansl1
Tanc2
Map3k3
Limd2
Strada
Cd79b
Ddx5
Prkca
Slc16a6
Arsg
Abca9
Map2k6
Cd300a
Cd300c2
Tmem104
Armc7
Jpt1
Grb2
H3f3b
Wbp2
Trim47
Jmjd6
Mettl23
Srsf2
Mfsd11
Tmc6
Syngr2
Timp2
Cant1
Cbx4
Tbc1d16
Rptor
Slc38a10
Oxld1
Alyref
Sirt7
Mafg
Csnk1d
Cybc1
Narf
Wdr45b
Rab10os
Dnmt3a
Hs1bp3
Rhob
Gm56532
Pum2
Laptm4a
Rdh14
Lpin1
Rock2
Odc1
Cpsf3
Adam17
Rnaseh1
Hbp1
Pik3cg
Sypl
Polr1f
Tspan13
Agmo
Ifrd1
Dock4
Dnajb9
Heatr5a
Arhgap5
Snx6
Baz1a
Nfkbia
Fbxo33
Rps29
3110056K07Rik
Arid4a
Dhrs7
Hspa2
Zfp36l1
Srsf5
Sipa1l1
Rbm25
Numb
Mideas
Fos
Gpatch2l
Alkbh1
Snw1
Ston2
Foxn3
Tdp1
Kcnk13
Lgmn
Tmem251
Btbd7
Asb2
Vrk1
Ccnk
Evl
Yy1
Hsp90aa1
Eif5
Pld4
Cdca4
Brf1
Ighm
Rapgef5
Gdi2
Tasor2
Asb13
Klf6
Mtr
Lgals8
Ggps1
Arid4b
Cdk13
Elmo1
Zkscan3
Zscan26
Hfe
BC005537
Tdp2
Sox4
Cdkal1
Ly86
Rreb1
Riok1
Snrnp48
Gm10790
Cd83
Mylip
Gmpr
Nup153
Susd3
Fgd3
Bicd2
Gadd45g
Arl10
B230219D22Rik
Txndc15
Tifab
Idnk
Hnrnpk
Naa35
Golm1
Tut7
Zfp934
Mfsd14b
Mterf3
Lpcat1
Mctp1
Arrdc3
Mef2c
Rasa1
Atg10
Ssbp2
Tent2
Arsb
Lhfpl2
Ap3b1
Gfm2
Hexb
Enc1
Gm5086
Fcho2
Gtf2h2
Pik3r1
Cd180
Erbin
Rnf180
Ipo11
Zswim6
Il6st
Slc38a9
Plpp1
Mtrex
Snx18
Pelo
Mrps30
Nr1d2
Slc4a7
Fhit
Pxk
Abhd6
Saysd1
Zswim8
Comtd1
Slmap
Arf4
Tasor
Selenok
Actr8
Prkcd
Rft1
Sfmbt1
Pbrm1
Stab1
Ncoa4
Tmem273
Wdfy4
Arhgap22
Mapk8
Wapl
Tspan14
Cgrrf1
Tmem260
Exoc5
Osgep
Apex1
Pip4p1
Pnp
Rnase4
Ang
Mettl17
Arhgef40
Hnrnpc
Rab2b
Tox4
Slc7a7
Lrp10
Slc7a8
Tm9sf1
Mdp1
Gmpr2
Pspc1
Zmym5
Zmym2
Cryl1
Lats2
Zdhhc20
Cab39l
Atp8a2
Spata13
Dleu2
Ints6
Wdfy2
Extl3
Trim35
Slc25a37
Rcbtb2
Lpar6
Itm2b
Lrch1
Rubcnl
Lacc1
Wbp4
Elf1
Klf12
Kctd12
Mycbp2
Rbm26
Ndfip2
Gpr180
Gpr183
Tm9sf2
Selenop
Oxct1
Fyb
Lifr
Nipbl
Il7r
Basp1
Retreg1
Zfp622
Otulinl
Mtdh
Ywhaz
Zfp706
Klf10
Azin1
Ebag9
Csmd3
Fam91a1
Mtss1
Myc
Cyrib
Asap1
Phf20l1
Sla
Trappc9
Ptp4a3
Ly6e
Zc3h3
Gsdmd
Puf60
Maf1
Hsf1
Fbxl6
Arhgap39
Cyth4
Mfng
Gga1
Sh3bp1
Tmem184b
Csnk1e
Sun2
Pdgfb
Atf4
Tnrc6b
Slc25a17
Ep300
Tob2
Naga
Nfam1
Pacsin2
Parvg
Tbc1d22a
Pim3
Plxnb2
Abcd2
Gxylt1
Slc38a2
Ccnt1
Fmnl3
Tmbim6
Nckap5l
Bcdin3d
Dip2b
Mettl7a1
Letmd1
Dazap2
Smagp
Bin2
Atg101
Csad
Zfp740
Gpr84
Zfp385a
Nckap1l
Gm15537
Crebbp
Hmox2
Mgrn1
Anks3
Rogdi
Glyr1
Ubn1
Nagpa
Alg1
Hapstr1
Socs1
Snn
Rsl1d1
Tnfrsf17
Snx29
Bfar
Mzt2
Yars2
Trmt2a
Tango2
Comt
Txnrd2
Klhl6
Klhl24
Liph
Senp2
Tra2b
Etv5
Eif4a2
Bcl6
P3h2
Hes1
Acap2
Pigx
Nrros
Fyttd1
Osbpl11
Itgb5
Parp14
Cd86
Ildr1
Gm56626
Hcls1
Adprh
Arhgap31
B4galt4
Upk1b
Ccdc191
Nfkbiz
Zbtb11os1
Zbtb11
St3gal6
Cldnd1
Arl13b
Pros1
Zfp654
Cggbp1
Samsn1
Nrip1
Mir99ahg
Jam2
Usp16
Ifnar2
Il10rb
Ifngr2
Tmem50b
Son
Donson
Runx1
Cbr1
Dop1b
Rnaset2b
Tagap
Rnaset2a
Sft2d1
Prkn
Fam120b
Chd1
Rgmb
Srrm2
Pdpk1
E4f1
Hagh
Tmem204
Rab40c
Dusp1
Crebrf
Phf1
Ppard
Fance
Mapk14
Srsf3
Fgd2
Rnf8
Btbd9
Brd4
Akap8
Akap8l
Rasal3
Cyp4f13
Myo1f
Tapbp
Rgl2
H2-K2
Ring1
Hsd17b8
Rxrb
H2-Oa
Brd2
H2-DMa
Tap2
Pbx2
Ppt2
Atf6b
Hspa1a
D17H6S56E-5
Ddah2
Aif1
Lst1
Nfkbil1
Ddx39b
H2-Q4
H2-Q6
Nrm
Ppp1r18
Ppp1r10
A930015D03Rik
Trim26
Ppp1r11
Polr1h
Cd2ap
Tnfrsf21
Supt3
Slc35b2
Slc29a1
Mad2l1bp
Gtpbp2
Cul9
Klc4
Pex6
Cnpy3
Bicral
Tfeb
Trem2
Nfya
Oard1
Plcl2
Tbc1d5
Ebi3
Sh3gl1
Dus3l
Dennd1c
Gpr108
Vav1
Adgre1
Fbxl17
Ppp4r1
Tgif1
Lpin2
Yipf4
Rasgrp3
Fez2
Cebpz
Ndufaf7
Atl2
Srsf7
Slc8a1
Eml4
Zfp36l2
Thada
Ppm1b
Prkce
Rhoq
Mcfd2
Calm2
Kcnk12
Ppp1r21
Bambi
Map3k8
Epc1
Wac
Cables1
Impact
Ss18
Gm2629
B4galt6
Rnf138
Sap130
Map3k2
Bin1
Fam13b
Kdm3b
Egr1
Etf1
Matr3
Ecscr
Sting1
Cxxc5
Pura
Cd14
Ik
Taf7
Dele1
Nr3c1
Tmed7
Snx24
Slc12a2
Rbm22
Csf1r
Hmgxb3
Csnk1a1
Afap1l1
Adrb2
Fbxo38
Nars
Chmp1b
Seh1l
Ldlrad4
Smad7
Rbfa
Nfatc1
Sall3
Tmx3
Chka
Tcirg1
Unc93b1
Coro1b
Grk2
Kdm2a
Rbm4b
Ctsf
Fibp
Rela
Sipa1
Pcnx3
Map3k11
Malat1
Frmd8
Slc25a45
Dpf2
Syvn1
Zfpl1
Atg2a
Sf1
Ccdc88b
Fermt3
Mark2
Atl3
Snhg1
Stx5a
Nxf1
Mta2
Rab3il1
Fads1
Cyb561a3
Slc15a3
Tmem109
Mpeg1
Lpxn
Tle4
Gnaq
Gcnt1
Zfand5
Apba1
Dock8
Smarca2
Rcl1
9930021J03Rik
Uhrf2
Minpp1
Pten
2810449D17Rik
Stambpl1
Btaf1
Hhex
Entpd1
Blnk
Tm9sf3
Pik3ap1
Pi4k2a
Fbxw4
Oga
Armh3
Ldb1
Trim8
As3mt
Calhm2
Smndc1
Pdcd4
Tcf7l2
Ccdc22
Gpkow
Tfe3
Gripap1
Otud5
Was
Mid1ip1
Bcor
Atp6ap2
Usp9x
Ddx3x
Cask
Gpr34
Fundc1
Chst7
Rp2
Wdr44
Dock11
Il13ra1
Pgrmc1
Slc25a5
Nkap
Lamp2
Thoc2
Xiap
Sash3
Utp14a
Elf4
Xlr
Ints6l
Arhgef6
Rbmx
Fgf13
Fmr1
Bcap31
Abcd1
Idh3g
Arhgap4
Rpl10
Tafazzin
Atp6ap1
Gdi1
Fam3a
Vbp1
Prkx
Zfx
Msn
Ophn1
Rlim
Cysltr1
Diaph2
Btk
Hnrnph2
Tceal1
Tsc22d3
Nxt2
Acsl4
Sat1
Ctps2
Zrsr2
Tlr7
Mid1
G530011O06Rik
Eif2s3y
Ddx3y
mt-Nd1
mt-Nd2
mt-Atp8
mt-Nd3
mt-Nd4l
ENSMUSG00000095041
Rgs20
Prex2
Adgrb3
Pantr1
Tmeff2
[truncated: 711 more rows]
