# Supplementary material for: Comprehensive Analysis of the PANoptosis-Related Genes in Stroke Based on Single-Cell RNA-Seq and Spatial Transcriptomics
Source: Mediators Inflamm. 2025 Nov 4;2025:5828665. doi: 10.1155/mi/5828665 (PMC12605869; doi:10.1155/mi/5828665)
Supplement: Supporting Information 3 — Table S3. The stDEGs from the hdWGCNA based on stRNA-seq data. [file 5828665.f3.xlsx]

## Sheet: Table S3
Table S3. The stDEGs from the hdWGCNA based on stRNA-seq data.
Rgs20
St18
Vxn
Sgk3
A830018L16Rik
Sulf1
Tram1
Rpl7
Rdh10
Stau2
Mcm3
Paqr8
Tmem14a
Kcnq5
Rims1
Ogfrl1
B3gat2
Khdrbs2
Bend6
Dst
Ptpn18
Plekhb2
Hs6st1
Kansl3
Cox5b
Actr1b
Zap70
2010300C02Rik
Lonrf2
Chst10
Rpl31
Tbc1d8
Creg2
Map4k4
Fhl2
Ecrg4
Slc39a10
Tmeff2
Stat1
Gls
1700019D03Rik
Dnah7a
Pgap1
Hspe1
Plcl1
Satb2
9130024F11Rik
Aox1
Ndufb3
Trak2
Tmem237
Gm973
Cyp20a1
Abi2
Nrp2
Eef1b2
Zdbf2
Idh1
Map2
Unc80
Acadl
Lancl1
Vwc2l
Fn1
Mreg
Rpl37a
Igfbp2
Igfbp5
Pnkd
Tmbim1
Slc11a1
Ctdsp1
Rnf25
Cyp27a1
Wnt10a
Cdk5r2
Cfap65
Tuba4a
Dnajb2
Ptprn
Resp18
Speg
Asic4
Tmem198
Sgpp2
Farsb
Acsl3
Scg2
Serpine2
Dock10
Agfg1
Sphkap
Dner
Fbxo36
Ptma
Pde6d
Ecel1
Efhd1
Ngef
Inpp5d
Arl4c
Agap1
Gbx2
Ramp1
Ndufa10
Cops9
Gpc1
Dusp28
Rnpepl1
Capn10
Kif1a
Sned1
Ppp1r7
Stk25
Bok
Neu4
St8sia4
Pam
Rnf152
Phlpp1
Cdh19
Ptpn4
Tmem37
Dbi
Dpp10
Lypd1
Tmem163
R3hdm1
Cd55
Rab7b
Mfsd4a
Cdk18
Klhdc8a
Tmcc2
Cntn2
Nfasc
Lrrn2
Prelp
Fmod
Adipor1
Syt2
Lgr6
Gpr37l1
Csrp1
Phlda3
Tnni1
Igfn1
Tmem9
Ptprc
Nek7
Cfh
Kcnt2
B3galt2
Rgs2
Ivns1abp
Ncf2
Nmnat2
Rgs16
Glul
Cacna1e
Ier5
Mr1
Tor1aip1
Tor1aip2
Fam163a
Gm2000
Soat1
Cryzl2
Brinp2
Astn1
Cacybp
Gas5
Prdx6
Dnm3
Kifap3
Atp1b1
Mpc2
Mpzl1
Ildr2
Pogk
Mgst3
Rxrg
Rgs4
Ddr2
Uhmk1
Fcgr2b
Fcgr4
Fcgr3
Cfap126
Pcp4l1
Fcer1g
Ndufs2
Adamts4
Pfdn2
Cd48
Cd84
Pea15a
Atp1a2
Kcnj9
Kcnj10
Tagln2
Cfap45
Cadm3
Ifi204
Grem2
Rgs7
Opn3
Zbtb18
Kif26b
Sccpdh
Itpkb
Stum
H3f3a
Tmem63a
Ephx1
Cnih3
Lbr
Enah
Degs1
1700047M11Rik
Trp53bp2
Aida
Dusp10
Tgfb2
Esrrg
Kctd3
Kcnk2
Prox1
Prox1os
Vash2
D730003I15Rik
Nenf
Kcnh1
Lamb3
Plxna2
Cd34
Meig1
Phyh
Camk1d
Celf2
Atp5c1
Prkcq
Rsu1
Vim
Slc39a12
Plxdc2
Pip4k2a
Etl4
Enkur
Apbb1ip
Mrpl41
Nsmf
Nrarp
Tubb4b
Rnf208
Tprn
Grin1
Entpd2
Npdc1
Abca2
Ptgds
Tmem141
Nacc2
Gpsm1
Dipk1b
Rpl7a
Surf1
Surf4
Fam163b
Olfm1
Ppp1r26
1700007K13Rik
Ralgds
Slc27a4
Urm1
Cercam
Sptan1
Zer1
Lrrc8a
Miga2
Ptpa
Fnbp1
Ncs1
Ass1
Abl1
Aif1l
Dnm1
1110008P14Rik
Lcn2
Fam102a
Stxbp1
Rpl12
Garnl3
Angptl2
Mvb12b
Hspa5
Gsn
Ggta1
Ndufa8
Strbp
Crb2
Lhx2
Nek6
Rpl35
Arhgap15
Gtdc1
Zeb2
Kif5c
Tnfaip6
Cacnb4
Fmnl2
Kcnj3
Ermn
Pkp4
Tanc1
Tbr1
Kcnh7
Fign
Grb14
Cobll1
Scn2a
Scn1a
Klhl23
Dcaf17
Slc25a12
Itga6
Rapgef4
Wipf1
Chn1
Atp5g3
Nfe2l2
Prkra
Neurod1
Pde1a
Frzb
Nckap1
Zfp804a
Fam171b
Tmx2
Serping1
C1qtnf4
Spi1
Madd
1110051M20Rik
Dgkz
Mapk8ip1
Chst1
Syt13
Cd82
Hsd17b12
Prr5l
Ldlrad3
Pamr1
Slc1a2
Cd44
Cat
Lmo2
Fbxo3
Cd59a
D430041D05Rik
Dnajc24
Mpped2
Bdnf
Bbox1
Ano3
Nop10
Emc7
Ryr3
Scg5
Gjd2
A530058N18Rik
Meis2
Rasgrp1
Thbs1
Srp14
Ankrd63
Disp2
Rhov
Oip5os1
Itpka
Ltk
Ttbk2
Trp53bp1
Map1a
Ckmt1
Pdia3
Serf2
Hypk
B2m
Gatm
Sema6d
Gm14004
Ctxn2
Secisbp2l
Slc27a2
Kcnip3
Mal
Ckap2l
Sirpa
Pdyn
Nop56
Idh3b
Ebf4
Oxt
Avp
Lzts3
Ddrgk1
4930402H24Rik
Cenpb
Smox
Prnp
Rassf2
Pcna
Cds2
Chgb
Tmx4
Plcb1
Plcb4
Lamp5
Pak7
Snap25
Btbd3
Pcsk2
Dstn
Rrbp1
Snx5
Ovol2
Dzank1
Sec23b
Smim26
Dtd1
Slc24a3
Nkx2-2
Thbd
Cd93
Napb
Cst3
Entpd6
Pygb
Abhd12
Nsfl1c
Fkbp1a
Snph
Tmem74b
Srxn1
Nrsn2
Id1
Bcl2l1
Tpx2
Hck
Tspyl3
Necab3
Itch
Map1lc3a
Trp53inp2
Ggt7
Gss
BC029722
Uqcc1
Ergic3
Romo1
2900097C17Rik
Dlgap4
Ndrg3
Rpn2
Blcap
Nnat
Tgm2
Lbp
Snhg11
Gm14204
Ppp1r16b
Fam83d
Mafb
Sgk2
Tox2
Gdap1l1
Serinc3
Pkig
Rims4
Ywhab
Kcns1
Sdc4
Sys1
Dbndd2
Ube2c
Ctsa
Pltp
Slc12a5
Sulf2
Zfas1
Kcnb1
Tmem189
Cebpb
Atp9a
Tshz2
Bcas1
Pfdn4
Fam210b
Bmp7
Pmepa1
Vapb
Stx16
Gnas
Ctsz
Atp5e
Phactr3
Cdh4
Lama5
Rps21
Cables2
Ntsr1
Col9a3
Nkain4
Chrna4
Eef1a2
Ppdpf
Stmn3
Dnajc5
Samd10
Oprl1
Zfhx4
Pex2
Stmn2
Fabp5
Ralyl
Car2
Bhlhe22
Nceh1
Tmem212
Pld1
Eif5a2
Rpl22l1
Sec62
Cldn11
Slc7a14
Mfn1
Ndufb5
Pex5l
Sox2ot
Mccc1
Anxa5
Gm11549
Ccna2
Trpc3
Gm5148
Hspa4l
Pcdh18
Slc7a11
Ndufc1
Rab33b
Setd7
Foxo1
Lhfp
Spg20
Dclk1
Nbea
Tm4sf1
Rnf13
Pfn2
Serp1
Selenot
Mme
Plch1
Gmps
Kcnab1
Rsrc1
Mfsd1
Schip1
1110032F04Rik
Smc4
Trim59
Ppm1l
Sptssb
Bche
Serpini1
Fstl5
Ppid
Gria2
Glrb
Gm9989
Gucy1b1
Npy2r
Tlr2
Fhdc1
Fbxw7
Sh3d19
Rps3a1
Fcrls
Nes
Bcan
Hapln2
Mef2d
Glmp
Paqr6
Lamtor2
Syt11
Rusc1
Fdps
Hcn3
Gba
Dpm3
Efna1
Efna3
Zbtb7b
Gm15417
Cks1b
Pbxip1
Pmvk
Adar
Chrnb2
1700094D03Rik
Rps27
Slc39a1
Snapin
S100a1
S100a13
S100a16
S100a4
S100a6
Lor
S100a11
S100a10
Riiad1
Cgn
Tnfaip8l2
Mllt11
Mindy1
Cers2
Ctss
Ensa
Mcl1
Adamtsl4
Ecm1
Aph1a
Car14
Anp32e
Otud7b
Sv2a
Fcgr1
Hmgcs2
Phgdh
Tent5c
Atp1a1
Vangl1
Ngf
Tspan2
Bcas2
Syt6
Olfml3
Rhoc
Kcnd3
Inka2
Rap1a
Atp5f1
Cd53
AI504432
Kcna2
Kcnc4
Slc6a17
Ahcyl1
Gstm7
Gstm6
Gstm1
Ampd2
Sort1
Celsr2
Sars
Taf13
Stxbp3
Fam102b
Vav3
Ntng1
Amy1
Olfm3
Gpr88
Plppr4
Tmem56
Cnn3
Gclm
1810037I17Rik
Synpo2
Tram1l1
Ndst4
Ugt8a
Camk2d
Ank2
Col25a1
Etnppl
Rpl34
Lef1
Hadh
Sgms2
Papss1
Cxxc4
Tacr3
Bdh2
Ppp3ca
Adh5
Tspan5
Rap1gds1
Unc5c
Gm33651
Lmo4
Selenof
Sh3glb1
Gng5
Prkacb
Ttll7
Ak5
St6galnac3
Erich3
Lyn
Rps20
Gm11808
Penk
Impad1
Sdcbp
Tox
Rab2a
Chd7
Ankrd6
Rragd
Srsf12
Mob3b
Ndufb6
Tmem215
B4galt1
Chmp5
1110017D15Rik
Enho
Cntfr
Galt
Ccl27a
Phf24
Dnajb5
Unc13b
Cd72
Glipr2
Grhpr
Fbxo10
Tomm5
Frmpd1
Shb
Anp32b
Nans
Gabbr2
Alg2
Sec61b
Tmeff1
Plppr1
Tmem246
Grin3a
Abca1
Slc44a1
Ctnnal1
Frrs1l
Epb41l4b
Ptpn3
Pakap.1
Lpar1
Slc31a1
Rgs3
Zfp618
Tnc
Trim32
Brinp1
Cdk5rap2
Megf9
Ptprd
Sh3gl2
Adamtsl1
Rraga
Plin2
Rps6
Slc24a2
Elavl2
Cyp2j12
Cyp2j9
Nfia
Patj
Pgm1
Dnajc6
Leprot
Wdr78
Plpp3
Tmem59
Scp2
Eps15
Ttc39a
Rnf11
Elavl4
Spata6
Efcab14
Atpaf1
Faah
Uqcrh
Prdx1
Rps8
Rnf220
Slc6a9
B4galt2
Atp6v0b
Ipo13
Elovl1
Cdc20
Tmem125
Ybx1
Rimkla
Hivep3
Rims3
Hpcal4
Heyl
Ndufs5
Cdca8
Meaf6
Map7d1
5730409E04Rik
Psmb2
Dlgap3
Phc2
Hpca
Fndc5
Marcksl1
Adgrb2
Hcrtr1
Fabp3
Laptm5
Snhg12
Phactr4
Atpif1
Stx12
Hmgn2
Cd52
Extl1
Stmn1
Paqr7
Ldlrap1
Syf2
Clic4
Rcan3
Fuca1
Pithd1
Rpl11
Id3
C1qb
C1qc
C1qa
Rap1gap
Alpl
Eif4g3
Sh2d5
Pink1
Cda
Camk2n1
Vwa5b1
Nbl1
Micos10
Klhdc7a
Padi2
Atp13a2
Necap2
Fam131c
Efhd2
Fhad1
Kazn
Pdpn
Dhrs3
Tnfrsf1b
Plod1
Clcn6
Fbxo44
Fbxo2
Gm13205
Cort
Pgd
Kif1b
Clstn1
Spsb1
Eno1
Camta1
Vamp3
Plekhg5
Acot7
Gpr153
Rpl22
Chd5
Kcnab2
Smim1
Tprgl
Megf6
Prdm16os
Hes5
Rer1
Gabrd
Gnb1
Slc35e2
Fndc10
Tmem88b
Aurkaip1
Acap3
Isg15
Samd11
Ankib1
Akap9
Cyp51
Cdk14
Steap2
Sri
Sema3d
Pclo
Cacna2d1
Napepld
Lhfpl3
Srpk2
AI506816
Kcnh2
Atg9b
Cdk5
Slc4a2
Agap3
Actr3b
Dpp6
Shh
Dnajb6
Hadhb
Kcnk3
Dpysl5
Mapre3
Ost4
Emilin1
Cgref1
Slc30a3
Fndc4
Ywhah
Maea
Fgfr3
Gm1673
Nat8l
Lrpap1
Adra2c
Ablim2
Mrfap1
Ppp2r2c
Crmp1
Stk32b
Msx1
Nsg1
Fbxl5
Qdpr
Lap3
Kcnip4
Ppargc1a
Sod3
Lgi2
Sel1l3
Pcdh7
Klhl5
Rpl9
N4bp2
Uchl1
Limch1
Tmem33
Slc30a9
Gabrg1
Gabrb1
Fryl
Ociad1
Ociad2
Dcun1d4
Rasl11b
C530008M17Rik
Paics
Hopx
Igfbp7
Adgrl3
Rufy3
Slc4a4
Pf4
G3bp2
Naaa
Scarb2
Shroom3
Sowahb
2024-09-11
Ccni
Anxa3
Prdm8
Bmp3
Hnrnpd
Tmem150c
Cds1
Arhgap24
Mapk10
Sparcl1
Spp1
Lrrc8b
Tgfbr3
Ephx4
Btbd8
Rpl5
Gm42517
Gm10419
Atp5k
Cplx1
Dgkq
Galnt9
Miat
Asphd2
Sez6l
Grk3
Sgsm1
Wscd2
Iscu
Tmem119
Selplg
Svop
Acacb
Trpv4
Gltp
Ankrd13a
1500011B03Rik
Oasl2
2210016L21Rik
Cabp1
Pop5
Dynll1
Cox6a1
Rplp0
Cit
Wsb2
Nos1
Tesc
Dtx1
Rph3a
Ptpn11
Rpl6
Hectd4
Cux2
Camkk2
Wdr66
Pitpnm2
Kmt5a
Rilpl1
Tmed2
Ccdc92
Zfp664
Ubc
Tmem132c
Slc15a4
Tmem132d
Fzd10os
Rimbp2
Mmp17
Chchd2
Gusb
Sbds
Caln1
Galnt17
Ncf1
Lat2
Limk1
Stx1a
Vps37d
Hip1
Rhbdd2
Ywhag
Ift22
Fis1
Plod3
Ap1s1
Ache
Ufsp1
Gnb2
Pcolce
Nyap1
Tsc22d4
Gjc3
Fam20c
Pdgfa
Prkar1b
Sun1
Adap1
Elfn1
Snx8
Gna12
Mmd2
Slc29a4
Actb
Rac1
Rsph10b
Lmtk2
Tmem130
Arpc1a
Arpc1b
Atp5j2
Wasf3
Rpl21
Rasl11a
Flt3
Ubl3
Hmgb1
Alox5ap
Medag
N4bp2l1
Kl
Gng11
Peg10
Ppp1r9a
Dync1i1
Slc25a13
Sem1
Dlx6
Tac1
Asns
Nxph1
Ndufa4
Mdfic
Ptprz1
Cadps2
Iqub
Ndufa5
Tmem229a
Gpr37
Lrrc4
Calu
Ccdc136
Flnc
Atp6v1f
Tspan33
Ahcyl2
Strip2
Klhdc10
Bpgm
1810058I24Rik
Slc13a4
Mtpn
Chrm2
Fmc1
Clec2l
Tbxas1
Ndufb2
E330009J07Rik
Trbc2
Ephb6
Gstk1
Tcaf1
Cntnap2
Atp6v0e2
Rarres2
Tmem176b
Tmem176a
Gpnmb
Npy
Mpp6
Cycs
Nfe2l3
Creb5
Tril
Chn2
Wipf3
Scrn1
Mturn
Nod1
Adcyap1r1
Neurod6
Lancl2
Vopp1
Herc3
Nap1l5
Snca
Hpgds
Gng12
Smyd1
Krcc1
Reep1
St3gal5
Rnf181
Vamp8
Mat2a
Capg
Tmsb10
Lrrtm1
Rtkn
Emx1
Sfxn5
Rab11fip5
Fbxo41
Egr4
Tprkb
Add2
Tgfa
Anxa4
Aak1
Antxr1
Copg1
Sec61a1
Mgll
Podxl2
Cfap100
Gm44421
Slc41a3
Iqsec1
Hdac11
Chchd4
Trh
Prickle2
Lrig1
Tafa1
Frmd4b
Foxp1
Pdzrn3
Chl1
Lrrn1
Itpr1
Bhlhe40
Edem1
Cpne9
Brk1
Atp2b2
Slc6a11
Slc6a1
Hrh1
Syn2
Timp4
Rpl32
Plxnd1
2024-03-08
Hnrnpf
Rasgef1a
Ret
Cacna2d4
Lrtm2
Adipor2
Wnk1
Ninj2
Tmem121b
Slc25a18
Atp6v1e1
Tuba8
Slc6a13
A2m
Rimklb
Apobec1
C3ar1
Necap1
Clstn3
Ptpn6
Grcc10
Eno2
Tpi1
Cdca3
Gpr162
Cd4
Ptms
Gapdh
Vamp1
Tnfrsf1a
Cd9
Ano2
Kcna5
Prmt8
Tspan9
Nrip2
Itfg2
Fkbp4
Gabarapl1
Ybx3
Crebl2
Lockd
Emp1
Grin2b
H2afj
Smco3
Mgp
Arhgdib
Ptpro
Eps8
Mgst1
Slco1c1
Ldhb
Cmas
St8sia1
Bcat1
Rassf8
Sspn
Tm7sf3
Far2
Prkcg
Ndufa3
Mboat7
Tsen34
Rps9
Ttyh1
Tnnt1
Brsk1
Cox6b2
Rpl28
Shisa7
Epn1
Smim17
Zim1
Peg3
Usp29
Zscan18
Rps5
Selenow
Nop53
Napa
Slc8a2
C5ar1
Inafm1
Ap2s1
Strn4
Dact3
Calm3
Pnmal2
Pnmal1
Gm42372
Eml2
Gpr4
Apoc1
Apoe
Bcam
Cadm4
Rps19
Rabac1
Atp1a3
Grik5
Gsk3a
Pafah1b3
Megf8
Bckdha
Tmem91
Tgfb1
Mia
Numbl
Pld3
Ttc9b
Map3k10
Rps16
Mrps12
Sirt2
Ech1
Spint2
Ppp1r14a
Capns1
Clip3
Tyrobp
Aplp1
Arhgap33
Psenen
Cox6b1
Dmkn
Mag
Fxyd5
Fxyd7
Fxyd1
Scn1b
Gpi1
4931406P16Rik
Chst8
Cebpa
Slc7a10
Rhpn2
Tshz3
Zfp536
Plekhf1
Pop4
Klk6
Shank1
Lrrc4b
Josd2
Kcnc3
Ptov1
Ap2a1
Prmt1
Fcgrt
Rps11
Rpl13a
Slc17a7
Dkkl1
Cd37
Ppfia3
Lin7b
Ftl1
Car11
Dbp
Rpl18
Grin2d
Emp3
Kcnc1
Ptpn5
Nell1
Slc17a6
Svip
Cyfip1
Nipa1
Gabrb3
Snrpn
Gm44644
Ndn
Magel2
Klf13
Mtmr10
Apba2
Fam189a1
Tm2d3
Pcsk6
Mef2a
Synm
Nr2f2
Rgma
Slco3a1
Sv2b
AU020206
Mir9-3hg
Ngrn
Prc1
Fes
Iqgap1
Pde8a
Rps17
Hdgfl3
Sh3gl3
Gm39043
Tlnrd1
Mesd
Fah
Grm5
Ctsc
Fzd4
Picalm
Sytl2
Dlg2
Ndufc2
Aamdc
Pak1
Myo7a
Dgat2
Map6
Serpinh1
Gdpd5
Rps3
Spcs2
Pgm2l1
Ppme1
Ucp2
Rab6a
Plekhb1
Relt
P2ry6
Fchsd2
Pde2a
Inppl1
Folr1
Lrrc51
Rhog
Trim30a
Cckbr
Apbb1
Trim3
Ilk
Tpp1
Syt9
Olfml1
Ppfibp2
Eif3f
Rpl27a
Akip1
Tmem9b
Nrip3
Dennd5a
Rnf141
Mrvi1
Eif4g2
Dkk3
Mical2
Btbd10
Spon1
Insc
Plekha7
Rps13
Rps15a
Coq7
Ccp110
Gprc5b
Crym
Uqcrc2
Vwa3a
Polr3e
Cdr2
Hs3st2
Ubfd1
Ndufab1
Plk1
Prkcb
Cacng3
Rbbp6
Tnrc6a
Il4ra
Gsg1l
Sult1a1
Coro1a
Mapk3
Ypel3
Aldoa
Fam57b
Doc2a
Sez6l2
Cdipt
Stx1b
Vkorc1
Pycard
Itgam
Itgad
Cox6a2
Plpp4
Fgfr2
Ate1
Btbd16
Plekha1
Htra1
Gpr26
Chst15
Fam53b
D7Ertd443e
Dock1
Insyn2a
Mki67
Tcerg1l
Stk32c
Inpp5a
Nkx6-2
Adgra1
Kndc1
Adam8
Caly
Echs1
Sprn
Zfp941
Ifitm2
Ifitm1
Ifitm3
Rnh1
Hras
Irf7
Eps8l2
Taldo1
Cend1
Slc25a22
Rplp2
Pnpla2
Cd151
Tspan4
Tollip
Gm20501
Brsk2
Ctsd
Igf2
Th
Cd81
Cdkn1c
Nap1l4
Osbpl5
Mrgpre
Shank2
Bc1
Ccnd1
Ctxn1
Cers4
Fam155a
Irs2
Col4a1
Sox1ot
Sox1
Atp11a
Lamp1
Gas6
Coprs
Cln8
Arhgef10
Agpat5
Smim19
Slc20a2
Vdac3
Plat
Ap3m2
Ank1
Golga7
Sfrp1
Zmat4
Ido1
Fnta
Eif4ebp1
Dusp26
Rnf122
Smim18
Saraf
Mtus1
Asah1
Sorbs2
Slc25a4
Enpp6
Gpm6a
Glra3
Scrg1
Hmgb2
Spock3
Cpe
Msmo1
Klhl2
Psd3
Lpl
Atp6v1b2
Lzts1
Ndufa13
Gatad2a
Hapln4
Tmem59l
Rab3a
Mpv17l2
Ifi30
Pik3r2
Mast3
Arrdc2
Slc5a5
Rpl18a
Abhd8
Dda1
Bst2
Unc13a
Tpm4
Tmem38a
Large1
Tom1
Hmox1
Rasd2
Lsm6
Hhip
Gab1
Inpp4b
Scoc
Tecr
Adgrl1
Prkaca
Cc2d1a
D8Ertd738e
Cacna1a
Gadd45gip1
Calr
Dnase2a
Mast1
Man2b1
4921524J17Rik
Gpt2
Cbln1
Zfp423
Nkd1
Cyld
Sall1
Gm19935
Aktip
Fto
Ogfod1
Mt2
Mt1
Herpud1
Arl2bp
Pllp
Cx3cl1
Ciapin1
Adgrg1
Mmp15
Ccdc113
Got2
Dync1li2
Car7
Rrad
B3gnt9
Hsf4
Tppp3
Atp6v0d1
Carmil2
Smpd3
Nqo1
Zfhx3
Zfp612
Calb2
Mtss2
Il34
Aars
Fa2h
Bcar1
Cfdp1
Gabarapl2
Terf2ip
Cntnap4
Vat1l
Dynlrb2
Plcg2
Cdh13
Necab2
Hsdl1
Cotl1
6430548M08Rik
Emc8
Cox4i1
Irf8
Jph3
Cyba
Trappc2l
C230057M02Rik
Cdh15
Rpl13
Cpne7
Spata2l
Zfp276
Spire2
Tcf25
Tubb3
Dbndd1
Rhou
Rab4a
Pgbd5
Agt
2310022B05Rik
Pcnx2
Itgb1
Gria4
Pdgfd
Tmem123
Yap1
Ccdc82
Mtmr2
Endod1
Cwc15
Amotl1
Gpr83
Slc36a4
Olfm2
Shfl
Icam5
Pde4a
S1pr5
Dnm2
Plppr2
Elavl3
Pigyl
Anln
2024-09-07
B3gat1
Acad8
Jam3
Opcml
Ntm
Adamts15
Aplp2
Arhgap32
St3gal4
Ddx25
Stt3a
Fez1
Pknox2
Slc37a2
Hepacam
Nrgn
Spa17
Vwa5a
AW551984
Hspa8
Mir100hg
Sorl1
Sc5d
Thy1
Mcam
Ccdc153
C2cd2l
Trappc4
Rps25
Phldb1
Tmem25
Atp5l
Scn4b
Fxyd6
Fxyd2
Bace1
Tagln
Pafah1b2
Sik3
2900052N01Rik
Cadm1
Drd2
Ncam1
Timm8b
Pih1d2
Dixdc1
Cryab
Rdx
Elmod1
Dmxl2
Cib2
Idh3a
Acsbg1
Rcn2
Peak1
Lingo1
Snx33
Scamp5
Cox5a
Stra6
Islr
Stoml1
Nptn
Hcn4
Neo1
Hexa
Celf6
Parp6
Pkm
Larp6
Rplp1
Fem1b
Calml4
Smad6
Rpl4
Map2k1
Hacd3
Oaz2
Pclaf
Ppib
Snx22
Snx1
Dapk2
Car12
Rps27l
Tpm1
Rora
Anxa2
Fam81a
Ccnb2
Polr2m
Cgnl1
Mns1
Ccpg1os
Arpp19
Myo5a
Gnb5
Tmod2
Mlip
Lrrc1
Elovl5
Fbxo9
Ick
Gsta4
Eef1a1
Cox7a2
Myo6
Htr1b
D430036J16Rik
Sh3bgrl2
Rwdd2a
Me1
Snap91
Mrap2
Cep162
Bcl2a1b
Minar1
Ankrd34c
Rasgrf1
Ctsh
Morf4l1
Zic1
Chst2
Pcolce2
Pls1
Atp1b3
Rnf7
Clstn2
Rbp1
Mras
Slc35g2
Ppp2r3a
Ephb1
Anapc13
Amotl2
Rab6b
Trf
Bfsp2
Rpl29
Pcbp4
Gpr62
Manf
Dock3
Hemk1
Cacna2d2
Zmynd10
Tusc2
Sema3b
Gnai2
Camkv
Traip
Ip6k1
Bsn
Rhoa
Gpx1
Klhdc8b
Lamb2
Wdr6
Prkar2a
Ip6k2
Uqcrc1
Plxnb1
Map4
Kif9
Tmie
Epm2aip1
Arpp21
Clasp2
Cmtm7
Tgfbr2
Rbms3
Oxsr1
Acaa1a
Scn5a
Cx3cr1
Rpsa
Mobp
Myrip
Rpl14
Ctnnb1
Cck
Vipr1
Ss18l2
Klhl40
Ccdc13
Higd1a
Pomgnt2
Snrk
Abhd5
Tmem158
Sacm1l
Slc6a20a
Ccr5
Plekhg1
Esr1
Syne1
Vip
Rgs17
Ipcef1
Cnksr3
Lrp11
Pcmt1
Sash1
Samd5
Rab32
Grm1
Phactr2
Hivep2
Cited2
Perp
Slc35d3
Map7
Pde7b
Ahi1
Sgk1
Slc2a12
Rps12
Moxd1
Epb41l2
Hddc2
Nkain2
Tspyl4
Fyn
Cdk19
Wasf1
Gpr6
Sobp
Gja1
Serinc1
Fabp7
Sowahc
Ddit4
Ascc1
Spock2
Chst3
Vsir
Slc29a3
Unc5b
Pcbd1
Sgpl1
Ppa1
Tspan15
Hk1
Hkdc1
Srgn
Dnajc12
Reep3
Ado
[truncated: 1,580 more rows]
