# Supplementary material for: Comprehensive Analysis of the PANoptosis-Related Genes in Stroke Based on Single-Cell RNA-Seq and Spatial Transcriptomics
Source: Mediators Inflamm. 2025 Nov 4;2025:5828665. doi: 10.1155/mi/5828665 (PMC12605869; doi:10.1155/mi/5828665)
Supplement: Supporting Information 4 — Table S4. The differentially expressed genes (DEGs) between the stroke and sham groups in the GSE35338 dataset. [file 5828665.f4.xlsx]

## Sheet: Table S4
Table S4. The differentially expressed genes (DEGs) between the stroke and sham groups in the GSE35338 dataset.
row	baseMean	log2FoldChange	lfcSE	stat	pvalue	padj	Group
Copg1	543.195	0.0937769	0.0736491	1.27329	0.202914	0.483485	None
Atp6v0d1	2807.07	-0.17581	0.124132	-1.41632	0.156683	0.411313	None
Golga7	4157.8	-0.0198258	0.120216	-0.164918	0.869008	0.965942	None
Psph	1729.25	-0.270044	0.210457	-1.28313	0.199447	0.478422	None
Trappc4	400.843	0.0377036	0.131328	0.287094	0.77404	0.934356	None
Dpm2	602.436	0.0561649	0.107418	0.522864	0.601069	0.854241	None
Psmb5	3587.34	0.254575	0.11312	2.25049	0.0244181	0.112155	None
Dhrs1	5963.11	1.31038	0.190841	6.86634	6.59e-12	1.48e-09	Up
Ppm1a	546.707	0.110706	0.103629	1.0683	0.285386	0.586992	None
Psenen	3269.99	-0.0729837	0.125628	-0.580951	0.561273	0.827661	None
Anapc1	498.785	0.290503	0.0872898	3.32803	0.000874638	0.00904854	None
Mrpl43	730.234	0.0902724	0.273616	0.329924	0.741457	0.921058	None
Xpo7	399.241	-0.0321387	0.210768	-0.152484	0.878805	0.969426	None
Nmt1	1017.38	0.143167	0.0946542	1.51252	0.130401	0.363517	None
Atg5	181.605	-0.11962	0.146808	-0.814805	0.415184	0.718458	None
Mtif2	421.872	-0.122959	0.116572	-1.05479	0.291521	0.594668	None
Rab14	1674.37	0.0021749	0.127963	0.0169963	0.98644	0.996989	None
Psap	7035.58	-0.273201	0.204816	-1.33388	0.182242	0.453096	None
Ube2g1	1165.9	0.0371335	0.180222	0.206043	0.836757	0.954849	None
Zkscan3	815.196	-0.357215	0.161192	-2.21608	0.0266861	0.11944	None
Mrpl27	958.558	-0.0386798	0.266853	-0.144948	0.884752	0.972162	None
Dlg1	1149.09	0.603174	0.190937	3.15902	0.00158299	0.014303	Up
Canx	3204.36	0.000374144	0.16933	0.00220955	0.998237	0.999409	None
Derl1	2583.46	-0.156461	0.129949	-1.20401	0.228584	0.518229	None
Wars	722.818	0.597314	0.140035	4.26546	1.99e-05	0.000450969	Up
Psma1	431.926	0.316909	0.1211	2.61692	0.00887282	0.0526869	None
Sar1a	1499.86	0.343544	0.118732	2.89343	0.00381063	0.0277382	None
G3bp2	1676.95	-0.00497574	0.126569	-0.0393124	0.968641	0.992746	None
Golm1	640.26	0.573764	0.135283	4.2412	2.22e-05	0.000489213	Up
Gps1	3129.02	0.21497	0.103519	2.07663	0.0378357	0.154579	None
Ssr3	5804.15	0.0511732	0.117275	0.436353	0.662581	0.886707	None
LOC100862455	7509.25	0.432454	0.145752	2.96705	0.00300674	0.0232961	None
Ctbp1	3570.77	0.21716	0.0999615	2.17244	0.0298226	0.129672	None
Huwe1	351.247	-0.104452	0.117225	-0.891038	0.372909	0.681498	None
Cdv3	457.515	0.510397	0.125631	4.06266	4.85e-05	0.000908853	Up
Smim7	646.65	0.304752	0.142903	2.13258	0.0329591	0.139606	None
Copa	1722.56	0.287929	0.0900206	3.19848	0.00138153	0.0129064	None
Anapc2	1461.52	0.0276311	0.071523	0.386324	0.699257	0.903129	None
Tug1	1108.7	-0.0638016	0.137842	-0.462862	0.643464	0.87671	None
Gbf1	252.026	-0.140182	0.0658052	-2.13026	0.0331503	0.140111	None
Cox18	520.069	0.0957588	0.104872	0.913103	0.361188	0.67059	None
Arfgef1	473.67	0.0077696	0.123349	0.0629889	0.949775	0.98896	None
Zranb1	333.783	-0.00981793	0.0921896	-0.106497	0.915188	0.98026	None
Ddx24	542.03	0.266597	0.120997	2.20333	0.0275718	0.122574	None
Snrnp27	659.901	0.164325	0.164704	0.997696	0.318427	0.62364	None
Tmem129	943.786	-0.543898	0.156882	-3.46692	0.00052645	0.00614688	Down
Rps27rt	2272.39	0.432771	0.266618	1.62319	0.10455	0.314229	None
Rnf220	114.725	0.0395772	0.0942854	0.419759	0.674661	0.891715	None
Sap30l	822.275	-0.0723733	0.307473	-0.235381	0.813913	0.94849	None
Armc1	720.704	-0.0938636	0.058757	-1.59749	0.110157	0.325884	None
Mad2l1bp	129.216	0.210432	0.0832644	2.52727	0.0114951	0.0636991	None
Naa60	752.788	-0.176554	0.182099	-0.969551	0.332271	0.641266	None
Vta1	1238.97	0.109158	0.13214	0.826081	0.408758	0.712808	None
Eif5	2351.83	0.0823486	0.111431	0.739007	0.459903	0.755769	None
Cdc42	3903.1	0.276417	0.182376	1.51564	0.12961	0.362177	None
Rrn3	705.103	0.630172	0.206824	3.0469	0.00231211	0.0191359	Up
Ankrd17	442.701	0.0438257	0.102309	0.428367	0.668384	0.889485	None
Apoa1bp	2336.08	-0.18317	0.113317	-1.61644	0.106	0.317328	None
Pabpn1	3957.07	-0.289837	0.171895	-1.68613	0.0917716	0.286553	None
Pdpk1	708.457	-0.00995993	0.127964	-0.0778338	0.93796	0.986192	None
Cpsf7	704.414	-0.174465	0.132639	-1.31533	0.188397	0.463154	None
Angel2	566.912	-0.0109866	0.12146	-0.0904545	0.927926	0.983917	None
Abhd16a	1167.53	-0.176844	0.158747	-1.11399	0.265281	0.562107	None
Gm8069	1181.28	0.183178	0.167876	1.09115	0.275207	0.574377	None
Rab7	3510.44	-0.0380783	0.19896	-0.191387	0.848222	0.957709	None
Ddb1	3016.94	0.273799	0.104239	2.62664	0.0086232	0.0515223	None
Pfdn5	163.875	0.165824	0.393493	0.421416	0.673451	0.89139	None
Rfk	898.275	0.109404	0.145266	0.753125	0.451375	0.748363	None
Txndc12	850.617	-0.285671	0.143078	-1.99661	0.0458671	0.177599	None
Rbm42	479.995	0.0578701	0.133529	0.43339	0.664732	0.88764	None
Psmc5	1758.95	0.149043	0.130211	1.14463	0.252363	0.54879	None
Tmem165	3047.99	-0.15238	0.159479	-0.955483	0.339334	0.648129	None
Aup1	707.932	-0.147813	0.101914	-1.45038	0.146954	0.393701	None
Hdac5	1150.94	0.0046878	0.10885	0.0430667	0.965648	0.991525	None
Pfdn6	731.967	0.0980566	0.164623	0.595645	0.551413	0.822169	None
Dscr3	1618.09	-0.0360936	0.101728	-0.354805	0.722736	0.912948	None
Cic	897.92	0.387745	0.136009	2.85088	0.00435985	0.0306799	None
Riok3	1219.14	0.406063	0.180943	2.24415	0.024823	0.113533	None
Dctn5	510.905	-0.0539746	0.0955713	-0.564757	0.572239	0.834867	None
Rragc	2104.51	0.31198	0.203736	1.5313	0.125696	0.354266	None
Tbl3	115.133	0.464006	0.129371	3.58664	0.000334965	0.004299	None
Hp1bp3	1625.03	-0.130158	0.0854831	-1.52262	0.127855	0.358718	None
BC031181	3313.16	-0.00505332	0.0605282	-0.0834872	0.933464	0.984993	None
Abhd17a	668.879	0.00716777	0.175227	0.0409057	0.967371	0.99203	None
Polr2f	908.859	0.319595	0.104795	3.04973	0.00229048	0.0189931	None
Ube2v1	3002.85	0.166174	0.111241	1.49382	0.135223	0.372173	None
Snapin	973.416	-0.195053	0.1387	-1.40629	0.159638	0.415611	None
Fryl	297.529	-0.0113606	0.0817406	-0.138983	0.889464	0.973742	None
Lamtor5	1538.22	-0.111473	0.182002	-0.612485	0.540217	0.81463	None
Atox1	383.285	0.105492	0.213094	0.495046	0.620567	0.866276	None
Mrpl52	351.387	0.666082	0.208778	3.19038	0.00142086	0.0131604	Up
Tmem234	1406	-0.0196789	0.156517	-0.12573	0.899946	0.977031	None
Zbed6	1081.28	-0.0347194	0.148115	-0.234409	0.814668	0.94849	None
Hnrnpul2	712.334	-0.258457	0.119099	-2.1701	0.029999	0.130331	None
Sec22b	1047.39	0.282815	0.110438	2.56085	0.0104417	0.05949	None
Ythdf1	1924.41	0.181848	0.3061	0.594082	0.552457	0.822632	None
Ube2r2	575.327	0.177148	0.157697	1.12334	0.261292	0.558809	None
Itch	246.416	-0.117096	0.0883977	-1.32465	0.185288	0.457666	None
Wdr6	1041.11	0.0390862	0.243672	0.160405	0.872562	0.967003	None
Ncl	555.058	0.859449	0.200207	4.29281	1.76e-05	0.000405171	Up
Elp2	3208.5	-0.096754	0.102985	-0.939495	0.347477	0.656664	None
Rbbp7	5333.33	0.175386	0.134005	1.3088	0.190603	0.466393	None
Aldh3a2	397.372	-0.0187364	0.16148	-0.116029	0.907629	0.97791	None
Morf4l2	4398.93	0.494322	0.158654	3.11573	0.00183488	0.0159874	None
Actg1	15754.5	0.299216	0.12941	2.31215	0.0207692	0.0991286	None
Armcx2	1609.31	0.308605	0.148503	2.07811	0.037699	0.154274	None
LOC101056240	8932.16	0.0826904	0.108627	0.761232	0.446518	0.7453	None
Vps35	1332.13	0.165794	0.113711	1.45802	0.144834	0.38995	None
Cct8	1107.27	0.735983	0.214409	3.43261	0.000597806	0.00674389	Up
Pgc	78.0267	-0.00600187	0.10659	-0.0563082	0.955096	0.990159	None
Ganab	660.096	-0.0615947	0.120127	-0.512746	0.608129	0.858558	None
Ublcp1	472.215	-0.192949	0.106871	-1.80543	0.0710068	0.240414	None
Rnf34	1181.56	-0.0970885	0.0833108	-1.16538	0.243866	0.537827	None
Rbck1	650.172	-0.137293	0.234657	-0.585079	0.558494	0.825975	None
Pnpo	235.283	0.490206	0.220177	2.22642	0.0259862	0.117307	None
Spin1	1059.85	0.185326	0.140089	1.32291	0.185864	0.458582	None
Gm2444	7806.76	-0.11751	0.0991606	-1.18505	0.235998	0.527315	None
Ddr1	1068.08	0.536226	0.191856	2.79494	0.00519089	0.0349262	Up
Wbp11	346.632	0.172357	0.0964876	1.78631	0.0740489	0.246958	None
Gja1	9263.88	-0.1101	0.135445	-0.812876	0.416289	0.719358	None
Slc16a1	2651	0.599156	0.299542	2.00024	0.0454741	0.176472	None
Cx3cl1	108.504	-0.00314397	0.144377	-0.0217761	0.982627	0.995662	None
Plat	1944.24	1.06535	0.289876	3.6752	0.000237665	0.00326795	Up
Srsf2	1032.81	0.299563	0.277206	1.08065	0.279852	0.580242	None
Uhrf1	127.01	1.13455	0.422656	2.68434	0.00726737	0.0452704	Up
Gsn	1439.79	0.585531	0.230404	2.54132	0.0110436	0.0620494	None
Api5	1101.44	0.134869	0.120063	1.12332	0.261303	0.558809	None
Atp6v1b2	779.273	0.225167	0.169207	1.33072	0.18328	0.454545	None
Trim27	296.236	0.345523	0.11192	3.08724	0.00202023	0.0171541	None
Cct7	2745.18	0.481957	0.176057	2.73751	0.00619059	0.0400368	None
Anxa6	458.473	0.054023	0.165602	0.326221	0.744257	0.922331	None
Ppp2r1a	8746.65	0.0847637	0.128001	0.662213	0.507835	0.792785	None
Nono	1973.09	0.13486	0.109572	1.23078	0.218403	0.503921	None
Nptn	3359.95	-0.13386	0.143037	-0.935842	0.349354	0.658276	None
Scd2	7362.11	-0.0946361	0.132637	-0.713496	0.475539	0.768925	None
Csnk1d	1771.29	0.318286	0.157176	2.02502	0.0428648	0.169365	None
Atp6v1h	696.313	0.338971	0.227088	1.49269	0.135519	0.372743	None
Serp1	1552.95	0.158803	0.153842	1.03225	0.301957	0.60669	None
Lbr	348.565	0.177893	0.157286	1.13101	0.258049	0.555885	None
Orc5	413.655	0.130531	0.105063	1.2424	0.214089	0.498335	None
Psmd2	2024.3	0.476034	0.210669	2.25963	0.023844	0.109984	None
Rps29	9466.12	0.275114	0.153851	1.78818	0.0737472	0.246331	None
Dusp6	1288.96	-0.0917076	0.262825	-0.34893	0.727142	0.915228	None
Aldh18a1	219.221	0.833384	0.183677	4.53724	5.7e-06	0.000165538	Up
Klk1	54.5422	0.150434	0.0996401	1.50977	0.131101	0.365023	None
Serinc1	3899.56	-0.168454	0.229214	-0.734918	0.462389	0.757974	None
Npm1	1880.37	0.841211	0.180257	4.66674	3.06e-06	0.000100775	Up
Elovl5	17038.1	-0.224207	0.137523	-1.63032	0.103034	0.311021	None
Dync1i2	1324.25	0.185995	0.156507	1.18841	0.23467	0.52618	None
Mlst8	261.155	-0.180512	0.0812357	-2.22208	0.0262781	0.11804	None
Syt4	104.346	1.44763	0.401681	3.60393	0.00031344	0.00409455	Up
Prl3d1	129.765	-0.00934191	0.0739219	-0.126375	0.899435	0.976944	None
Stmn1	1895.82	-0.015448	0.265925	-0.0580917	0.953676	0.990046	None
Rasa3	2134.46	0.0382602	0.0790496	0.484002	0.628384	0.870669	None
Gm15210	2662.12	0.677765	0.118507	5.71918	1.07e-08	9.05e-07	Up
Def8	475.773	-0.187893	0.104107	-1.8048	0.0711054	0.240626	None
Kitl	200.936	1.1584	0.337504	3.43225	0.000598587	0.0067483	Up
Emb	60.9162	0.0125548	0.275563	0.0455604	0.963661	0.991525	None
Eif3c	2363.18	0.340531	0.143632	2.37086	0.0177469	0.0881195	None
Kpna2	1544.26	0.368549	0.123969	2.9729	0.00295001	0.0229992	None
Eif4g2	4182.66	0.103377	0.153241	0.674604	0.499927	0.786707	None
Bpgm	1071.1	-0.152898	0.115405	-1.32488	0.18521	0.457654	None
Unc45a	265.798	0.0514231	0.0979193	0.525158	0.599473	0.853108	None
Cct4	1384.81	0.5433	0.151977	3.57488	0.000350391	0.00443139	Up
Trim28	2287.51	0.0547509	0.16092	0.340237	0.733678	0.917338	None
Calu	1768.46	0.31025	0.118808	2.61134	0.00901871	0.0533159	None
Tgfbi	138.281	0.671798	0.405379	1.65721	0.0974774	0.298932	None
Hnrnph1	3466.18	0.024643	0.20331	0.121209	0.903526	0.977116	None
Actr1a	609.722	0.0272951	0.0972379	0.280705	0.778937	0.935496	None
Spry1	514.491	-0.0025602	0.134395	-0.0190498	0.984801	0.996642	None
Rps26	2496.52	0.829485	0.198115	4.18688	2.83e-05	0.000591522	Up
Dpysl3	592.665	1.57428	0.248458	6.33618	2.36e-10	3.22e-08	Up
Rrm1	241.263	0.298533	0.177262	1.68414	0.092155	0.287388	None
Rplp2	6401.83	0.507561	0.246902	2.05572	0.03981	0.160452	None
Lamp1	12558.1	-0.0662377	0.111822	-0.592351	0.553616	0.822977	None
Ghitm	2511.42	0.150648	0.123088	1.22391	0.220987	0.507368	None
Cela3b	66.221	0.00517458	0.0901005	0.0574311	0.954202	0.990061	None
Chgb	383.95	-0.0591127	0.441414	-0.133917	0.893468	0.97525	None
Sh2d3c	107.273	0.0186727	0.106233	0.175772	0.860473	0.962841	None
Tfg	1583	0.447224	0.133632	3.34667	0.000817879	0.00859466	None
Hdgf	1028.73	0.291298	0.132497	2.19852	0.0279119	0.123808	None
Hsp90b1	2715.03	-0.210938	0.107272	-1.96639	0.0492535	0.186106	None
Papss1	3147.04	-0.31459	0.11467	-2.74343	0.00608014	0.0394671	None
Suclg1	4655.33	-0.408839	0.126419	-3.234	0.00122068	0.0117	None
Sgpl1	507.429	0.764709	0.174377	4.38538	1.16e-05	0.000289699	Up
Enpp2	1582.16	-0.364783	0.541588	-0.673543	0.500602	0.787292	None
Snurf	1748.37	-0.175761	0.0944277	-1.86133	0.0626975	0.220778	None
Mgst1	1967.61	0.478607	0.153549	3.11696	0.00182727	0.0159371	None
Junb	984.838	0.693228	0.325099	2.13236	0.0329775	0.139633	None
Kit	57.5827	-0.0502842	0.12444	-0.404083	0.686151	0.897836	None
Plod3	1484.04	0.49845	0.131724	3.78406	0.000154291	0.00233077	None
Aldh7a1	804.803	-0.260428	0.127855	-2.0369	0.0416601	0.165904	None
Slc38a1	740.359	0.672573	0.246894	2.72414	0.00644701	0.0413558	Up
Lpl	96.6507	0.225255	0.295201	0.763058	0.445429	0.744126	None
Reg1	32.6104	0.0322859	0.122657	0.263221	0.79238	0.939145	None
Tmsb4x	6607.2	0.900196	0.282087	3.1912	0.00141682	0.013137	Up
Ccnd3	303.285	0.048199	0.0976549	0.493565	0.621613	0.867207	None
Tspyl1	307.478	-0.195523	0.203956	-0.958651	0.337735	0.64707	None
Stip1	494.217	0.214668	0.130474	1.64529	0.0999094	0.304291	None
Ciapin1	392.88	0.0838923	0.0788811	1.06353	0.287543	0.589535	None
Impact	600.649	-0.182158	0.136621	-1.33331	0.18243	0.453387	None
LOC102642137	2049.23	0.468689	0.111395	4.20743	2.58e-05	0.000551128	None
Hnrnpab	1697.56	0.6546	0.17285	3.78709	0.00015242	0.00231015	Up
Ddx1	1495.29	0.230931	0.117628	1.96323	0.0496193	0.187277	None
Mthfd1	1745.8	-0.0850683	0.0641509	-1.32607	0.184818	0.45714	None
Tpi1	5264.02	-0.182234	0.118886	-1.53285	0.125312	0.353668	None
Npdc1	979.045	0.108664	0.230952	0.470505	0.637994	0.873999	None
Cstf2t	2291.12	-0.127896	0.0973506	-1.31377	0.188924	0.463824	None
Tnfrsf19	1952.26	-0.26175	0.115166	-2.2728	0.023038	0.107352	None
Marcksl1	931.777	1.02127	0.229202	4.45577	8.36e-06	0.000220944	Up
Ndn	2156.92	0.369057	0.138475	2.66515	0.00769531	0.047332	None
Nup62	672.49	0.584887	0.126531	4.62247	3.79e-06	0.000120201	Up
Actc1	37.4178	0.183292	0.117903	1.5546	0.120041	0.344089	None
Map1lc3b	4032.06	-0.106075	0.0978637	-1.0839	0.278408	0.578907	None
Igf2	474.76	-0.397355	0.588385	-0.675332	0.499465	0.786183	None
Atp9a	210.288	0.455404	0.194377	2.34289	0.019135	0.0930925	None
Cox5a	6605.74	-0.0665019	0.0963624	-0.690123	0.490117	0.77986	None
Cops8	1198.81	0.23457	0.0999364	2.3472	0.0189153	0.0923433	None
Bcar3	532.513	-0.486387	0.265216	-1.83393	0.0666645	0.230396	None
Pdcd6ip	243.913	0.243031	0.0850475	2.85759	0.00426866	0.0302469	None
Fmod	96.192	-0.449458	0.283909	-1.58311	0.113397	0.331936	None
Zfand2a	683.603	0.426865	0.190836	2.23682	0.0252981	0.115069	None
Gm5621	5354.84	0.526661	0.13918	3.78402	0.000154318	0.00233077	Up
Sdc1	70.5698	0.803332	0.159303	5.04278	4.59e-07	2.08e-05	Up
Mcm5	106.564	1.00113	0.398328	2.51333	0.0119598	0.0654938	None
Pigq	1896.61	-0.258961	0.121745	-2.12708	0.0334138	0.141027	None
Creg1	1610.88	-0.473389	0.118902	-3.98132	6.85e-05	0.00119908	None
Cpe	10677.4	0.0193213	0.170999	0.112991	0.910038	0.978818	None
Pebp1	8459.93	0.133087	0.120689	1.10272	0.270147	0.568317	None
Fkbp10	885.253	0.0592381	0.106841	0.554452	0.57927	0.839364	None
Mark2	313.407	-0.129355	0.117151	-1.10417	0.26952	0.567549	None
Prm1	60.467	-0.0781856	0.101002	-0.774099	0.438872	0.738253	None
Cdk16	643.667	-0.0627511	0.155672	-0.403097	0.686877	0.898345	None
Rrp1	816.938	0.130614	0.0926597	1.40961	0.158655	0.413993	None
Slc2a4	251.434	-0.212195	0.176386	-1.20302	0.22897	0.518833	None
Mpo	37.6332	-0.0514586	0.11848	-0.434322	0.664054	0.887506	None
Itm2c	11977.2	-0.308566	0.124322	-2.48198	0.0130655	0.0700503	None
Eif3h	813.832	0.213979	0.157734	1.35658	0.174913	0.441074	None
Hnrnph2	2426.86	0.054322	0.134429	0.404095	0.686143	0.897836	None
Scd1	2691.69	-0.186025	0.121316	-1.5334	0.125178	0.353653	None
Ndufv1	5388.31	-0.235942	0.0945466	-2.49551	0.0125775	0.0679792	None
Kap	48.4442	0.118805	0.108381	1.09618	0.272998	0.571819	None
Cox6c	4991.42	-0.143903	0.149878	-0.960135	0.336987	0.646257	None
Marcks	1336.57	0.697934	0.149595	4.66548	3.08e-06	0.00010111	Up
Map2k2	611.195	0.0778034	0.183017	0.425115	0.670753	0.890557	None
Carhsp1	823.631	0.369033	0.168116	2.19511	0.0281558	0.124508	None
Isyna1	193.92	0.127922	0.260199	0.491634	0.622978	0.867912	None
Tubb3	73.6567	0.355849	0.194711	1.82757	0.0676134	0.232747	None
Rpl7	3552.53	0.395057	0.208209	1.89741	0.0577745	0.208568	None
Atp5g2	388.045	0.0861586	0.345171	0.249611	0.802888	0.943774	None
Herpud2	655.257	0.0136049	0.0908961	0.149676	0.881021	0.970304	None
Lcp1	36.9288	0.337371	0.129341	2.60838	0.00909721	0.0536884	None
Acadm	2647.17	-0.409586	0.133819	-3.06074	0.00220794	0.0184055	None
Sf3b3	531.284	0.547297	0.129914	4.21275	2.52e-05	0.000540517	Up
Clcn4	2609.83	-0.39432	0.116428	-3.38682	0.000707078	0.00773503	None
Hdlbp	573.8	0.229989	0.0899139	2.55788	0.0105311	0.0598969	None
Vcam1	2556.94	-0.329337	0.115868	-2.84234	0.00447836	0.0312793	None
Vdac2	6932.78	-0.184693	0.0813821	-2.26945	0.0232408	0.108035	None
Klhdc3	1782.58	-0.102586	0.0475338	-2.15817	0.0309146	0.133341	None
Pigo	1301.38	-0.441651	0.156341	-2.82492	0.00472923	0.0326174	None
Sqle	5444.73	-0.527579	0.128674	-4.10012	4.13e-05	0.000792904	Down
Casp6	177.446	-0.162505	0.137369	-1.18298	0.236818	0.528398	None
Txnip	1299.96	-0.296526	0.201499	-1.4716	0.141128	0.382706	None
Vdac1	3466.47	-0.0404705	0.0725889	-0.557531	0.577165	0.837654	None
Hey1	1859.82	-0.270442	0.162775	-1.66145	0.0966225	0.297098	None
Gm21399	8976.09	0.131675	0.0702	1.87572	0.0606942	0.215971	None
Cotl1	1751.52	-0.0231658	0.200276	-0.115669	0.907915	0.978028	None
Cldn11	306.623	0.479754	0.593908	0.807791	0.419211	0.722175	None
Ywhah	2005.61	0.630278	0.230552	2.73377	0.0062613	0.0403436	Up
Psmc1	609.577	0.473471	0.198131	2.38968	0.0168629	0.0848232	None
Mdk	1362.01	-0.172365	0.249213	-0.69164	0.489163	0.779058	None
Satb1	274.12	-0.252743	0.131717	-1.91883	0.0550055	0.20209	None
Tspan3	7440.33	-0.20209	0.14795	-1.36593	0.171962	0.436232	None
Ehd1	234.912	0.607928	0.135725	4.47913	7.49e-06	0.000203373	Up
Pld3	1622.35	-0.380062	0.178344	-2.13107	0.0330837	0.139946	None
Abce1	539.732	0.498853	0.194314	2.56725	0.0102509	0.0587184	None
Tap1	62.5179	0.456455	0.114308	3.99321	6.52e-05	0.00116158	None
Dr1	360.807	0.041531	0.195412	0.21253	0.831694	0.953626	None
Atp5g1	386.587	0.141991	0.246025	0.577142	0.563844	0.82937	None
Fabp5	9954.09	-0.0560956	0.127809	-0.4389	0.660734	0.885558	None
Fabp3	70.0249	-0.105131	0.10941	-0.960893	0.336606	0.645977	None
Cct3	2290.43	0.516225	0.178011	2.89996	0.00373211	0.0272857	Up
LOC102635048	1941.94	0.903936	0.31191	2.89806	0.00375474	0.0273889	Up
Pdcd6	2606.38	0.0287191	0.0896317	0.320412	0.748656	0.924634	None
Hn1	291.872	0.96601	0.249509	3.87165	0.000108101	0.00174847	Up
Klf10	168.665	1.50567	0.295371	5.09757	3.44e-07	1.63e-05	Up
Mcm7	712.122	0.464854	0.218256	2.12986	0.0331835	0.140197	None
Tmem109	927.36	-0.562308	0.148026	-3.79871	0.000145454	0.00222597	Down
Cd24a	351.089	1.90776	0.373876	5.10265	3.35e-07	1.6e-05	Up
Hif1a	1194.29	0.133863	0.242183	0.552735	0.580445	0.840165	None
Fkbp1a	2936.06	0.170909	0.158588	1.07769	0.281172	0.581771	None
Cct2	3089.33	0.504573	0.139725	3.61119	0.000304797	0.00399764	Up
Snd1	149.919	0.289847	0.195527	1.48239	0.138236	0.377342	None
Cyr61	4531.49	0.261961	0.130049	2.01433	0.0439744	0.17274	None
Sgk1	1756.2	1.21416	0.511472	2.37385	0.0176036	0.0875699	None
Nasp	116.296	0.126201	0.0981242	1.28613	0.198397	0.477181	None
Flii	585.728	0.176785	0.191857	0.921441	0.35682	0.666261	None
Smarcb1	584.041	0.0251967	0.164537	0.153137	0.87829	0.9693	None
Fuca2	431.48	-0.376879	0.10959	-3.439	0.000583875	0.00663422	None
Phc2	973.32	0.156779	0.167238	0.937458	0.348523	0.657567	None
Gldc	4088.97	-0.634258	0.164382	-3.85843	0.000114117	0.00182366	Down
Scarb1	380.083	0.386436	0.24257	1.59309	0.111141	0.327789	None
C2	267.898	-0.699772	0.226715	-3.08658	0.00202476	0.0171758	Down
Prps1	638.338	0.294052	0.150147	1.95843	0.0501798	0.188965	None
Lrrn1	162.266	-0.269125	0.207605	-1.29633	0.194863	0.47235	None
Rps5	5109.58	0.676821	0.240139	2.81846	0.00482548	0.0330969	Up
Ndufb11	5537.04	-0.160552	0.170989	-0.938959	0.347752	0.65677	None
Atp5c1	4478.62	-0.184464	0.100736	-1.83117	0.0670751	0.231446	None
Sec23b	2178.09	0.236762	0.114733	2.0636	0.0390555	0.158137	None
Tbc1d15	649.746	0.12773	0.167619	0.762025	0.446045	0.744869	None
Hspa5	5327.9	0.22294	0.158449	1.40702	0.159423	0.415175	None
Ankrd10	363.8	-0.26211	0.151365	-1.73164	0.0833369	0.268085	None
Cd9	3539.41	0.336638	0.172069	1.95641	0.0504168	0.189585	None
Ifrd1	2429.99	0.813848	0.244178	3.33301	0.000859125	0.00891998	Up
Kars	1172.41	0.680271	0.199777	3.40516	0.000661258	0.00735443	Up
Pfkp	1337.01	0.046396	0.2529	0.183456	0.85444	0.9607	None
Ddx18	307.98	0.434305	0.136013	3.19311	0.00140749	0.0130715	None
Cd34	101.105	0.904969	0.64872	1.39501	0.163014	0.420985	None
Nup85	445.053	0.233287	0.122334	1.90697	0.0565245	0.20583	None
Gm10051	6194.3	0.413787	0.163866	2.52516	0.0115647	0.0640027	None
Sav1	267.118	0.398605	0.118962	3.35068	0.000806121	0.0084917	None
Gm5593	103.203	1.24203	0.514455	2.41426	0.0157672	0.0806928	None
Adm	550.15	0.603625	0.665342	0.90724	0.36428	0.673708	None
Raf1	967.583	-0.0440412	0.155336	-0.283522	0.776777	0.935376	None
Arpc1a	1016.67	0.206468	0.102918	2.00614	0.0448411	0.174879	None
Adam15	228.365	0.13849	0.0684765	2.02244	0.0431307	0.170214	None
Smad1	874.193	0.410326	0.204565	2.00585	0.044872	0.174879	None
Rab1a	3279.19	0.0423628	0.138118	0.306715	0.75906	0.927772	None
Zfand5	791.677	0.459003	0.183917	2.4957	0.0125707	0.0679649	None
Tpst2	539.761	-0.326702	0.159602	-2.04698	0.0406602	0.163293	None
Ap1s1	586.837	0.604198	0.145496	4.15267	3.29e-05	0.000669583	Up
Rps15	1325.93	0.549682	0.315692	1.74119	0.0816495	0.264595	None
Pdhb	1881.92	-0.323968	0.132502	-2.445	0.0144852	0.0758102	None
Map4	810.552	0.0662475	0.0941061	0.703966	0.481454	0.773888	None
Mrpl20	486.285	-0.0331383	0.178563	-0.185583	0.852772	0.96001	None
Adam9	1119.53	0.656644	0.120032	5.47059	4.49e-08	3.03e-06	Up
Sarnp	862.94	0.110305	0.121207	0.910053	0.362795	0.672349	None
Vipas39	844.316	-0.159256	0.0753975	-2.11221	0.0346682	0.144533	None
Lrrc4	153.745	-0.450463	0.134103	-3.35908	0.000782028	0.00831876	None
Syngr3	98.6173	0.0428166	0.140393	0.304976	0.760384	0.928813	None
Rpl27	1613.7	0.517631	0.204651	2.52934	0.0114279	0.0635701	None
Eif3d	880.563	0.259397	0.19217	1.34984	0.177069	0.444376	None
Hist1h1c	3332.47	0.0776944	0.16749	0.463875	0.642737	0.876547	None
Ywhaz	1677.53	0.463137	0.205444	2.25433	0.0241757	0.111218	None
Mpdu1	444.02	-0.191088	0.135561	-1.40961	0.158656	0.413993	None
Nnt	915.14	-0.0104572	0.125342	-0.0834295	0.93351	0.984993	None
Kti12	394.016	0.596903	0.160908	3.7096	0.000207589	0.0029479	Up
Nsg2	300.427	-0.177237	0.224498	-0.789481	0.429831	0.73161	None
Tmed3	626.362	-0.282736	0.274	-1.03188	0.302127	0.60669	None
Fuca1	698.223	-0.0673307	0.153718	-0.438014	0.661376	0.88594	None
Slc35a4	548.272	0.331869	0.234035	1.41804	0.15618	0.410305	None
Cd83	55.3993	0.0588168	0.167977	0.350147	0.726228	0.914917	None
Cox8a	790.819	-0.112042	0.207342	-0.540374	0.588939	0.845893	None
Fkbp8	1032.52	-0.0522288	0.130205	-0.401126	0.688327	0.899317	None
Sparcl1	19230.2	-0.224324	0.11916	-1.88254	0.0597621	0.213345	None
Orc3	186.293	-0.0828453	0.0735706	-1.12607	0.260138	0.557709	None
Trim59	143.127	0.410813	0.265171	1.54924	0.121324	0.346505	None
Txn1	2927.17	0.892647	0.160275	5.56946	2.56e-08	1.86e-06	Up
Rrm2	258.552	1.32681	0.604257	2.19577	0.0281087	0.124342	None
Lox	35.4326	0.211584	0.130118	1.6261	0.103929	0.312906	None
Ccnd2	1002.69	0.444593	0.185944	2.391	0.0168025	0.0845933	None
Fkbp5	385.813	1.18733	0.555494	2.13743	0.0325634	0.13851	None
Polr1b	227.008	0.299797	0.147086	2.03825	0.0415253	0.165526	None
Dnpep	1270.07	-0.0100681	0.14702	-0.0684813	0.945402	0.987562	None
Gm6682	149.467	1.82429	0.254648	7.16396	7.84e-13	2.6e-10	Up
Errfi1	583.554	0.578531	0.25504	2.26839	0.0233053	0.108219	None
Prnp	13250	-0.132992	0.136999	-0.970749	0.331673	0.640859	None
Efr3a	660.82	-0.0238558	0.079206	-0.301187	0.763272	0.929968	None
Aplp1	5586.83	-0.491331	0.142665	-3.44394	0.000573305	0.00653553	None
Apex1	1590.4	0.306155	0.118235	2.58937	0.00961516	0.0558709	None
Mmp2	207.416	0.874893	0.470449	1.8597	0.0629284	0.221411	None
Anxa7	344.611	1.00612	0.190325	5.28632	1.25e-07	7.17e-06	Up
Reg2	68.7441	0.0104033	0.089308	0.116488	0.907265	0.977814	None
Dhx30	1414.81	-0.0781452	0.143943	-0.542891	0.587205	0.845104	None
Rps6.ps4	12441.2	0.531672	0.189951	2.799	0.00512603	0.0346512	Up
Rps6	281.275	1.04723	0.230592	4.5415	5.59e-06	0.00016332	Up
Atp5j	4981.16	-0.246492	0.112202	-2.19686	0.0280307	0.124144	None
Dhx15	5228	0.297676	0.205861	1.44601	0.148175	0.396121	None
Hspa4	598.638	0.595394	0.210956	2.82236	0.00476712	0.0327874	Up
Laptm4b	5917.04	-0.305713	0.12691	-2.40888	0.0160014	0.0816844	None
Olig1	3137.79	0.355144	0.185515	1.91436	0.0555736	0.203504	None
Srsf3	870.196	0.271514	0.147844	1.83649	0.0662852	0.229268	None
Srp54c	1586.06	0.153522	0.149053	1.02999	0.303016	0.60768	None
Srp54b	51.1753	0.102499	0.120084	0.853565	0.393346	0.700301	None
Hmgb3	1218.63	0.0566063	0.176891	0.320006	0.748964	0.924883	None
Vcl	2824.46	-0.269744	0.155745	-1.73196	0.0832807	0.268053	None
Nr2f2	138.132	-0.343955	0.237946	-1.44552	0.148313	0.396179	None
Rad21	840.372	0.142185	0.103226	1.37741	0.168387	0.43031	None
Cops4	684.221	-0.00203061	0.126776	-0.0160174	0.987221	0.997233	None
Fbln5	240.625	1.27691	0.317516	4.02155	5.78e-05	0.00105858	Up
Rab31	3539.49	-0.0416958	0.150662	-0.276751	0.781971	0.935862	None
Prdx4	551.179	-0.0166742	0.122785	-0.1358	0.891979	0.974767	None
Serpinf1	284.499	0.470505	0.178324	2.63849	0.00832769	0.0501289	None
Trap1	880.819	0.072316	0.118625	0.609617	0.542115	0.815967	None
Kansl2	731.53	0.0521988	0.0881975	0.591841	0.553957	0.823131	None
Pes1	297.043	0.672919	0.166324	4.04585	5.21e-05	0.000967267	Up
Rbbp9	202.818	-0.194699	0.145692	-1.33638	0.181426	0.451732	None
Vdac3	3911.52	0.139802	0.0742422	1.88305	0.0596935	0.213244	None
Gm21596	2676.47	0.0264131	0.104959	0.251653	0.80131	0.943239	None
Rbmxl1	835.795	0.215161	0.145042	1.48344	0.137958	0.37688	None
Plekhb1	6971.18	-0.171777	0.188781	-0.909927	0.362861	0.672383	None
Rdx	2870.71	0.00845593	0.107161	0.0789084	0.937105	0.986192	None
Mesdc2	1403.58	0.255218	0.152755	1.67077	0.0947671	0.293149	None
Apba3	560.77	-0.172009	0.155875	-1.10351	0.269807	0.567987	None
Ldhb	12671.9	-0.319233	0.12685	-2.51662	0.0118486	0.0651213	None
Hmga1.rs1	3016.63	2.45278	0.368232	6.66097	2.72e-11	5.02e-09	Up
Adh5	2643.45	-0.026517	0.115089	-0.230404	0.817778	0.949635	None
Pnrc2	991.595	-0.0996338	0.126384	-0.788341	0.430497	0.732234	None
Gm2a	1422.87	-0.328369	0.135392	-2.42533	0.0152947	0.0789458	None
Sec61a1	2318.95	0.179184	0.187075	0.957816	0.338156	0.647518	None
Napa	651.822	0.00536473	0.0734167	0.0730724	0.941748	0.986844	None
Car1	33.6354	-0.0501996	0.123111	-0.407758	0.683452	0.896532	None
Inpp5k	337.486	-0.256182	0.0902224	-2.83945	0.00451909	0.0314684	None
Rpsa	3392.32	0.96771	0.194203	4.98297	6.26e-07	2.67e-05	Up
Snrpc	597.536	0.367641	0.116031	3.16848	0.00153236	0.013984	None
Nelfcd	470.531	-0.113104	0.11145	-1.01484	0.310182	0.616135	None
Kifc3	1307.87	0.25447	0.20491	1.24186	0.214287	0.498528	None
Il33	3842.67	0.202215	0.184748	1.09455	0.273715	0.572725	None
Crk	955.198	0.156924	0.209299	0.74976	0.453399	0.749927	None
Phb2	1270.7	0.322754	0.106599	3.02775	0.00246379	0.0201413	None
Aqp1	93.2395	0.696074	0.347106	2.00536	0.0449243	0.175004	None
Gpd1	343.595	0.0184113	0.18229	0.101	0.919551	0.981477	None
Glb1	530.983	-0.5876	0.215257	-2.72977	0.00633793	0.0407792	Down
Sipa1	204.688	0.589933	0.140014	4.21339	2.52e-05	0.000539829	Up
Taz	434.553	-0.62099	0.126906	-4.89331	9.92e-07	3.96e-05	Down
Usp14	662.023	0.257114	0.142886	1.79943	0.0719509	0.242197	None
Glud1	10586.5	-0.243831	0.141975	-1.71742	0.0859029	0.273598	None
Imp3	350.401	-0.151252	0.23921	-0.632298	0.527192	0.806439	None
Ptn	4684.59	-0.332283	0.118827	-2.79636	0.00516818	0.034841	None
Magoh	868.396	0.211345	0.187018	1.13008	0.258444	0.556047	None
Surf4	828.847	0.0211041	0.0583848	0.361465	0.717752	0.910794	None
Mcm4	738.226	0.549443	0.149173	3.68325	0.000230276	0.0031942	Up
Gosr1	259.835	0.0818953	0.130361	0.628217	0.529862	0.808667	None
Reps1	824.849	0.0441488	0.122453	0.360537	0.718445	0.911408	None
Rpl37a	914.29	0.564264	0.338051	1.66917	0.0950837	0.293878	None
Rpl19	4940.49	0.507977	0.25738	1.97364	0.0484224	0.184122	None
Spcs1	2798.43	0.0026474	0.0979973	0.0270151	0.978448	0.994845	None
Fstl1	1605.21	0.148617	0.157353	0.944483	0.344923	0.653593	None
Nsdhl	2161.51	-0.735525	0.136629	-5.38337	7.31e-08	4.61e-06	Down
Sh3bp5l	660.705	-0.0283013	0.070689	-0.400364	0.688888	0.899317	None
Zbtb17	193.319	0.0186209	0.104992	0.177356	0.859229	0.962503	None
Adh1	62.0852	0.0170743	0.121474	0.140559	0.888218	0.973127	None
Gm5637	290.989	1.66661	0.252025	6.61286	3.77e-11	6.67e-09	Up
Pin1	717.464	0.30303	0.174122	1.74033	0.0818006	0.264856	None
Vac14	97.9909	0.291314	0.155065	1.87866	0.0602907	0.214922	None
Olig2	494.934	0.316811	0.176653	1.79341	0.072907	0.244277	None
Eif3i	3862.71	0.241449	0.2146	1.12511	0.260541	0.557924	None
Lrrc59	1410.49	1.491	0.291819	5.10935	3.23e-07	1.55e-05	Up
Tie1	32.0704	0.146151	0.18511	0.789538	0.429798	0.73161	None
Gm5424	196.262	0.244025	0.258966	0.942304	0.346037	0.654943	None
Psmb7	2900.54	0.273176	0.148128	1.84418	0.0651567	0.226494	None
Sec13	1069.14	0.127443	0.144037	0.884789	0.376271	0.684517	None
Klhl13	638.926	-0.214171	0.138704	-1.54408	0.122568	0.349399	None
Rpl35	2363.27	0.732676	0.210851	3.47486	0.000511128	0.00599647	Up
Cnbp	4739.74	0.102077	0.139676	0.730816	0.464892	0.760077	None
Aurkaip1	646.617	0.0214233	0.255885	0.0837226	0.933277	0.984993	None
Coro1a	38.6125	-0.0261211	0.162209	-0.161033	0.872067	0.966747	None
Dctn3	1816.34	0.10679	0.14807	0.721216	0.470776	0.765166	None
Nadk	1354.7	-0.312696	0.0906647	-3.44892	0.000562824	0.00643584	None
Btg2	979.021	0.231365	0.192836	1.1998	0.230217	0.520193	None
Mcm6	196.828	0.667718	0.444285	1.50291	0.132863	0.367829	None
Stk38	611.057	-0.178493	0.119453	-1.49426	0.135109	0.371968	None
Cdkn2d	352.068	0.297597	0.184973	1.60886	0.107646	0.320535	None
Vps16	463.909	-0.146091	0.136239	-1.07232	0.283578	0.584522	None
Gja4	70.1596	0.730985	0.440037	1.66119	0.0966749	0.297207	None
Tubb5	2067.07	0.930318	0.213086	4.36593	1.27e-05	0.00031265	Up
Capn2	4577.93	0.221101	0.158769	1.39259	0.163743	0.422177	None
Tk1	78.0066	0.929689	0.421132	2.2076	0.0272723	0.121593	None
Pex12	263.903	-0.148601	0.0889338	-1.67092	0.0947378	0.293149	None
Snx1	955.986	0.187559	0.149658	1.25325	0.210115	0.492456	None
Tmem19	404.251	-0.392948	0.119703	-3.2827	0.00102817	0.0102515	None
Abcb9	294.957	-0.739189	0.190969	-3.87073	0.00010851	0.00175316	Down
Capn10	166.41	-0.0283461	0.127391	-0.222512	0.823915	0.951679	None
Pdyn	33.326	0.113266	0.127325	0.88958	0.373692	0.682432	None
Scoc	294.347	0.168254	0.190985	0.880981	0.378328	0.685856	None
Ets2	295.572	1.19501	0.299525	3.98968	6.62e-05	0.0011718	Up
Atp5j2	2295.29	-0.0508851	0.26483	-0.192143	0.84763	0.957709	None
Polr2g	2089.21	0.00303357	0.125278	0.0242147	0.980681	0.995205	None
Perp	209.961	0.979348	0.291658	3.35787	0.000785469	0.00835024	Up
Lamtor3	2230.69	-0.0215063	0.103286	-0.208221	0.835057	0.953974	None
Tnfaip2	215.874	1.26389	0.181047	6.98099	2.93e-12	7.37e-10	Up
Ctns	266.275	-0.664432	0.126527	-5.25131	1.51e-07	8.47e-06	Down
Slc26a6	1708.39	-0.781604	0.227175	-3.44055	0.000580544	0.00660069	Down
Rps4x	6052.28	0.616955	0.178106	3.46398	0.000532252	0.00619515	Up
Gm13777	8098.51	0.639256	0.142875	4.47422	7.67e-06	0.000207449	Up
Atp5o	2230.29	-0.0564704	0.214158	-0.263686	0.792022	0.939079	None
Ap1b1	1252.11	-0.0141371	0.0896163	-0.157751	0.874653	0.967511	None
Uba2	2402.87	0.194956	0.112494	1.73303	0.0830895	0.267637	None
Wdr45b	3099.09	0.155014	0.0762164	2.03387	0.0419652	0.166659	None
Psmc3	2012.58	0.21612	0.118659	1.82135	0.0685543	0.23472	None
Gart	420.16	0.276227	0.0984375	2.80612	0.00501428	0.0340593	None
Mrpl28	789.842	0.143159	0.209801	0.682357	0.495013	0.783439	None
Ndufc1	2967.62	-0.20279	0.145253	-1.39612	0.162679	0.420659	None
Rgs4	120.933	0.625478	0.391564	1.59738	0.11018	0.325898	None
Dnaja1	3243.86	0.43106	0.228412	1.8872	0.0591335	0.211667	None
Plod1	668.142	-0.539366	0.143022	-3.77122	0.000162451	0.00243032	Down
Psmc4	1693.02	0.382723	0.165634	2.31066	0.0208518	0.0994087	None
Prdx3	1150.97	-0.0783148	0.196597	-0.398352	0.690371	0.899822	None
Nfib	1214.24	-0.252322	0.132338	-1.90665	0.0565656	0.205919	None
Scamp3	1004.37	-0.142256	0.0804161	-1.769	0.0768947	0.25362	None
Il2rg	73.1142	0.914643	0.411093	2.2249	0.0260878	0.117492	None
Reg3b	36.1086	-0.170396	0.120813	-1.41042	0.158416	0.413806	None
Mmp9	39.695	0.0882107	0.113315	0.778459	0.436299	0.736967	None
Shcbp1	102.571	0.882711	0.400502	2.20401	0.0275237	0.12243	None
Slc25a3	8026.12	0.0428338	0.161432	0.265337	0.79075	0.939004	None
Litaf	978.574	1.39488	0.303151	4.60128	4.2e-06	0.000130945	Up
Sh3bp4	81.1163	0.612058	0.137007	4.46734	7.92e-06	0.000212241	Up
Ap1m1	2558.97	0.144501	0.0568085	2.54366	0.0109698	0.061695	None
Ugdh	2033	0.611028	0.159566	3.82932	0.000128495	0.00199819	Up
Nusap1	94.9056	1.13295	0.401329	2.82299	0.00475775	0.032749	Up
Tuba3b	166.76	0.631919	0.148547	4.25399	2.1e-05	0.000470963	Up
Rars	1236.71	0.837854	0.253366	3.3069	0.000943361	0.00959351	Up
Mllt11	346.398	0.19959	0.281273	0.709596	0.477955	0.770233	None
Abhd4	7566.07	0.09929	0.107857	0.920571	0.357274	0.666679	None
Slc27a2	30.0531	0.101403	0.129239	0.784614	0.43268	0.73425	None
Stambp	136.15	0.0499416	0.0848276	0.588742	0.556034	0.824165	None
Serpinb1a	81.5379	-0.233209	0.285179	-0.817763	0.413492	0.71674	None
Adk	1755.98	-0.412999	0.146093	-2.82695	0.00469931	0.0324756	None
Sec22a	198.643	-0.0188029	0.075701	-0.248384	0.803837	0.943774	None
Prelp	832.685	-1.11016	0.330778	-3.35623	0.000790137	0.00837678	Down
Kctd20	185.597	0.145589	0.0933467	1.55966	0.11884	0.342001	None
Crip1	230.309	0.293784	0.122027	2.40753	0.016061	0.0818822	None
Ufc1	2104.94	-0.0291466	0.123228	-0.236526	0.813024	0.948018	None
Atp6v0e	4851.18	-0.321084	0.118083	-2.71914	0.00654522	0.041831	None
Cyfip1	4182.9	-0.160194	0.112246	-1.42718	0.153529	0.405737	None
Cd81	14281.6	-0.0990918	0.110802	-0.894316	0.371153	0.680277	None
Nfe2l1	1178.23	0.400091	0.127009	3.15011	0.00163208	0.0146095	None
Cirbp	359.323	-0.0342977	0.283141	-0.121133	0.903586	0.977116	None
Dok2	64.2886	-0.0281104	0.0907223	-0.309851	0.756674	0.927207	None
Wwox	115.273	-0.00647841	0.0884729	-0.0732248	0.941627	0.986844	None
Mif	1167.31	0.0628127	0.216053	0.290728	0.771259	0.933388	None
Gm14277	292.302	0.359516	0.155491	2.31214	0.0207702	0.0991286	None
Uqcrb	7855.98	-0.0463019	0.1161	-0.398809	0.690034	0.899707	None
Sh3gl1	403.314	-0.0930855	0.0831047	-1.1201	0.262672	0.559564	None
Prkcsh	1898.42	-0.174715	0.0786134	-2.22246	0.0262523	0.117955	None
Man2b1	526.345	-0.44719	0.15593	-2.8679	0.00413207	0.0294096	None
Polr2c	812.934	0.123751	0.112734	1.09773	0.272323	0.570927	None
Tnc	216.716	1.00921	0.230595	4.37655	1.21e-05	0.00029994	Up
Lamp2	5927.09	0.0406296	0.122857	0.330707	0.740866	0.920786	None
Timm8a1	1163.66	-0.0114462	0.144268	-0.0793401	0.936762	0.986192	None
Men1	255.487	-0.130034	0.113532	-1.14535	0.252063	0.548577	None
Mrpl34	205.486	-0.0955916	0.196968	-0.485315	0.627453	0.870525	None
Klf16	88.5788	0.233424	0.114028	2.04708	0.0406505	0.163293	None
Map2k1	2171.68	-0.0146327	0.0690933	-0.211782	0.832277	0.953917	None
Tecr	6125.81	-0.647644	0.154057	-4.20393	2.62e-05	0.000556722	Down
Nr1h2	571.532	-0.0145215	0.0945486	-0.153587	0.877935	0.969071	None
Rbmx	563.438	-0.196525	0.0993237	-1.97864	0.047857	0.182613	None
Gmpr2	420.882	-0.21758	0.128174	-1.69754	0.0895955	0.2818	None
Mcam	115.372	0.41984	0.185555	2.26262	0.0236592	0.109277	None
Mfsd10	305.722	0.0310601	0.103003	0.301547	0.762998	0.929764	None
Snx18	610.15	-0.0831758	0.0825567	-1.0075	0.313695	0.619449	None
Dync1i1	165.343	0.409608	0.23791	1.7217	0.0851245	0.271844	None
Fkbp4	458.673	-0.176517	0.156395	-1.12866	0.259042	0.556609	None
LOC102642559	110.405	0.0827464	0.0979779	0.844542	0.398367	0.704824	None
Hsp90ab1	3020.54	0.501893	0.145019	3.46089	0.000538392	0.00623796	Up
LOC102641347	5954.44	-0.0497842	0.120159	-0.414321	0.678639	0.894066	None
Fmc1	306.143	-0.340403	0.328264	-1.03698	0.299745	0.60413	None
Gsta4	1431.97	-0.140938	0.256216	-0.550073	0.582269	0.841288	None
Mfsd14b	1602.66	-0.196436	0.177834	-1.10461	0.26933	0.567287	None
Zscan21	217.901	0.0886668	0.13946	0.635787	0.524915	0.804432	None
Apod	570.497	0.642475	0.588287	1.09211	0.274784	0.573895	None
Ptdss1	2656.16	-0.126803	0.102373	-1.23864	0.21548	0.499693	None
Nfs1	514.859	-0.150918	0.118694	-1.27149	0.203553	0.484476	None
Ap3m1	650.328	-0.402197	0.161764	-2.48632	0.0129071	0.0694158	None
Tmem97	202.5	-0.616686	0.188515	-3.27129	0.00107057	0.0105589	Down
Pdcd7	164.022	-0.0607859	0.103071	-0.589745	0.555362	0.823932	None
Pnkp	288.587	-0.246273	0.0865151	-2.84659	0.00441907	0.0310086	None
Panx1	228.522	0.584503	0.122483	4.77212	1.82e-06	6.5e-05	Up
Mov10	90.4352	-0.0220244	0.109182	-0.201721	0.840135	0.955658	None
Prdx5	2176.77	0.0427918	0.175053	0.244451	0.806881	0.944795	None
Ctsc	844.693	0.595464	0.275372	2.1624	0.0305875	0.132193	None
Pcx	1378.99	-0.222607	0.208526	-1.06753	0.285735	0.587287	None
Cope	1442.41	-0.0180751	0.200086	-0.0903368	0.92802	0.983917	None
M6pr	923.341	-0.0535471	0.0955647	-0.560323	0.575259	0.836551	None
Pip4k2c	378.228	-0.0376494	0.0809396	-0.465154	0.641821	0.876124	None
Rcbtb2	170.221	0.173503	0.093701	1.85166	0.0640742	0.223853	None
Ptcd1	80.7877	-0.0361317	0.110039	-0.328355	0.742643	0.921709	None
Atp6v0c	8195.99	0.00291931	0.11455	0.0254851	0.979668	0.995205	None
Emg1	1165.47	0.0975488	0.218416	0.446619	0.65515	0.883149	None
Bag1	933.512	0.20821	0.197935	1.05191	0.29284	0.596451	None
Guk1	739.674	0.00447201	0.281618	0.0158797	0.98733	0.997233	None
Snx4	781.146	0.282715	0.161705	1.74834	0.0804055	0.261665	None
Mesdc1	52.8273	0.0963193	0.108019	0.891687	0.372561	0.681201	None
Hmox2	810.135	-0.0843312	0.153049	-0.551008	0.581628	0.840848	None
Pycrl	341.013	-0.0704945	0.179391	-0.392965	0.694346	0.901322	None
Cd82	392.234	-0.11292	0.163854	-0.689147	0.490731	0.780265	None
Abcb10	172.897	0.0104419	0.101376	0.103002	0.917961	0.980928	None
LOC100862433	10889.5	0.495255	0.135051	3.66716	0.000245255	0.00335899	None
Bgn	532.073	0.767741	0.271403	2.82879	0.00467247	0.0323516	Up
Pea15a	3504.6	0.182234	0.13008	1.40094	0.161233	0.418507	None
Acox1	2352.03	0.0418513	0.148154	0.282485	0.777572	0.935376	None
Pafah1b3	116.865	0.698196	0.274472	2.54378	0.0109661	0.061695	None
Gstm2	42.8937	0.0619513	0.197701	0.313358	0.754009	0.926721	None
Nsmaf	606.426	-0.118247	0.167648	-0.705332	0.480604	0.773013	None
Emilin1	89.4839	0.293883	0.13684	2.14764	0.0317425	0.136031	None
Gm8203	1869.07	0.182729	0.217472	0.840245	0.400771	0.706914	None
Gstm1	5087.26	-0.338115	0.145783	-2.31929	0.0203791	0.0978004	None
Ndufb7	2325.08	0.0287127	0.162201	0.17702	0.859493	0.962516	None
Gabarapl1	2915.37	-0.128515	0.164162	-0.782852	0.433714	0.734894	None
LOC101056029	10271.9	0.328295	0.121506	2.70187	0.006895	0.0434894	None
Ssb	303.212	0.289506	0.152669	1.8963	0.0579203	0.20892	None
Plin3	722.535	-0.337902	0.178925	-1.88851	0.0589578	0.2113	None
Pex19	421.414	-0.292636	0.121962	-2.3994	0.0164221	0.0830881	None
Rab5a	3835.53	-0.0247151	0.107972	-0.228903	0.818944	0.949745	None
Ccni	819.353	-0.096918	0.131827	-0.735192	0.462223	0.757942	None
Thap11	666.619	-0.0982562	0.2273	-0.432276	0.665541	0.888111	None
Cat	3264.62	-0.0939885	0.123543	-0.760774	0.446792	0.745399	None
Tubb6	451.119	2.17116	0.345576	6.28274	3.33e-10	4.31e-08	Up
Pfkfb3	377.509	0.724042	0.221836	3.26386	0.00109904	0.0107846	Up
Rpa2	222.765	-0.0319508	0.209013	-0.152865	0.878505	0.969426	None
Ltbr	400.655	0.512368	0.126299	4.0568	4.97e-05	0.000929531	Up
Uqcc1	266.704	0.0431374	0.0882143	0.489007	0.624836	0.869087	None
Mapk8ip3	517.314	-0.365188	0.127008	-2.87532	0.00403623	0.028943	None
Puf60	970.775	0.0821983	0.179291	0.458463	0.64662	0.878869	None
Dctpp1	283.484	0.349956	0.184506	1.89673	0.0578642	0.208805	None
Cd164	3582.52	-0.156457	0.148328	-1.0548	0.291516	0.594668	None
Cpq	533.699	-0.43753	0.188253	-2.32416	0.020117	0.0967033	None
Ier2	1582.07	0.600776	0.270064	2.22457	0.0261102	0.11753	None
Sae1	432.886	0.359436	0.122599	2.93181	0.00336998	0.0253942	None
Elovl2	1716.25	-0.796246	0.167373	-4.75731	1.96e-06	6.94e-05	Down
Fam98a	1809.6	-0.0101072	0.219762	-0.0459918	0.963317	0.991525	None
Tmem30a	1490.12	-0.0445502	0.219728	-0.202752	0.839329	0.955243	None
Itpa	328.975	0.322219	0.121351	2.65526	0.00792476	0.0483319	None
Stxbp2	160.113	0.0056752	0.0788711	0.0719554	0.942637	0.987124	None
Taf8	120.864	-0.150751	0.114045	-1.32186	0.186215	0.458999	None
Oat	7702.34	-0.108378	0.107178	-1.01119	0.311925	0.61804	None
Gm21571	2239.54	0.635113	0.173503	3.66053	0.000251693	0.00342821	Up
Acta2	158.331	0.156019	0.267146	0.584019	0.559207	0.826184	None
Cryab	1546.08	0.894783	0.187158	4.78089	1.75e-06	6.27e-05	Up
Chia1	46.0405	-0.0307146	0.138811	-0.221269	0.824883	0.951883	None
Ddah2	1526	0.02184	0.225801	0.0967224	0.922947	0.982214	None
Arf2	159.064	0.609369	0.202651	3.00698	0.00263856	0.0211707	Up
Caprin1	1911.14	0.232994	0.133875	1.74039	0.0817913	0.264856	None
Vapa	2471.73	0.130997	0.157746	0.830427	0.406297	0.71102	None
Ddx3x	3382.1	0.162744	0.160926	1.0113	0.311873	0.618008	None
Aldh1a1	2926.19	-0.150251	0.335449	-0.447909	0.654219	0.883011	None
Luzp1	391.08	0.235667	0.141087	1.67036	0.0948476	0.293305	None
Rpn1	3996.75	-0.261702	0.100363	-2.60756	0.00911893	0.0537587	None
Cept1	2512.72	-0.306545	0.233396	-1.31341	0.189045	0.463824	None
Syap1	945.671	0.0965245	0.217729	0.443325	0.657531	0.884136	None
Igdcc4	2588.28	-0.241946	0.146738	-1.64883	0.0991826	0.302619	None
Ube2d2a	1572.31	0.1299	0.159212	0.81589	0.414563	0.71795	None
Mdh2	6319.17	-0.0116647	0.12745	-0.0915241	0.927076	0.983607	None
Tmem14c	296.53	0.0438535	0.363218	0.120736	0.9039	0.977116	None
Higd1a	1563.14	-0.129782	0.138222	-0.938935	0.347764	0.65677	None
Ttc3	1289.55	-0.0982061	0.100743	-0.974815	0.329652	0.638127	None
Timm23	4303.15	0.178369	0.133749	1.33361	0.182333	0.453257	None
Aimp1	676.868	0.411388	0.137113	3.00037	0.00269656	0.0214672	None
Yap1	799.962	0.0297714	0.149104	0.199668	0.84174	0.956024	None
Ccng2	355.486	-0.542893	0.218061	-2.48964	0.0127872	0.0689422	None
Pi4k2b	83.4008	0.29404	0.123874	2.3737	0.0176109	0.0875699	None
Numbl	123.381	0.398426	0.0817451	4.87401	1.09e-06	4.33e-05	None
Ccne1	204.154	0.389898	0.133381	2.92319	0.00346465	0.025906	None
Ddost	1744.87	-0.0756442	0.166054	-0.45554	0.648721	0.879932	None
Ndufs5	962.46	-0.114054	0.290241	-0.392962	0.694347	0.901322	None
Mrfap1	7921.44	0.184968	0.172404	1.07288	0.283326	0.584191	None
Pdia4	320.523	0.138115	0.302943	0.455911	0.648454	0.879809	None
Ppic	433.24	0.399088	0.184603	2.16188	0.0306276	0.132333	None
Dctn6	1604.23	0.0379058	0.167088	0.22686	0.820532	0.950445	None
Sacm1l	1837.47	0.071443	0.162403	0.439912	0.660001	0.885397	None
Preb	1201.87	-0.216643	0.152621	-1.41949	0.155757	0.409689	None
Lxn	6844.78	-0.0359233	0.137989	-0.260334	0.794606	0.940134	None
Ulk1	384.718	-0.168497	0.169238	-0.995626	0.319432	0.625198	None
Nr4a1	3418.87	0.63116	0.204983	3.07909	0.00207637	0.0175046	Up
Psma6	2159.2	0.400535	0.13292	3.01335	0.0025838	0.0208471	None
Cnpy2	1167.44	0.0123992	0.199932	0.0620173	0.950549	0.989009	None
Med28	492.714	0.101182	0.138798	0.728988	0.466009	0.760912	None
Tm9sf3	1268.06	0.298485	0.1507	1.98066	0.0476297	0.181986	None
Mrpl4	939.46	-0.168186	0.173967	-0.966767	0.33366	0.642815	None
Cdc42ep4	2322.46	-0.217193	0.106616	-2.03715	0.0416346	0.16584	None
Nubp2	746.917	0.172922	0.133324	1.297	0.19463	0.472051	None
Lamb2	731.664	0.0129926	0.191425	0.0678728	0.945887	0.987877	None
Fscn1	499.3	1.53374	0.278577	5.50562	3.68e-08	2.56e-06	Up
Pnpla6	976.085	-0.361816	0.151887	-2.38215	0.0172121	0.0862545	None
H1foo	28.4943	-0.168193	0.130481	-1.28903	0.197389	0.475947	None
Gm4604	1695.17	0.520308	0.327493	1.58876	0.112114	0.329539	None
Sepw1	3854.86	-0.10118	0.112904	-0.896162	0.370166	0.679191	None
Grcc10	959.63	-0.190421	0.259847	-0.732818	0.463669	0.759237	None
Rnase1	100.173	-0.298431	0.238393	-1.25184	0.210627	0.493262	None
Spop	909.376	-0.0067005	0.119934	-0.0558683	0.955447	0.990237	None
Park7	3082.56	0.179226	0.129179	1.38743	0.165312	0.425133	None
Rab32	55.305	0.588516	0.15577	3.7781	0.000158027	0.00238263	Up
Sh3bgrl3	486.532	0.883837	0.245252	3.6038	0.000313603	0.00409455	Up
Emp1	1131.5	3.42748	0.457922	7.48486	7.16e-14	3.55e-11	Up
Pnp	4153.39	-0.232009	0.14158	-1.63871	0.101274	0.307421	None
Gsto1	454.819	0.378449	0.143325	2.64049	0.00827862	0.0498981	None
Trrap	935.046	-0.139502	0.148681	-0.938261	0.34811	0.657002	None
Egln2	2024.21	0.0271725	0.136445	0.199146	0.842148	0.956081	None
Dpf2	984.052	-0.116228	0.0997338	-1.16538	0.243866	0.537827	None
Mcrs1	525.831	0.109622	0.20943	0.523429	0.600675	0.854016	None
Mum1	217.48	-0.390354	0.197589	-1.97558	0.0482019	0.183525	None
Creld1	873.812	-0.311593	0.167859	-1.85628	0.0634131	0.222305	None
Siae	142.437	-0.432933	0.127787	-3.38794	0.000704204	0.00771437	None
Hgs	821.659	0.268003	0.106724	2.51117	0.012033	0.0657136	None
Clpb	225.81	0.0636587	0.1364	0.466707	0.64071	0.875297	None
Phf1	341.787	-0.19225	0.1029	-1.86832	0.0617172	0.218553	None
Nfe2l2	1347.23	0.260917	0.17411	1.49858	0.133983	0.369985	None
Ezh2	688.002	0.785225	0.203025	3.86763	0.0001099	0.00176962	Up
Zdhhc7	481.203	-0.0995916	0.145616	-0.683931	0.494019	0.782764	None
Rpl6	5417.27	0.587988	0.140748	4.17758	2.95e-05	0.000611788	Up
Ndufb3	1710.72	-0.127414	0.148349	-0.858876	0.390409	0.697458	None
Slc35b4	337.358	-0.0836894	0.0826475	-1.01261	0.311248	0.617445	None
Atp2a2	3690.28	-0.166258	0.154638	-1.07514	0.282311	0.583154	None
Dppa5a	95.3249	-0.120303	0.0887814	-1.35504	0.175403	0.441795	None
Stra13	175.249	-0.0179716	0.198068	-0.0907344	0.927704	0.983917	None
Pdlim1	92.2292	0.643262	0.144784	4.44291	8.87e-06	0.000232098	Up
Ei24	2766.85	0.113424	0.156931	0.722762	0.469826	0.764346	None
Tspan31	2327.41	-0.220928	0.135487	-1.63062	0.10297	0.310894	None
Eftud2	1106.21	0.467136	0.151043	3.09273	0.00198323	0.0169312	None
Melk	55.1691	0.859276	0.41868	2.05235	0.0401361	0.161466	None
Rrp8	1209.04	-0.147968	0.230631	-0.641578	0.521147	0.802075	None
Slc13a3	589.191	0.0640448	0.184246	0.347605	0.728137	0.915561	None
Gad1	364.444	-0.215476	0.270781	-0.795757	0.426173	0.72874	None
Ctps	1884.45	1.86379	0.329737	5.65235	1.58e-08	1.25e-06	Up
Sox7	174.316	0.545992	0.306121	1.78358	0.0744916	0.247824	None
Cox6b1	5935.6	0.020841	0.119684	0.174134	0.86176	0.963258	None
Strap	896.163	0.49913	0.151854	3.28691	0.00101292	0.0101344	None
Atp5e	1572.1	0.175073	0.324851	0.538935	0.589932	0.846757	None
Acin1	545.376	-0.343302	0.133738	-2.56697	0.0102592	0.0587462	None
Actl6a	671.208	0.272023	0.0975476	2.78861	0.00529344	0.0354374	None
Gfm1	452.793	0.206923	0.103113	2.00677	0.0447746	0.174696	None
Traf4	73.4941	-0.11132	0.100958	-1.10263	0.270187	0.568333	None
Mmp14	837.646	-0.0657224	0.150872	-0.435617	0.663115	0.887035	None
Pofut2	565.75	0.0638693	0.144681	0.441448	0.658889	0.884601	None
Tox4	341.028	0.188002	0.082331	2.28349	0.0224014	0.104921	None
Cdc45	124.189	-0.031514	0.084864	-0.371347	0.710379	0.908219	None
Socs3	1256.54	1.93646	0.232134	8.34201	7.3e-17	1.06e-13	Up
Gm9840	1523.77	0.127171	0.0707036	1.79865	0.0720742	0.242514	None
Epcam	116.888	0.0749881	0.115144	0.651252	0.514884	0.797882	None
Stub1	1021.35	-0.00709989	0.167109	-0.0424866	0.966111	0.991525	None
Wdr5	433.532	0.284394	0.131651	2.16022	0.0307559	0.132788	None
Bad	440.504	0.0262062	0.0986855	0.265553	0.790584	0.939004	None
Man2b2	59.9145	-0.133593	0.135929	-0.982815	0.325699	0.632962	None
Ruvbl1	431.153	0.819929	0.183011	4.48022	7.46e-06	0.000202966	Up
Zfp239	179.388	-0.34055	0.0936568	-3.63615	0.000276742	0.00370896	None
Xrcc1	275.755	-0.0692901	0.169675	-0.408369	0.683002	0.896306	None
Ptprn	218.232	1.57741	0.332036	4.75071	2.03e-06	7.1e-05	Up
Sparc	2925.88	0.499668	0.209314	2.38717	0.0169785	0.0852071	None
Rab34	2701.72	-0.153442	0.175818	-0.87273	0.38281	0.690835	None
Glrx	162.586	0.0981262	0.123429	0.795002	0.426612	0.729059	None
Sfrp1	339.104	-0.417181	0.228148	-1.82855	0.0674665	0.232426	None
Mrps22	539.795	0.376308	0.128867	2.92013	0.00349891	0.0260534	None
Slc44a4	53.945	0.0706198	0.0987826	0.714902	0.47467	0.768413	None
Hdgfrp2	297.633	-0.211857	0.105089	-2.01597	0.0438036	0.172225	None
Glis2	497.247	0.327577	0.104338	3.13956	0.001692	0.0150224	None
Rcan1	957.987	0.98846	0.254501	3.88392	0.000102785	0.00167657	Up
Rad52	173.402	-0.140462	0.211267	-0.664855	0.506143	0.791526	None
Rpl22	2288.93	0.550664	0.156897	3.50972	0.000448581	0.00541263	Up
Cyc1	7044.62	-0.176266	0.108099	-1.6306	0.102974	0.310894	None
Nhp2	937.527	1.28231	0.233482	5.49213	3.97e-08	2.73e-06	Up
X4931406C07Rik	1336.56	-0.448188	0.183693	-2.43987	0.0146926	0.076549	None
BC004004	857.551	-0.065323	0.0919485	-0.71043	0.477437	0.770095	None
Clcn3	2443.93	-0.139889	0.0894945	-1.5631	0.118029	0.340234	None
Scamp2	1251	-0.20865	0.107387	-1.94298	0.0520191	0.193898	None
Cyp1b1	150.039	1.20371	0.235491	5.11151	3.2e-07	1.54e-05	Up
Eid1	1642.63	0.0876906	0.15961	0.549404	0.582728	0.841363	None
Clpp	1080.06	-0.0166497	0.16026	-0.103892	0.917255	0.980853	None
Acss1	1382.95	-0.697319	0.242015	-2.8813	0.00396038	0.0286121	Down
Ppox	229.966	-0.518912	0.192827	-2.69107	0.00712225	0.0446059	Down
Vsir	505.062	-0.560137	0.18116	-3.09195	0.00198847	0.0169592	Down
Smarcal1	258.146	-0.216852	0.0809205	-2.67981	0.00736632	0.0457303	None
Llgl1	3771	-0.121565	0.0843817	-1.44066	0.149682	0.398775	None
Wbscr16	283.354	0.771509	0.261593	2.94927	0.00318521	0.0243297	Up
Thbs3	380.522	0.298453	0.243762	1.22436	0.220816	0.507166	None
Kxd1	3118.87	0.208719	0.169518	1.23125	0.21823	0.503767	None
Serping1	816.768	2.11898	0.309283	6.85127	7.32e-12	1.61e-09	Up
Spint1	41.5431	-0.220614	0.111371	-1.9809	0.0476025	0.181986	None
Tmem223	1809.07	-0.12269	0.125343	-0.978833	0.327662	0.635404	None
Slc1a5	91.2171	0.0332812	0.126465	0.263165	0.792424	0.939145	None
Id3	2815.34	0.0605056	0.265187	0.228162	0.81952	0.94997	None
Ap4b1	210.214	-0.0954945	0.0986535	-0.967979	0.333055	0.642291	None
Me1	1825.62	0.0886092	0.104017	0.851873	0.394285	0.700964	None
Fam96a	1039.33	-0.0481453	0.136808	-0.351919	0.724899	0.914576	None
Smpdl3a	5293.8	-0.833193	0.188493	-4.42029	9.86e-06	0.000253194	Down
Rheb	6520.32	0.117242	0.126473	0.927012	0.35392	0.663269	None
Slc4a2	787.465	0.118427	0.133204	0.88906	0.373971	0.682731	None
Sall2	1442.5	-0.385638	0.217961	-1.7693	0.0768438	0.253548	None
Slc2a5	97.6961	-0.00747111	0.101513	-0.0735976	0.941331	0.986844	None
Kcne1l	339.764	0.775077	0.573716	1.35098	0.176703	0.44368	None
Lig1	404.305	0.35592	0.31852	1.11742	0.263816	0.560852	None
Tpt1	5900.69	0.197761	0.153514	1.28822	0.197668	0.476338	None
Sema3b	46.8722	0.212228	0.179477	1.18248	0.237015	0.528703	None
Bckdha	1201.24	-0.37542	0.132466	-2.8341	0.00459553	0.0319278	None
Dync1h1	1748.98	0.208399	0.131242	1.5879	0.112308	0.329877	None
Znhit2	278.893	0.149206	0.180816	0.825184	0.409267	0.713338	None
Stxbp3	1185.41	-0.14979	0.218302	-0.686161	0.492612	0.782251	None
Slc31a2	205.996	-0.126685	0.085966	-1.47366	0.140573	0.381764	None
C1galt1c1	753.538	-0.363712	0.164711	-2.20819	0.0272312	0.121503	None
Clic1	1069.79	1.37523	0.257822	5.33401	9.61e-08	5.72e-06	Up
Akt1	354.391	0.202226	0.100807	2.00607	0.0448489	0.174879	None
Frzb	36.6007	-0.0484448	0.128299	-0.377594	0.705732	0.906105	None
Eif3a	1524.61	0.502146	0.206459	2.43219	0.015008	0.0777252	None
Sardh	691.278	-0.143298	0.0847628	-1.69057	0.0909181	0.284811	None
Ndufa9	4534.51	-0.0825502	0.157897	-0.522809	0.601107	0.854241	None
Cdc20	235.178	1.29159	0.501089	2.57756	0.00995004	0.0574313	None
Coq7	1526.96	0.130965	0.121029	1.0821	0.279209	0.579892	None
Serpine2	12963.9	-0.0856863	0.146299	-0.585695	0.558081	0.825723	None
Ebp	637.919	-0.0224475	0.162378	-0.138242	0.890049	0.973994	None
Emc2	4471.2	-0.0609204	0.130133	-0.468141	0.639684	0.874541	None
Naca	1966.37	0.331612	0.318683	1.04057	0.298076	0.602581	None
Setdb1	197.455	-0.0878299	0.0694611	-1.26445	0.20607	0.488655	None
Mcoln1	435.355	-0.357556	0.0993347	-3.59951	0.000318819	0.00414083	None
Bace2	52.6084	0.373013	0.116421	3.204	0.00135534	0.0127235	None
Ptpru	53.9227	-0.0993957	0.10267	-0.968111	0.332989	0.642235	None
Plcd1	886.838	-0.168217	0.19505	-0.862434	0.388448	0.695724	None
Apoh	76.0389	0.14583	0.117494	1.24117	0.214543	0.498705	None
Cops3	471.588	0.0033921	0.112139	0.0302489	0.975869	0.994217	None
Abcd3	3728.35	-0.0827144	0.113284	-0.730151	0.465298	0.760396	None
Ube3a	235.382	0.118519	0.106249	1.11549	0.264642	0.561575	None
Plxnb2	1614.36	0.183309	0.139618	1.31293	0.189205	0.464116	None
Fbl	1224.96	0.791507	0.175815	4.50193	6.73e-06	0.000187417	Up
Plod2	369.183	0.145818	0.147348	0.989621	0.322359	0.628799	None
Snap91	228.902	-0.0910509	0.334686	-0.272049	0.785584	0.937586	None
Tuft1	118.753	-0.024742	0.164524	-0.150386	0.88046	0.970143	None
Gtpbp2	934.465	-0.189103	0.122062	-1.54924	0.121323	0.346505	None
Coil	270.419	-0.079309	0.121594	-0.652246	0.514243	0.797637	None
Tspo	492.264	1.58406	0.278233	5.69329	1.25e-08	1.02e-06	Up
Mydgf	890.7	0.30179	0.179225	1.68386	0.0922094	0.287454	None
Dpp4	29.8916	-0.00429083	0.127217	-0.0337284	0.973094	0.994009	None
Cks1b	493.981	0.947763	0.288509	3.28503	0.0010197	0.0101788	Up
X1110008F13Rik	3327.85	-0.163842	0.137984	-1.1874	0.235072	0.526462	None
Rnd3	252.469	0.886897	0.243097	3.64833	0.00026395	0.00355329	Up
Serpini1	155.792	-0.629315	0.309215	-2.0352	0.0418305	0.166277	None
Mapk14	272.888	0.240951	0.153506	1.56965	0.116497	0.337443	None
Rpe	113.473	0.172848	0.129343	1.33636	0.181433	0.451732	None
Pmf1	203.605	0.065053	0.140039	0.464535	0.642264	0.876172	None
Gramd1a	611.462	-0.277659	0.192421	-1.44298	0.149027	0.397596	None
Ngrn	570.125	-0.100102	0.182796	-0.547618	0.583954	0.842432	None
Tmem35	200.506	-0.770534	0.182808	-4.21498	2.5e-05	0.000538039	Down
Pepd	1602.48	-0.131988	0.153715	-0.858656	0.39053	0.697458	None
Tppp3	525.086	0.173244	0.266332	0.650481	0.515381	0.798017	None
Irf8	42.755	0.150742	0.119737	1.25895	0.20805	0.490732	None
Gjb3	46.2491	0.0822212	0.10588	0.776547	0.437426	0.737349	None
Efs	725.57	-0.23569	0.281894	-0.836094	0.403102	0.708288	None
Bcan	15494.7	-0.503423	0.129427	-3.88964	0.000100391	0.00165464	Down
Rps10	1772.31	0.529886	0.382268	1.38616	0.165697	0.425758	None
Srsf6	1739.16	-0.0466855	0.135331	-0.344973	0.730115	0.915892	None
Hmg20a	450.497	-0.329345	0.107308	-3.06916	0.00214665	0.0179841	None
Tcf4	3468.87	-0.240174	0.101775	-2.35986	0.0182817	0.0901812	None
Ube2s	76.019	0.203087	0.121922	1.66572	0.0957701	0.295105	None
Cyb5a	4017.34	-0.146431	0.160791	-0.910688	0.36246	0.671977	None
Csnk2b	983.666	0.144929	0.207753	0.697605	0.485424	0.775923	None
Plg	41.512	0.0720126	0.111286	0.647093	0.517572	0.800265	None
Rcl1	305.425	0.20032	0.102812	1.94841	0.0513662	0.192197	None
Top2b	421.243	-0.0540918	0.162116	-0.33366	0.738636	0.919397	None
Mkln1	277.304	0.0998755	0.121584	0.821449	0.41139	0.715184	None
Asah1	6159.45	-0.249187	0.157373	-1.58341	0.113328	0.331891	None
Casc3	666.407	-0.00789996	0.124053	-0.0636821	0.949223	0.98896	None
Gys1	446.001	-0.390477	0.11105	-3.51624	0.000437702	0.00531093	None
Brap	220.43	-0.0607377	0.137369	-0.442152	0.65838	0.884522	None
Col5a1	114.465	0.738991	0.113529	6.50925	7.55e-11	1.25e-08	Up
Cfdp1	1100.62	0.237641	0.0982548	2.41862	0.0155795	0.0800155	None
Uap1	410.635	0.605555	0.203376	2.97752	0.00290594	0.0226964	Up
LOC102642017	34.153	0.152831	0.132497	1.15346	0.24872	0.544475	None
H2afx	863.732	0.304103	0.297362	1.02267	0.306464	0.611517	None
Mfsd5	2578.23	-0.218276	0.103007	-2.11904	0.0340873	0.142867	None
Mre11a	71.0398	0.322231	0.100359	3.2108	0.00132366	0.0124733	None
Htra1	23108	-0.0412003	0.162069	-0.254215	0.799329	0.942124	None
Sigmar1	266.302	-0.294067	0.170674	-1.72298	0.084893	0.271343	None
Ddx20	108.719	0.116269	0.112878	1.03004	0.302992	0.60768	None
Prkar1b	539.496	0.448569	0.282631	1.58712	0.112486	0.330128	None
Dnajb1	1365.72	0.354064	0.181335	1.95254	0.0508736	0.190848	None
Zwilch	122.907	0.520077	0.402684	1.29153	0.196521	0.474667	None
Arhgap27	75.6494	0.0552139	0.0897277	0.61535	0.538324	0.813278	None
Mical1	838.926	-0.333298	0.201857	-1.65116	0.0987066	0.301688	None
Galnt16	1106.16	-0.00815804	0.197171	-0.0413755	0.966997	0.991822	None
S100a10	521.193	3.64886	0.440207	8.28898	1.14e-16	1.32e-13	Up
Cdc123	1368.48	0.013098	0.107632	0.121692	0.903143	0.977116	None
Fis1	1449.52	0.00551993	0.150455	0.0366882	0.970734	0.993322	None
Pam16	2262.95	-0.0734521	0.133661	-0.549538	0.582636	0.8413	None
2024-03-02	4373.65	-0.379459	0.116863	-3.24705	0.0011661	0.0112515	None
Smim14	2162.73	-0.248571	0.0873166	-2.84677	0.00441648	0.0310085	None
Atp6v0b	2837.84	-0.230914	0.0853548	-2.70534	0.00682347	0.0431796	None
Stk25	101.452	-0.0667316	0.129774	-0.514212	0.607104	0.858261	None
Trappc3	740.663	-0.0469	0.232022	-0.202137	0.83981	0.955568	None
Cpt2	534.571	-0.307901	0.101188	-3.04285	0.00234349	0.0193586	None
Wee1	228.755	0.509102	0.174198	2.92255	0.0034718	0.0259472	Up
Atp5sl	86.1508	-0.312251	0.128181	-2.436	0.0148505	0.0770745	None
Crym	1158.95	0.00549678	0.204444	0.0268864	0.97855	0.994845	None
Sdpr	56.5772	-0.0192261	0.408	-0.0471227	0.962415	0.991473	None
Pfkm	10613.8	-0.335971	0.133288	-2.52064	0.0117143	0.0646036	None
Praf2	413.91	0.03727	0.177491	0.209983	0.833681	0.953974	None
Tac1	97.1024	0.0694628	0.251112	0.276621	0.782071	0.935862	None
Kcnip1	66.3293	-0.00565216	0.0907894	-0.0622557	0.950359	0.989009	None
Acvr1	496.245	0.333201	0.170998	1.94856	0.0513476	0.192197	None
Idh3g	3686.07	-0.280736	0.185553	-1.51297	0.130287	0.363437	None
Gm9855	1982.82	0.270499	0.204678	1.32158	0.186308	0.459058	None
Nxf1	726.539	-0.289222	0.173309	-1.66882	0.0951527	0.293986	None
Ppm1g	1168.68	0.249237	0.0930666	2.67806	0.00740507	0.0459051	None
Atl2	1137.35	-0.419178	0.103486	-4.05059	5.11e-05	0.00095146	None
Cryl1	905.735	0.0194982	0.397851	0.0490087	0.960912	0.991037	None
Nck2	109.952	0.561393	0.152663	3.67733	0.000235693	0.00325419	Up
Nme4	93.425	-0.0985648	0.122374	-0.805438	0.420567	0.723301	None
Trpm7	469.834	-0.349289	0.168087	-2.07802	0.0377076	0.154274	None
Cdca5	95.7401	0.766422	0.385535	1.98794	0.0468181	0.180079	None
Fkbp7	157.68	-0.208654	0.188521	-1.10679	0.268383	0.566127	None
Ehbp1l1	82.706	0.0801166	0.128314	0.624379	0.532378	0.809905	None
Fdxr	246.933	-0.420788	0.1752	-2.40176	0.0163166	0.0826989	None
Rpl36al	693.655	0.535052	0.176136	3.03772	0.00238372	0.0196349	Up
Nid1	106.258	0.81739	0.299686	2.72749	0.00638179	0.0409981	Up
Mea1	323.234	0.315263	0.260771	1.20896	0.226677	0.515641	None
Ctla2b	243.328	0.974646	0.838287	1.16266	0.244966	0.539155	None
Tia1	781.635	-0.441814	0.175081	-2.52349	0.0116197	0.0641841	None
Bub3	646.874	0.190335	0.114888	1.6567	0.0975808	0.299196	None
Nek7	1026.14	-0.201406	0.150311	-1.33993	0.180268	0.449801	None
Parva	392.398	0.427275	0.154514	2.76528	0.00568734	0.0374669	None
Cdc37	429.299	0.137891	0.104475	1.31985	0.186886	0.460091	None
Dgcr14	181.018	-0.151053	0.0777311	-1.94327	0.051983	0.193898	None
Osbpl1a	2415.03	-0.444041	0.174992	-2.5375	0.0111648	0.0625856	None
B230118H07Rik	222.456	-0.113464	0.128712	-0.881534	0.378029	0.68577	None
Snta1	1342.84	-0.298466	0.198419	-1.50422	0.132525	0.367129	None
Med20	1049.03	0.195027	0.175851	1.10904	0.267411	0.564962	None
Tbxas1	90.6639	-0.0581695	0.113979	-0.510351	0.609805	0.859043	None
Snap25	317.639	-0.280596	0.508475	-0.551838	0.581059	0.840583	None
Atp5b	11496.1	-0.14669	0.0881325	-1.66442	0.0960281	0.295638	None
Glmp	2336.08	-0.55632	0.194752	-2.85656	0.00428263	0.0302964	Down
Neu1	106.493	-0.35326	0.158397	-2.23022	0.0257326	0.116374	None
Slc39a8	39.4401	0.180371	0.191509	0.941843	0.346273	0.655147	None
Ndufb2	668.978	-0.0759668	0.210893	-0.360216	0.718686	0.911479	None
Amd1	1920.52	-0.0188691	0.233025	-0.0809744	0.935462	0.985782	None
Lrp10	2446.64	-0.161074	0.129949	-1.23952	0.215154	0.499205	None
Bax	323.255	0.304584	0.14286	2.13204	0.0330036	0.139675	None
Mut	1184.73	-0.270968	0.0914164	-2.96411	0.00303565	0.023487	None
Mid1ip1	6696.69	-0.426952	0.118313	-3.60868	0.000307765	0.00403046	None
X1110059E24Rik	804.904	-0.311004	0.0788428	-3.94461	7.99e-05	0.00136542	None
Gstm5	12660.7	-0.487778	0.120938	-4.0333	5.5e-05	0.00101234	None
Pde6d	531.439	-0.17372	0.232268	-0.747931	0.454502	0.75082	None
Prmt2	2348.88	0.25471	0.126792	2.00887	0.0445504	0.174134	None
Tmem132a	1002.26	-0.692175	0.145451	-4.75882	1.95e-06	6.9e-05	Down
Pdzrn3	197.743	0.837803	0.118076	7.09547	1.29e-12	3.66e-10	Up
Oas1e	79.8861	0.0739533	0.102115	0.724217	0.468932	0.763636	None
Ubl5	78.0638	0.125225	0.167211	0.748901	0.453917	0.750335	None
Cisd1	1523.3	-0.245722	0.108103	-2.27303	0.0230243	0.107346	None
St13	1066.24	0.0661307	0.0719272	0.919411	0.357881	0.667019	None
Ncdn	533.603	-0.180082	0.205669	-0.87559	0.381253	0.689101	None
Slc34a2	95.3029	0.036752	0.0856915	0.428887	0.668005	0.889232	None
Gas1	1861.94	-0.742842	0.181454	-4.09383	4.24e-05	0.000811135	Down
Oser1	862.902	-0.00191539	0.0849705	-0.0225418	0.982016	0.995501	None
Sdf2	4397.09	-0.447915	0.112459	-3.98292	6.81e-05	0.00119226	None
Fkbp3	1023.23	0.107262	0.155394	0.690259	0.490031	0.77986	None
Ing1	626.009	-0.117457	0.079128	-1.48439	0.137706	0.376487	None
Stam	541.396	0.110041	0.137008	0.803175	0.421874	0.724244	None
Abhd8	748.52	-0.453622	0.290127	-1.56353	0.117929	0.340124	None
Surf6	142.295	0.349026	0.207992	1.67808	0.0933323	0.290062	None
Fgd1	93.5537	0.0231169	0.170282	0.135757	0.892014	0.974767	None
Bet1	451.931	-0.153773	0.213734	-0.719458	0.471859	0.766019	None
Cdkn2c	398.871	0.292223	0.275862	1.05931	0.28946	0.592276	None
Zgpat	455.918	-0.585622	0.237533	-2.46544	0.0136846	0.0725839	None
Dnal4	300.868	-0.0977101	0.13432	-0.727443	0.466954	0.761954	None
Adam8	86.4859	-0.0600147	0.122009	-0.491888	0.622799	0.867854	None
Tspan6	657.879	0.169636	0.127285	1.33273	0.182622	0.453651	None
Cdk2	91.5936	0.21841	0.155271	1.40664	0.159534	0.415403	None
Paf1	364.856	0.174028	0.110532	1.57445	0.115382	0.335575	None
Parvg	41.7847	0.0241918	0.11134	0.217278	0.827992	0.952675	None
Mrpl51	853.952	0.161651	0.12415	1.30206	0.192896	0.469486	None
Mcl1	2590.76	1.33563	0.303293	4.40376	1.06e-05	0.000268511	Up
Rgs10	167.376	-0.0262807	0.164457	-0.159802	0.873037	0.967177	None
Clptm1	2123.58	-0.176676	0.162488	-1.08732	0.276895	0.576878	None
Gm6917	3449.63	-0.112134	0.1336	-0.839327	0.401286	0.707355	None
X1110038F14Rik	389.78	0.118847	0.199791	0.594855	0.55194	0.822379	None
C1d	506.709	0.0282853	0.107482	0.263163	0.792425	0.939145	None
Fadd	124.53	0.114326	0.121828	0.938418	0.34803	0.656932	None
Tnni2	32.2437	0.00863632	0.123505	0.0699266	0.944252	0.987288	None
Wdr74	480.375	0.427948	0.155686	2.74878	0.0059817	0.038962	None
Numb	699.396	-0.387224	0.13833	-2.79929	0.00512158	0.0346346	None
Fam107b	787.806	0.442236	0.22123	1.99899	0.0456095	0.176918	None
Hspbp1	362.218	0.437316	0.174008	2.51319	0.0119643	0.0654938	None
Efna1	37.0061	0.414244	0.135572	3.05552	0.00224671	0.0187017	None
Rps6ka1	112.188	0.347023	0.13583	2.55483	0.010624	0.0602641	None
Parp9	281.813	0.895256	0.203011	4.40989	1.03e-05	0.000262555	Up
Irf3	530.905	-0.386263	0.243954	-1.58334	0.113343	0.331891	None
Utf1	54.4346	0.00270945	0.098879	0.0274016	0.978139	0.994832	None
Cers1	2102.79	-0.4478	0.211135	-2.12092	0.0339286	0.142358	None
Npc2	4154.91	-0.227866	0.0940678	-2.42236	0.0154201	0.0794086	None
Cox5b	4643.7	-0.0214785	0.101096	-0.212455	0.831752	0.95363	None
Nucb1	1054.07	-0.0977865	0.205317	-0.476272	0.633881	0.872681	None
Mbnl1	567.758	0.026387	0.128237	0.205768	0.836972	0.954849	None
Guca2a	47.9516	0.0167548	0.105456	0.158879	0.873764	0.96726	None
Anapc5	2473	0.193259	0.154352	1.25206	0.210548	0.493262	None
Tsn	1585.12	0.168538	0.0940674	1.79167	0.0731859	0.245006	None
Pigyl	420.499	-0.0606423	0.119624	-0.506942	0.612196	0.860967	None
Dnajc15	263.59	-0.00100388	0.264148	-0.00380045	0.996968	0.998984	None
Akirin1	2107.38	0.0774563	0.127462	0.607682	0.543398	0.8171	None
Sssca1	370.934	0.195361	0.201227	0.970851	0.331622	0.640859	None
Msh6	312.67	0.160603	0.139806	1.14875	0.250657	0.546685	None
Elf3	96.0421	0.119861	0.0862895	1.38906	0.164815	0.424218	None
X1700123O20Rik	1223.67	-0.139193	0.113205	-1.22957	0.218858	0.504624	None
Dlg3	455.593	-0.288207	0.1295	-2.22554	0.0260448	0.117388	None
Nphp1	332.962	0.0792901	0.132129	0.600098	0.548441	0.820272	None
Gm21992	223.04	-0.0248565	0.18395	-0.135127	0.892512	0.974869	None
Aldoa	5012.03	-0.0500743	0.0941713	-0.531736	0.594909	0.849681	None
Bnip3l.ps	868.281	-0.431698	0.157202	-2.74613	0.00603021	0.0392632	None
Bri3	533.247	0.0610522	0.174746	0.349377	0.726806	0.915093	None
Kpnb1	1415.12	0.607287	0.174148	3.48719	0.000488131	0.00578626	Up
Trp53inp1	1504.68	-0.144928	0.251539	-0.576165	0.564504	0.829717	None
Rbm12	291.208	0.333194	0.157643	2.1136	0.0345492	0.144245	None
Ly6d	47.6857	-0.0223917	0.105107	-0.213038	0.831297	0.953607	None
Nif3l1	295.417	0.207974	0.107717	1.93074	0.0535149	0.197719	None
Cog2	672.791	-0.0367899	0.0762201	-0.48268	0.629323	0.871047	None
Por	2363.42	-0.181383	0.130177	-1.39336	0.163512	0.421832	None
Mtm1	313.285	-0.26952	0.163478	-1.64866	0.0992166	0.302619	None
Trpv2	52.7923	-0.0591398	0.108039	-0.547395	0.584108	0.842489	None
Aatk	742.809	-0.439763	0.183176	-2.40077	0.0163605	0.0828489	None
Gabarap	2963.12	0.18367	0.219642	0.836224	0.403029	0.708273	None
Chchd1	974.128	0.243648	0.211289	1.15315	0.248848	0.544589	None
Ppa1	1138.73	0.409943	0.121852	3.36426	0.000767497	0.00821458	None
Ppif	288.866	-0.1285	0.0790223	-1.62613	0.103922	0.312906	None
Eif4h	3142.87	0.0854315	0.10189	0.838467	0.401769	0.707729	None
Erap1	170.627	0.224546	0.139649	1.60793	0.107849	0.32081	None
Ube2e1	1641.79	0.0445298	0.148466	0.299934	0.764228	0.930609	None
Tlk2	252.035	0.301734	0.168162	1.79431	0.0727637	0.243986	None
Ptov1	1235.16	-0.211787	0.344996	-0.613883	0.539292	0.813678	None
Acaa1b	943.097	-0.275458	0.207361	-1.3284	0.184047	0.456079	None
Mrpl23	645.081	0.0588028	0.198723	0.295904	0.767303	0.932049	None
Slc39a7	3367.64	0.0965973	0.217997	0.443113	0.657684	0.884273	None
Tnfaip8	712.214	-0.414169	0.159264	-2.60052	0.00930827	0.0545752	None
Atp6v1d	1755.35	0.0240118	0.118367	0.202859	0.839245	0.955243	None
Ctgf	1200.96	2.53634	0.547563	4.63204	3.62e-06	0.00011619	Up
Slc25a10	419.046	-0.00513059	0.188054	-0.0272826	0.978234	0.994832	None
Kcnab2	71.8478	-0.079763	0.0980747	-0.813289	0.416053	0.719092	None
Nr1d2	1820.64	-0.564431	0.149303	-3.78044	0.000156551	0.00236244	Down
B3gat3	298.542	-0.125032	0.118415	-1.05588	0.291024	0.594144	None
Bub1b	83.845	0.698636	0.374203	1.867	0.0619016	0.218848	None
Rcc1	193.622	0.27792	0.101416	2.7404	0.00613638	0.0397455	None
Ubac1	1469.58	-0.382148	0.129866	-2.94263	0.00325439	0.0247382	None
Eefsec	149.295	0.0935108	0.176992	0.528334	0.597267	0.851571	None
Pcsk1n	864.92	0.0285846	0.299132	0.0955585	0.923871	0.982453	None
Slc22a8	59.1143	-0.398147	0.201306	-1.97782	0.0479489	0.182853	None
Sox2	5113.52	-0.213086	0.159724	-1.33408	0.182176	0.453063	None
Hsd3b7	1625.37	0.225417	0.100788	2.23655	0.0253159	0.11512	None
Gtse1	140.539	0.615326	0.148464	4.1446	3.4e-05	0.000687112	Up
Cox7a2	4257.48	-0.0685845	0.201201	-0.340875	0.733198	0.917238	None
LOC100862468	1595.12	0.21944	0.0941909	2.32974	0.0198198	0.0954864	None
Stam2	159.991	0.209075	0.148545	1.40749	0.159284	0.414937	None
Fcgrt	1838.82	-0.814993	0.158575	-5.13949	2.75e-07	1.36e-05	Down
Pomp	1070.52	0.452572	0.16383	2.76245	0.0057369	0.0377646	None
Mettl7b	45.7818	-0.0707566	0.117771	-0.600798	0.547975	0.820137	None
Foxo1	1097.31	-0.0561661	0.115959	-0.484361	0.62813	0.870525	None
Mrps18a	662.329	0.200709	0.232348	0.86383	0.387681	0.695572	None
Sirpa	1391.58	-0.625441	0.180371	-3.46753	0.000525268	0.00613721	Down
Elp4	451.029	-0.117512	0.133076	-0.88304	0.377215	0.685302	None
Msh2	115.582	-0.0379825	0.147236	-0.257971	0.796429	0.941029	None
Vps53	506.203	0.083359	0.125133	0.666166	0.505305	0.790748	None
Rxrb	1096.74	-0.25363	0.156029	-1.62553	0.104049	0.313183	None
Mto1	234.812	-0.0555831	0.0716545	-0.775711	0.43792	0.737623	None
Mfng	86.7402	0.279374	0.173408	1.61108	0.107163	0.319918	None
Cog4	230.142	-0.0511591	0.1133	-0.451537	0.651603	0.881961	None
Ttc1	293.632	0.0719798	0.0886521	0.811936	0.416828	0.719996	None
Pacsin3	875.833	-0.428126	0.186662	-2.29359	0.0218143	0.102866	None
Tbc1d8	51.033	-0.0789122	0.168361	-0.468709	0.639278	0.874443	None
Hap1	182.538	0.159001	0.134075	1.18591	0.235657	0.526826	None
Rrs1	2992.3	0.204436	0.183036	1.11692	0.26403	0.560962	None
Smpd2	3711.55	-0.700538	0.141797	-4.94043	7.79e-07	3.26e-05	Down
Abtb1	358.658	-0.428719	0.156234	-2.74408	0.00606803	0.0394206	None
Rsrp1	1434.26	-0.55909	0.232524	-2.40444	0.0161971	0.0823826	None
X0610012G03Rik	575.703	-0.111284	0.351471	-0.316623	0.75153	0.92595	None
Tsg101	1210.31	0.0893255	0.0969726	0.921141	0.356977	0.66641	None
Klc1	493.738	-0.0241881	0.177115	-0.136567	0.891373	0.974619	None
Commd4	1198.82	-0.0850445	0.138589	-0.613647	0.539449	0.813772	None
Vps4b	1096.57	-0.0669794	0.191121	-0.350455	0.725998	0.914905	None
Crat	417.471	-0.137716	0.134229	-1.02598	0.3049	0.609974	None
C1ra	45.5995	1.13053	0.252218	4.48238	7.38e-06	0.000201558	Up
Zbtb18	3501.39	-0.0287578	0.100193	-0.287023	0.774094	0.934356	None
Sdc2	1237.51	-0.456058	0.115603	-3.94504	7.98e-05	0.0013643	None
Hspb8	759.696	0.786836	0.177253	4.43906	9.04e-06	0.00023558	Up
Rassf3	95.5398	-0.106823	0.112578	-0.948884	0.34268	0.65179	None
Mapkapk5	580.742	-0.0400634	0.105816	-0.378616	0.704973	0.905782	None
Cyp17a1	57.411	-0.0455853	0.0956182	-0.476742	0.633546	0.872681	None
Efemp2	849.308	0.62682	0.16137	3.88438	0.000102592	0.00167657	Up
Cdc6	45.3959	0.63443	0.263948	2.40361	0.016234	0.0825088	None
Spo11	29.84	-0.0548348	0.127147	-0.431269	0.666273	0.888505	None
Slc7a3	149.307	1.0004	0.250364	3.9958	6.45e-05	0.00115373	Up
Hars	1598.79	0.682687	0.247438	2.75903	0.0057974	0.0380686	Up
H2.Eb1	59.7214	-0.0479993	0.111248	-0.431463	0.666132	0.888415	None
Pfdn1	262.311	0.512389	0.220083	2.32816	0.0199036	0.0958101	None
Trim2	1271.1	0.30055	0.106357	2.82585	0.00471555	0.0325619	None
Tmem206	152.844	-0.130377	0.194313	-0.670965	0.502243	0.788303	None
Ube2g2	394.868	0.585539	0.200377	2.92219	0.00347584	0.0259633	Up
Trappc6a	110.053	0.0345147	0.166326	0.207512	0.83561	0.954142	None
Sac3d1	77.3049	0.131675	0.117863	1.11718	0.263916	0.560922	None
Orc6	351.621	-0.18356	0.127605	-1.4385	0.150293	0.39988	None
2024-09-09	1203.75	0.349691	0.181004	1.93196	0.0533648	0.197248	None
Cul7	725.822	0.0431035	0.159692	0.269917	0.787224	0.93818	None
Bok	131.834	0.220864	0.112471	1.96375	0.0495595	0.187173	None
Polr1c	627.138	0.478469	0.115633	4.13781	3.51e-05	0.000700643	None
Slc37a4	1438.38	0.0573274	0.272013	0.210752	0.83308	0.953974	None
Lcat	3556.73	-0.764452	0.169394	-4.51285	6.4e-06	0.000180626	Down
Lcmt1	568.606	0.032433	0.14772	0.219557	0.826216	0.952161	None
Bid	36.516	0.50596	0.125907	4.01852	5.86e-05	0.00106778	Up
Nprl2	475.704	-0.467029	0.160996	-2.90088	0.00372117	0.0272242	None
Prom2	34.4214	-0.00830986	0.120052	-0.0692187	0.944816	0.98738	None
Rhd	69.0796	0.0253362	0.0950039	0.266686	0.789711	0.938867	None
C1qtnf4	84.892	-0.372912	0.19337	-1.92849	0.053794	0.198581	None
Pcdh8	630.93	-0.562048	0.275488	-2.04019	0.0413314	0.165006	None
Psmb3	1747.97	0.515091	0.125204	4.114	3.89e-05	0.0007582	Up
X1700071K01Rik	628.738	0.0559391	0.095569	0.585327	0.558328	0.8258	None
Sf3b6	858.513	0.146284	0.134505	1.08757	0.276784	0.576878	None
Psme1	630.914	0.563256	0.279821	2.01292	0.0441233	0.17305	None
Lamp3	848.993	0.0587243	0.169597	0.346258	0.729149	0.915608	None
Krtcap2	2354.14	0.316551	0.0876939	3.60972	0.000306522	0.00401723	None
Ppp1r11	237.942	0.110673	0.0931354	1.1883	0.234715	0.526182	None
Slc40a1	74.6481	-0.38202	0.251996	-1.51598	0.129526	0.362058	None
Armc10	395.089	0.244146	0.112322	2.17363	0.0297327	0.12937	None
C1qb	75.4246	0.429101	0.176512	2.431	0.0150572	0.0778832	None
Jagn1	1199.52	-0.097004	0.179944	-0.539079	0.589833	0.846704	None
Egr1	7326.93	0.275381	0.225965	1.21869	0.222962	0.510439	None
Coq8a	148.195	-0.136206	0.166123	-0.81991	0.412267	0.716048	None
Ptpn1	677.254	0.230605	0.11646	1.98013	0.047689	0.182172	None
Gmfb	1002.54	0.151399	0.151156	1.00161	0.316532	0.62205	None
Cyp4v3	855.497	-0.198678	0.132918	-1.49474	0.134982	0.371855	None
Slc22a6	47.5742	-0.216502	0.141938	-1.52532	0.127179	0.357375	None
Qk	3287.01	-0.132793	0.141026	-0.941622	0.346386	0.655175	None
Fam136a	124.909	0.0420178	0.0876307	0.479487	0.631592	0.872032	None
Bcap29	1781.12	0.0510439	0.184357	0.276876	0.781876	0.935862	None
Lgals2	55.008	0.107202	0.0993208	1.07935	0.280431	0.581056	None
Ecsit	274.479	-0.155339	0.148195	-1.0482	0.294545	0.598198	None
Syngr2	510.472	0.0323329	0.0794613	0.406901	0.684081	0.896758	None
Anp32b	1024.23	0.778155	0.161286	4.82469	1.4e-06	5.25e-05	Up
Sec61b	1276.94	0.369347	0.157007	2.35242	0.0186519	0.0916164	None
Eif4ebp2	143.045	0.04719	0.110009	0.428964	0.66795	0.889232	None
Akr1c6	29.0636	0.0705621	0.130035	0.54264	0.587378	0.845104	None
Pafah1b1	832.141	0.00919744	0.174893	0.0525891	0.958059	0.990816	None
Glg1	1585.37	0.030867	0.0715415	0.431456	0.666137	0.888415	None
Zfp346	283.409	-0.12557	0.0604206	-2.07827	0.0376846	0.154274	None
Ckmt1	56.2843	-0.114102	0.1313	-0.869024	0.384834	0.692973	None
Rcn1	392.691	0.692726	0.156377	4.42984	9.43e-06	0.000244409	Up
Chuk	810.673	0.154288	0.244284	0.631594	0.527652	0.806714	None
Pth1r	313.707	0.647397	0.136548	4.74117	2.12e-06	7.37e-05	Up
Gtf2h4	174.976	0.0368488	0.146183	0.252073	0.800985	0.943048	None
Acot7	522.313	0.358339	0.165965	2.15913	0.0308404	0.133086	None
Hspa14	343.818	0.504596	0.132691	3.80279	0.000143075	0.00219927	Up
Rrp15	483.723	0.755812	0.181028	4.17512	2.98e-05	0.000617714	Up
Mecr	161.541	0.287374	0.096835	2.96766	0.00300073	0.0232832	None
Ftsj1	423.477	-0.0824191	0.0806553	-1.02187	0.306844	0.611958	None
Cd320	622.377	-0.498157	0.209693	-2.37566	0.0175178	0.0874576	None
Hspa2	1375.12	-0.66701	0.170884	-3.90328	9.49e-05	0.00157757	Down
Ndufb5	2253.81	-0.0773579	0.179225	-0.431625	0.666014	0.888415	None
Ddt	935.52	-0.285721	0.304146	-0.939422	0.347514	0.656664	None
Emp3	146.436	1.40057	0.218844	6.39987	1.56e-10	2.32e-08	Up
Trappc2l	521.046	-0.00816	0.260545	-0.0313189	0.975015	0.994009	None
Tpd52l2	457.285	-0.0211843	0.153904	-0.137647	0.89052	0.974116	None
Klc4	315.974	-0.228174	0.189043	-1.207	0.227432	0.516574	None
Tinagl1	99.1798	0.150949	0.211669	0.713137	0.475761	0.769087	None
Man1a	422.107	1.0952	0.238839	4.58551	4.53e-06	0.000139284	Up
Arl2bp	3241.88	0.0675707	0.197999	0.341268	0.732902	0.917199	None
Gmcl1	121.24	-0.11368	0.0856291	-1.32758	0.184316	0.456524	None
Map3k12	200.005	-0.382113	0.100306	-3.80949	0.000139256	0.00214627	None
Slc6a8	1037.73	0.821436	0.284413	2.88818	0.00387479	0.0281227	Up
Cstf1	217.693	0.0969362	0.104999	0.923214	0.355896	0.665395	None
Naa10	219.595	-0.0542485	0.173224	-0.313169	0.754152	0.926721	None
Zfpl1	181.972	-0.0499462	0.158119	-0.315877	0.752096	0.925981	None
Miip	212.64	-0.241547	0.0888807	-2.71765	0.00657467	0.0419573	None
Vav3	314.781	-0.202153	0.129045	-1.56653	0.117224	0.338532	None
Dstn	2017.36	0.00200761	0.154714	0.0129762	0.989647	0.997528	None
Ahcy	873.951	0.433782	0.109332	3.96755	7.26e-05	0.00125907	None
Rpl22l1	3463.14	0.582056	0.181361	3.20938	0.00133023	0.0125217	Up
Msx1	298.889	-0.295383	0.210606	-1.40254	0.160755	0.417514	None
Plekho1	116.05	0.147994	0.19772	0.748503	0.454157	0.750393	None
Meis2	778.255	-0.0966958	0.097581	-0.990929	0.32172	0.627764	None
Angptl4	566.446	0.519114	0.190711	2.722	0.00648888	0.0415782	Up
Cdc25a	152.736	0.0224803	0.0809876	0.277577	0.781337	0.93581	None
Pmp22	4311.59	-0.326243	0.152793	-2.1352	0.0327444	0.138918	None
Srpk2	748.904	-0.288423	0.0896777	-3.21622	0.00129893	0.0122803	None
Uck2	173.832	0.762702	0.13418	5.68418	1.31e-08	1.08e-06	Up
Polr2e	202.179	0.133713	0.223555	0.598123	0.549758	0.821248	None
Dsn1	291.81	-0.182963	0.167363	-1.09321	0.274301	0.573439	None
Ptpn2	639.366	0.507577	0.144926	3.50233	0.000461214	0.00553043	Up
Igtp	766.579	1.08006	0.181385	5.95455	2.61e-09	2.57e-07	Up
Fam120b	325.508	-0.193889	0.118486	-1.63639	0.101758	0.308349	None
Lpar1	215.136	0.754543	0.234156	3.2224	0.00127123	0.0120645	Up
Tubg1	415.568	0.176161	0.194471	0.905848	0.365017	0.674542	None
Nfxl1	107.561	-0.161789	0.0955128	-1.6939	0.090284	0.283439	None
Mri1	72.4524	-0.192215	0.172554	-1.11395	0.265303	0.562107	None
Fam69b	312.927	-0.463324	0.230581	-2.00937	0.0444977	0.174007	None
Pdgfrb	1440.64	-0.545811	0.231482	-2.3579	0.0183785	0.0905811	None
P4ha2	385.665	-0.75539	0.218483	-3.45743	0.000545346	0.00629126	Down
Slc6a4	48.2743	-0.101496	0.110489	-0.918606	0.358302	0.667283	None
Ntsr2	14583.9	-0.524991	0.140118	-3.74679	0.000179114	0.00263414	Down
Nacc2	991.034	-0.159709	0.105497	-1.51388	0.130057	0.363084	None
Slc25a14	548.696	-0.350354	0.151729	-2.30907	0.0209395	0.0996897	None
Mycn	127.305	-0.0369118	0.140188	-0.263301	0.792318	0.939145	None
Krt19	35.7464	-0.0621933	0.119773	-0.51926	0.603579	0.855581	None
Actr10	1180.09	0.109387	0.165519	0.660875	0.508692	0.793434	None
Zxdc	207.437	0.0714744	0.144937	0.493142	0.621912	0.867366	None
Wfdc18	80.9323	0.0828428	0.0934448	0.886542	0.375326	0.683948	None
Cdk2ap2	168.039	0.0214281	0.17181	0.12472	0.900745	0.977031	None
Tmbim1	5528.23	0.503126	0.275913	1.82349	0.0682287	0.234029	None
Dusp10	60.417	0.334555	0.169723	1.97118	0.0487031	0.184744	None
Mbd2	428.441	0.184105	0.0834497	2.20618	0.0273716	0.12191	None
Psip1	569.783	-0.0042834	0.107913	-0.0396932	0.968338	0.992611	None
Exosc5	323.562	-0.226728	0.178056	-1.27335	0.202892	0.483485	None
Usp2	973.777	-0.493958	0.189313	-2.60922	0.009075	0.0535755	None
Lztfl1	205.158	0.0849331	0.150666	0.563719	0.572946	0.834959	None
Atf6b	225.974	-0.0425925	0.108522	-0.392477	0.694705	0.901532	None
Tmem218	862.67	-0.603816	0.192769	-3.13234	0.0017342	0.0153102	Down
Csnk1e	479.285	-0.0513643	0.112299	-0.457388	0.647392	0.87916	None
Galk1	282.487	0.134672	0.183835	0.73257	0.463821	0.759413	None
Gipc2	46.5711	0.227743	0.108129	2.10622	0.0351851	0.146336	None
Tspan5	583.117	-0.0441356	0.11589	-0.380841	0.703321	0.905336	None
Pcsk7	299.461	-0.0711965	0.082396	-0.864077	0.387546	0.695472	None
Kifap3	1163.63	-0.255043	0.0967102	-2.63719	0.00835957	0.0502938	None
Dnaja2	1291.88	0.173622	0.116938	1.48473	0.137616	0.37642	None
Hbb.bt	4267.6	-0.280412	0.879064	-0.318989	0.749735	0.925374	None
Ly6a	1039.6	1.55396	0.802297	1.93689	0.0527586	0.195466	None
Ube2k	562.205	0.207683	0.126568	1.64089	0.100821	0.306261	None
Psme2b	725.07	0.3663	0.174546	2.09859	0.0358535	0.148546	None
Nampt	287.818	0.497967	0.256728	1.93967	0.0524198	0.194673	None
Dnajb9	5721.6	-0.0571469	0.168097	-0.339963	0.733884	0.917435	None
Tomm70a	305.728	0.675316	0.229331	2.94472	0.00323242	0.0246252	Up
Sod2	1808.31	-0.0097221	0.0982141	-0.0989889	0.921147	0.981604	None
Wwc2	367.686	-0.0326066	0.0834875	-0.390556	0.696125	0.901832	None
Tmem183a	443.483	0.224568	0.0942627	2.38236	0.017202	0.0862286	None
Nt5c2	420.634	-0.348612	0.14697	-2.37199	0.0176924	0.0878994	None
Uba3	2022.9	0.122664	0.195206	0.62838	0.529755	0.808647	None
Ethe1	248.961	-0.175476	0.297675	-0.58949	0.555533	0.823946	None
Kdelr2	605.969	0.00532654	0.109095	0.0488247	0.961059	0.991037	None
Urod	903.878	-0.25659	0.2001	-1.28231	0.199733	0.478735	None
Dvl2	61.486	-0.0992368	0.119886	-0.827757	0.407808	0.712005	None
Amacr	282.821	-0.264024	0.240483	-1.09789	0.272251	0.570875	None
Sertad2	685.902	-0.0549137	0.0901224	-0.609324	0.54231	0.815995	None
Eif2s3y	705.001	-0.377291	0.223836	-1.68557	0.0918793	0.286786	None
X1110032A03Rik	227.535	0.0408263	0.238134	0.171443	0.863876	0.963818	None
Fam195a	925.678	-0.282212	0.2719	-1.03792	0.299306	0.603697	None
Rbm6	259.838	-0.156293	0.114685	-1.3628	0.172945	0.437646	None
Rab27b	58.9772	-0.0278385	0.189614	-0.146817	0.883277	0.971218	None
Pim2	262.838	-0.445194	0.120741	-3.68718	0.00022675	0.00315793	None
Magel2	57.9738	0.0907884	0.110876	0.818829	0.412884	0.716463	None
Calhm2	43.6252	-0.203483	0.117609	-1.73017	0.0836008	0.268735	None
Tmsb10	394.151	1.10625	0.435978	2.5374	0.0111679	0.0625856	None
Fah	1572.38	-0.550067	0.234954	-2.34117	0.0192233	0.093365	None
Tmem123	587.083	0.386168	0.165742	2.32993	0.0198099	0.0954721	None
Cd2bp2	428.816	0.0649535	0.0681047	0.95373	0.34022	0.649106	None
Arl6ip5	2448.22	0.300452	0.330804	0.908247	0.363748	0.673179	None
Fbxw4	280.761	0.178417	0.143251	1.24549	0.212951	0.497063	None
Mccc1	618.458	-0.365797	0.114908	-3.18339	0.00145564	0.0134323	None
Capn1	45.3274	0.0769834	0.11087	0.694359	0.487457	0.777411	None
Ralgps2	258.48	-0.0722742	0.155206	-0.465665	0.641455	0.875832	None
Cldn2	86.7412	-0.172716	0.402751	-0.42884	0.66804	0.889232	None
Chchd4	969.415	0.389487	0.148996	2.61408	0.00894687	0.0530177	None
Mmp11	53.9905	-0.0247852	0.142124	-0.174391	0.861558	0.963224	None
Ehd3	407.153	0.269282	0.147321	1.82786	0.0675704	0.232653	None
Pld2	2227.54	-0.252707	0.195869	-1.29018	0.196987	0.475571	None
Ewsr1	1026.7	0.0169959	0.090703	0.187379	0.851363	0.959499	None
Cetn3	1338.71	0.175114	0.124136	1.41067	0.158343	0.413757	None
Zyx	217.582	1.06844	0.188542	5.66686	1.45e-08	1.17e-06	Up
Amz2	336.852	0.086493	0.175531	0.492751	0.622188	0.867366	None
Gm5576	1895.78	0.272683	0.116799	2.33463	0.0195627	0.0946687	None
Fam192a	1073.8	-0.0895301	0.101352	-0.883362	0.377041	0.685085	None
Irf7	111.301	0.58475	0.123572	4.73205	2.22e-06	7.68e-05	Up
Gpr180	654.337	-0.281492	0.150531	-1.86999	0.0614849	0.217969	None
Pzp	28.9937	0.013898	0.131196	0.105933	0.915636	0.980434	None
AI597479	431.955	-0.0538306	0.181773	-0.296143	0.767121	0.932049	None
Ralbp1	747.003	-0.0593756	0.0827128	-0.717852	0.472848	0.76688	None
Polm	94.9579	-0.0636617	0.0967937	-0.657705	0.510728	0.795284	None
Rlim	169.71	0.28829	0.103543	2.78425	0.00536524	0.0357525	None
Palmd	45.9483	0.00759014	0.178245	0.0425826	0.966034	0.991525	None
Nt5c	750.05	0.13157	0.120408	1.0927	0.274526	0.573536	None
Frg1	471.253	-0.0167344	0.085801	-0.195037	0.845364	0.956685	None
Spata5	205.813	0.613338	0.147819	4.14925	3.34e-05	0.000676468	Up
Ift140	756.246	-0.345942	0.165044	-2.09607	0.0360764	0.14923	None
Cel	32.903	0.00590418	0.123008	0.0479983	0.961718	0.991334	None
Cct5	3532.06	0.574495	0.148111	3.87882	0.000104964	0.00170569	Up
Capzb	1080.1	0.165822	0.130971	1.2661	0.205479	0.487829	None
U2af2	1669.37	0.13276	0.0678232	1.95745	0.0502948	0.189209	None
Mbtd1	261.545	-0.324056	0.132497	-2.44576	0.0144546	0.0757185	None
Ptgs2	253.246	3.20725	0.429149	7.47351	7.81e-14	3.76e-11	Up
Coq5	417.684	-0.104968	0.067873	-1.54653	0.121976	0.348008	None
Ccl6	30.1502	0.333734	0.167409	1.99353	0.0462039	0.178465	None
Fkbp11	52.9521	-0.0869599	0.115932	-0.750095	0.453198	0.749737	None
Cd14	731.263	3.31058	0.43924	7.53706	4.81e-14	2.55e-11	Up
Cdk9	866.443	-0.133157	0.134808	-0.987754	0.323273	0.629872	None
Wdr12	90.4832	0.397864	0.170522	2.33321	0.0196373	0.0949238	None
Eng	160.279	0.284995	0.249388	1.14278	0.253132	0.549455	None
Fam114a1	141.219	0.209437	0.122783	1.70575	0.0880552	0.278713	None
Pdk4	1357.59	0.143046	0.1494	0.95747	0.33833	0.647567	None
Gm21559	722.494	0.0711885	0.0651564	1.09258	0.274579	0.573536	None
Mal	1047.42	-0.163313	0.606632	-0.269212	0.787766	0.938381	None
Cyp4f16	205.862	-0.087456	0.124937	-0.699999	0.483928	0.775324	None
Nkd1	94.2901	-0.253843	0.0956477	-2.65394	0.0079558	0.04847	None
Itpr1	235.133	-0.130252	0.282685	-0.460766	0.644966	0.87758	None
Mmp23	74.2675	0.040506	0.0965227	0.419653	0.674739	0.891715	None
Lynx1	808.492	-0.162479	0.10726	-1.51481	0.129821	0.362591	None
Mapkap1	708.776	0.115183	0.0811952	1.41859	0.156018	0.410002	None
Ndufa5	1324.19	-0.0349123	0.137383	-0.254125	0.799399	0.942141	None
H13	266.894	-0.0834272	0.0872592	-0.956086	0.339029	0.647974	None
Plekha2	94.8232	0.186631	0.143174	1.30353	0.192394	0.468924	None
Lrg1	100.552	2.91858	0.539924	5.40554	6.46e-08	4.16e-06	Up
Tnfrsf1a	3558.53	1.10597	0.245262	4.50934	6.5e-06	0.000182744	Up
Ifi47	73.367	1.2133	0.240023	5.05493	4.31e-07	1.98e-05	Up
Hs6st1	184.369	-0.0155553	0.136857	-0.113661	0.909506	0.978709	None
Akr7a5	654.468	-0.0949172	0.146198	-0.649237	0.516185	0.798834	None
Mta1	182.582	-0.0161843	0.123776	-0.130754	0.89597	0.976321	None
Gm1862	706.253	0.440602	0.200862	2.19356	0.0282671	0.124915	None
Itpr3	64.4604	0.263228	0.102946	2.55696	0.010559	0.060027	None
Ebpl	369.886	-0.262438	0.172583	-1.52065	0.128348	0.359811	None
Nek2	36.7593	0.260726	0.186799	1.39576	0.162787	0.420703	None
Smpdl3b	218.034	-0.284098	0.143072	-1.98571	0.0470658	0.180507	None
Fzd6	245.692	0.342853	0.17225	1.99043	0.0465431	0.179375	None
Rcor2	116.409	-0.0620557	0.109988	-0.564204	0.572615	0.834867	None
Mvd	557.134	-0.927568	0.296767	-3.12558	0.00177454	0.015563	Down
Chrd	196.956	-0.362149	0.139214	-2.60138	0.00928493	0.0544944	None
Speg	263.233	-0.0808953	0.181683	-0.445254	0.656136	0.8836	None
Tyk2	243.408	-0.138883	0.088204	-1.57456	0.115358	0.335575	None
Dmd	842.943	-0.382943	0.14577	-2.62703	0.00861332	0.0515165	None
Pkm	4454.01	-0.111803	0.110922	-1.00794	0.313483	0.619216	None
Tob2	513.806	-0.221361	0.155257	-1.42577	0.153934	0.406435	None
Crip2	2670.53	0.0556376	0.191021	0.291265	0.770849	0.933234	None
Dkk3	2928.18	0.059506	0.140453	0.423671	0.671806	0.89099	None
Lsm7	527.345	0.118926	0.104287	1.14037	0.254132	0.551143	None
Cfb	53.152	-0.184067	0.127453	-1.4442	0.148683	0.396802	None
Gripap1	565.112	0.00231767	0.146069	0.0158669	0.987341	0.997233	None
Acot13	1007.37	-0.377564	0.355716	-1.06142	0.2885	0.590774	None
Gm14279	3955.18	0.48362	0.17557	2.75456	0.00587704	0.038439	None
Brinp1	60.5394	0.250864	0.172682	1.45276	0.146291	0.392715	None
Nectin3	205.597	-0.122994	0.100272	-1.22661	0.21997	0.506143	None
Grpel1	1572.95	0.37089	0.146341	2.53443	0.0112632	0.0629365	None
Zcchc7	510.835	-0.238411	0.169952	-1.40282	0.160672	0.417425	None
Dohh	383.768	0.3408	0.112458	3.03045	0.0024419	0.0200001	None
Psrc1	59.8474	0.576498	0.177354	3.25056	0.00115179	0.0111482	Up
Mast2	242.054	0.528874	0.167396	3.15943	0.00158079	0.0142906	Up
Btrc	106.66	0.0467884	0.0798336	0.586074	0.557826	0.825723	None
Anapc11	198.773	0.0285479	0.143534	0.198893	0.842347	0.956081	None
Cav2	950.637	0.765613	0.231222	3.31116	0.000929109	0.0094708	Up
Ercc1	421.597	0.625561	0.180903	3.45799	0.000544222	0.00629092	Up
Slc23a2	949.775	0.196007	0.210386	0.931655	0.351515	0.660767	None
Arl6	791.918	0.0931387	0.154202	0.604006	0.54584	0.818686	None
Rfx2	67.218	0.0846787	0.133297	0.635264	0.525257	0.804685	None
Rasa4	44.6634	-0.0290348	0.108395	-0.267862	0.788805	0.938867	None
Stk19	537.018	0.0867017	0.109509	0.791732	0.428517	0.731047	None
Sult2b1	31.8453	0.102322	0.132187	0.77407	0.43889	0.738253	None
Sytl4	35.5933	0.118112	0.127866	0.923718	0.355633	0.665191	None
Dynll1	4504.28	0.321702	0.115503	2.78522	0.00534915	0.0356789	None
Gm12669	391.552	0.418955	0.163259	2.56619	0.0102821	0.0588389	None
Ppp1r2	553.5	-0.271464	0.0834454	-3.2532	0.00114113	0.0110723	None
Fxyd6	256.669	0.343126	0.234699	1.46199	0.143745	0.388103	None
Emc7	2496.84	-0.136941	0.0817422	-1.67528	0.0938794	0.291246	None
Pycard	34.5568	0.277019	0.137033	2.02156	0.0432223	0.170403	None
X2310039H08Rik	255.048	0.281569	0.196375	1.43383	0.15162	0.401889	None
Bloc1s6	422.141	0.173539	0.0942974	1.84034	0.0657187	0.227825	None
Snrpa1	978.755	0.515529	0.163362	3.15574	0.0016009	0.0144123	Up
Sil1	884.833	-0.554201	0.100045	-5.5395	3.03e-08	2.16e-06	Down
Peg3	784.709	-0.600672	0.171705	-3.49827	0.00046829	0.00559978	Down
Emd	604.578	0.353955	0.144568	2.44836	0.0143507	0.0752877	None
Sorbs1	1954.62	0.717643	0.194371	3.69213	0.000222381	0.00310957	Up
Mfap2	347.555	0.18971	0.22525	0.842217	0.399666	0.705971	None
Mlh1	296.669	0.0385642	0.0883877	0.436308	0.662614	0.886707	None
Asb3	187.288	-0.114102	0.069225	-1.64828	0.0992953	0.302687	None
Rhcg	60.7696	-0.46213	0.106987	-4.31951	1.56e-05	0.000368392	None
Zfp61	149.559	-0.492884	0.176515	-2.79231	0.00523339	0.0351576	None
Gm29753	2682.02	0.524672	0.138028	3.80119	0.000144003	0.00220961	Up
Calm3	2141.47	0.0292978	0.125544	0.233366	0.815477	0.94849	None
Ppp2ca	2963.01	0.0999747	0.127467	0.784319	0.432853	0.734368	None
Ndufa2	3345.8	0.0482799	0.187759	0.257138	0.797072	0.941423	None
Hsd17b4	3046.37	-0.158585	0.102321	-1.54989	0.121168	0.346233	None
Tff3	62.3633	-0.0534506	0.0922074	-0.579678	0.562132	0.828405	None
Peli1	384.892	-0.171179	0.195876	-0.873913	0.382165	0.690103	None
Tuba4a	4675.35	0.0714861	0.213828	0.334315	0.738142	0.919228	None
Cadm1	3667.77	-0.644082	0.129155	-4.98688	6.14e-07	2.64e-05	Down
Iqgap1	549.345	1.0772	0.201082	5.35702	8.46e-08	5.17e-06	Up
C1qa	90.2539	0.435447	0.291768	1.49244	0.135584	0.37281	None
Entpd5	360.029	-0.0758066	0.128717	-0.588939	0.555902	0.824068	None
Npepps	1178.55	-0.171605	0.0808135	-2.12346	0.0337149	0.141846	None
Med31	668.314	-0.0188852	0.125384	-0.150619	0.880276	0.970055	None
Bex2	578.297	0.228445	0.210409	1.08572	0.277603	0.57777	None
Gpc1	282.746	-0.110287	0.219778	-0.501814	0.615798	0.863652	None
Gpn1	296.877	0.183685	0.0916979	2.00315	0.0451609	0.175492	None
Il16	39.0985	-0.0464217	0.11427	-0.406246	0.684562	0.896836	None
Slc7a7	64.3423	0.249565	0.119223	2.09327	0.0363255	0.149928	None
Fam132a	213.791	0.103776	0.123006	0.84367	0.398854	0.705138	None
Klf4	1314.78	0.277101	0.185575	1.4932	0.135384	0.372489	None
Podxl	182.416	1.32459	0.40903	3.23837	0.00120216	0.0115439	Up
Slc9a1	481.849	-0.191688	0.123355	-1.55396	0.120194	0.344334	None
Rras2	164.168	0.752572	0.205802	3.65678	0.000255402	0.003465	Up
Gas6	587.826	-0.677266	0.175252	-3.86454	0.0001113	0.00179011	Down
Rai14	132.166	0.819818	0.387903	2.11346	0.0345611	0.14426	None
Smim11	439.102	-0.00982248	0.121703	-0.0807085	0.935674	0.985822	None
Elovl6	709.86	-0.702741	0.15444	-4.55027	5.36e-06	0.000158463	Down
Stard3	941.907	-0.191631	0.0981173	-1.95308	0.0508097	0.190732	None
Sertad1	388.232	0.652141	0.184398	3.53659	0.000405322	0.00497725	Up
Fbxl14	333.388	0.153263	0.152044	1.00801	0.313448	0.619216	None
F3	7619.04	-0.261714	0.176298	-1.48449	0.137678	0.376487	None
Jun	3656.5	0.334491	0.155243	2.15462	0.0311915	0.134201	None
Prkci	782.703	-0.0432732	0.150371	-0.287776	0.773519	0.934291	None
Nap1l5	2277.59	-0.181204	0.154291	-1.17443	0.240223	0.532971	None
F8a	169.316	0.164612	0.107406	1.53262	0.125368	0.353668	None
Cuzd1	44.3908	0.216164	0.111813	1.93327	0.053203	0.196734	None
2024-09-03	470.428	0.078005	0.127936	0.609717	0.542049	0.815967	None
Slc6a3	47.702	0.0674643	0.107708	0.626366	0.531075	0.809024	None
Kcna1	117.827	0.388103	0.393844	0.985424	0.324416	0.631531	None
Cox6a1	9564.49	0.0593738	0.193507	0.306831	0.758972	0.927772	None
LOC101056141	2217.6	0.0829486	0.332347	0.249584	0.802909	0.943774	None
Ccnd1	620.094	2.14472	0.309502	6.92959	4.22e-12	1.05e-09	Up
S100a1	2910.57	-0.176935	0.163778	-1.08034	0.279993	0.58037	None
Gnmt	62.8725	-0.0535281	0.130508	-0.410151	0.681695	0.895697	None
Grina	9489.41	-0.319091	0.0969749	-3.29045	0.00100026	0.0100368	None
Ier3ip1	705.414	0.178618	0.0801073	2.22974	0.025765	0.11649	None
Prkrip1	159.488	0.14308	0.107115	1.33576	0.181628	0.452088	None
Srgn	415.716	1.31212	0.382013	3.43476	0.000593089	0.00670813	Up
Rnaseh2c	314.046	0.044625	0.220039	0.202805	0.839288	0.955243	None
Gng3	213.049	0.292558	0.181261	1.61402	0.106523	0.318395	None
Fmo1	1134.44	-0.706368	0.169338	-4.17136	3.03e-05	0.000625016	Down
Cdr2	109.682	1.02875	0.277907	3.70179	0.000214082	0.00301786	Up
Sphk2	131.323	-0.0047105	0.109106	-0.0431738	0.965563	0.991525	None
Gnb1	1848.87	-0.047112	0.159301	-0.295741	0.767428	0.932049	None
Lypla2	2534.74	0.785011	0.18898	4.15394	3.27e-05	0.000667423	Up
Gpd2	1811.62	-0.311423	0.0664592	-4.68593	2.79e-06	9.29e-05	None
Large	498.657	-0.000718495	0.132447	-0.00542476	0.995672	0.998667	None
Xrcc6	201.922	0.210835	0.0694928	3.03391	0.00241405	0.0198282	None
Rdh14	427.005	-0.491288	0.10212	-4.81087	1.5e-06	5.56e-05	None
Cd248	81.5678	0.00805925	0.10298	0.07826	0.937621	0.986192	None
Arid1a	964.701	-0.166785	0.130319	-1.27982	0.20061	0.480373	None
Dnajc12	424.909	-0.308878	0.13444	-2.29752	0.0215889	0.102136	None
Pex3	510.881	0.152947	0.0917818	1.66642	0.0956291	0.295056	None
Fam151a	65.0178	-0.0626451	0.0962509	-0.650852	0.515142	0.797902	None
E2f5	2355.42	0.0399984	0.300655	0.133038	0.894164	0.975762	None
Ndc80	51.0186	0.0616286	0.166855	0.369354	0.711864	0.908705	None
Slc12a4	2324.55	-0.221722	0.185224	-1.19705	0.231288	0.521699	None
Tcf21	30.5501	0.0292818	0.126971	0.230619	0.817611	0.949585	None
Fam207a	308.824	0.165784	0.101342	1.63588	0.101864	0.308511	None
Acot8	595.221	0.0265971	0.0640345	0.415356	0.677881	0.893688	None
Tacc3	120.962	0.32426	0.184324	1.75918	0.0785467	0.257112	None
Gm9234	12306.5	-0.0151465	0.151838	-0.0997547	0.920539	0.981604	None
Fau	2918.45	0.468223	0.237787	1.96909	0.0489431	0.18533	None
Cul4b	1161.64	-0.0923514	0.170483	-0.541705	0.588022	0.845345	None
Tgfb3	153.752	0.232742	0.195263	1.19194	0.233285	0.524226	None
Gnpat	747.382	-0.0653921	0.0958977	-0.681894	0.495306	0.78367	None
Cks2	240.475	1.31065	0.525854	2.49241	0.0126878	0.06847	None
Ifitm2	282.024	0.757447	0.25345	2.98855	0.00280303	0.0221018	Up
Cap1	950.299	0.268985	0.216042	1.24506	0.21311	0.49707	None
Lamtor1	2498.79	-0.0473393	0.108926	-0.4346	0.663853	0.887506	None
Tnnc2	35.5899	-0.027333	0.121423	-0.225106	0.821897	0.950945	None
Fnta	4383.9	0.00500449	0.0620949	0.0805942	0.935765	0.985822	None
Rgs5	532.654	0.395747	0.483356	0.818748	0.41293	0.716463	None
Tada3	151.29	0.0261105	0.1351	0.193269	0.846748	0.957172	None
Nit1	292.24	-0.298221	0.234438	-1.27207	0.20335	0.484148	None
Apobec3	298.277	0.323893	0.103237	3.13736	0.00170475	0.0151041	None
D1Ertd622e	362.664	-0.117982	0.158619	-0.743806	0.456994	0.753386	None
Myh9	386.995	0.970348	0.172949	5.61061	2.02e-08	1.55e-06	Up
Gm8465	43.8304	0.0561699	0.200141	0.280651	0.778978	0.935496	None
Ift46	984.394	-0.128828	0.155098	-0.830624	0.406186	0.710969	None
Atp13a1	1519.08	0.00774071	0.140747	0.0549973	0.956141	0.990472	None
Fbxw5	523.198	-0.233933	0.22454	-1.04183	0.29749	0.602098	None
Natd1	787.357	-0.0833487	0.0906474	-0.919482	0.357843	0.667019	None
Ppp2r3c	273.719	0.155423	0.0866063	1.79459	0.0727194	0.243934	None
Fbxo9	455.251	-0.0628945	0.102118	-0.615899	0.537961	0.812943	None
Ramp1	1228.16	-0.381424	0.286235	-1.33256	0.182677	0.453722	None
Tex19.1	29.5908	-0.0685666	0.130331	-0.526098	0.59882	0.852529	None
Nfkbiz	980.564	1.44398	0.249039	5.79821	6.7e-09	6.02e-07	Up
Shd	278.059	-0.230897	0.317537	-0.727151	0.467134	0.762031	None
Fosl1	115.547	2.2893	0.321833	7.1133	1.13e-12	3.39e-10	Up
Ctsb	3248.22	0.347288	0.112645	3.08303	0.00204906	0.0173558	None
Bmi1	943.49	0.250727	0.138711	1.80755	0.0706759	0.239773	None
Cp	174.576	2.0036	0.325402	6.15731	7.4e-10	8.67e-08	Up
Serpinf2	190.488	1.01686	0.209931	4.84377	1.27e-06	4.86e-05	Up
Timm10	1551.53	0.248554	0.108016	2.30109	0.0213866	0.10136	None
Tgm2	256.021	1.66792	0.497671	3.35145	0.000803887	0.00847846	Up
Fbxo6	266.574	-0.106158	0.267277	-0.397182	0.691233	0.900198	None
Tspan7	6764.44	-0.184106	0.136865	-1.34516	0.178573	0.446858	None
Rfc2	260.556	0.158225	0.145583	1.08684	0.277108	0.577081	None
Calb1	30.7821	-0.0993165	0.28645	-0.346714	0.728806	0.915561	None
LOC100861969	803.142	-0.226318	0.165905	-1.36414	0.172522	0.437206	None
Gmnn	355.154	0.288897	0.299788	0.963672	0.33521	0.644527	None
Cyb561	215.33	0.221853	0.557412	0.398005	0.690626	0.900088	None
Rnf19a	399.766	0.354249	0.215783	1.64169	0.100654	0.306022	None
Vps4a	950.452	0.0616802	0.0954642	0.646108	0.51821	0.800373	None
Lyar	209.298	0.674483	0.171865	3.9245	8.69e-05	0.00146023	Up
Evi5	1819.83	-0.100789	0.122257	-0.824408	0.409708	0.713819	None
Ssx2ip	174.511	-0.1262	0.152234	-0.828987	0.407112	0.711486	None
Lsm10	355.095	0.0238929	0.312341	0.0764963	0.939024	0.986712	None
Ddit3	369.678	0.477452	0.15802	3.02147	0.00251548	0.0204577	None
Plagl2	70.5152	-0.12219	0.0957364	-1.27631	0.201845	0.482465	None
Efna2	191.593	-0.545058	0.164556	-3.3123	0.000925333	0.00944341	Down
Fbxo32	73.0617	-0.0924741	0.146174	-0.632632	0.526974	0.80642	None
Plek	64.4606	0.116209	0.166963	0.696017	0.486418	0.776397	None
Cnih2	80.9061	0.0157723	0.104158	0.151427	0.879639	0.969854	None
Hand1	65.284	-0.0307447	0.0944164	-0.325629	0.744705	0.922713	None
Pcbp3	215.037	1.24958	0.233621	5.34876	8.86e-08	5.35e-06	Up
Ap3m2	289.792	-0.201183	0.127577	-1.57695	0.114806	0.334446	None
Spag6l	49.2252	-0.117082	0.132707	-0.882259	0.377637	0.685372	None
Rab33a	166.715	-0.464808	0.138513	-3.35571	0.000791623	0.00838482	None
Srp9	1209.62	0.128764	0.111297	1.15695	0.247295	0.542353	None
Itgb5	2608.63	-0.425927	0.14285	-2.98163	0.00286714	0.0225049	None
Fbxo25	711.408	-0.301278	0.159495	-1.88895	0.0588989	0.211176	None
Zmat2	647.346	0.117239	0.147859	0.79291	0.42783	0.730319	None
Slc35a1	336.774	0.0671711	0.114712	0.585562	0.55817	0.825723	None
Elf1	126.04	0.00400017	0.129949	0.0307827	0.975443	0.994017	None
Hells	85.7828	0.130495	0.172112	0.758199	0.448332	0.74657	None
Rps6ka2	187.286	0.130956	0.0695582	1.88268	0.0597443	0.213325	None
Flot2	1576	0.170341	0.126515	1.34641	0.17817	0.446365	None
Trpv4	99.9428	-0.137712	0.206001	-0.668501	0.503814	0.789554	None
Il2rb	48.6563	-0.0221921	0.102436	-0.216644	0.828486	0.952847	None
Sart3	232.775	-0.137634	0.132988	-1.03493	0.300701	0.604926	None
Zfp68	81.9742	-0.0804027	0.0921852	-0.872187	0.383106	0.69097	None
Cln3	474.301	-0.346209	0.0954151	-3.62846	0.000285121	0.0037941	None
Fap	35.8515	-0.385225	0.271451	-1.41913	0.155861	0.409737	None
Plac1	32.7494	-0.0317043	0.12259	-0.258621	0.795928	0.940992	None
Atad1	497.028	0.0226052	0.254261	0.0889052	0.929157	0.984527	None
Ubxn6	731.252	-0.355421	0.230991	-1.53868	0.123883	0.351556	None
Fyn	1605.94	0.150522	0.0547212	2.75071	0.00594656	0.0387768	None
Sfxn1	3350.66	-0.177954	0.0839602	-2.1195	0.0340482	0.142737	None
Apoc1	65.6472	-0.134072	0.223937	-0.598702	0.549371	0.821097	None
Eif4ebp1	254.01	1.01889	0.163135	6.24567	4.22e-10	5.34e-08	Up
Med7	1175.77	0.267155	0.148655	1.79714	0.0723127	0.242992	None
Abhd5	301.467	-0.0616951	0.162544	-0.379559	0.704273	0.905554	None
Ctnnbip1	615.641	-0.145349	0.199635	-0.728073	0.466569	0.761612	None
Ncald	212.031	0.173661	0.126475	1.37309	0.169725	0.432624	None
Mpg	158.938	-0.0881137	0.0964752	-0.91333	0.361069	0.67044	None
Mmadhc	1055.43	0.252645	0.0953865	2.64865	0.00808142	0.0490801	None
Cxcl12	174.021	0.108344	0.191988	0.564328	0.572531	0.834867	None
Otub2	153.346	-0.0724069	0.139619	-0.518605	0.604036	0.855754	None
Trpc3	60.6527	-0.314799	0.132368	-2.3782	0.0173972	0.0870454	None
Gmppa	321.207	-0.133237	0.115366	-1.15491	0.248128	0.543699	None
Selenbp1	1148.59	-0.793455	0.266429	-2.97811	0.00290035	0.0226732	Down
Dhodh	237.401	-0.167277	0.0749737	-2.23115	0.0256714	0.116158	None
Utp3	394.31	0.467131	0.139675	3.34442	0.000824557	0.00864912	None
Slc11a2	290.05	0.145111	0.210126	0.690592	0.489822	0.779677	None
Nup210	118.158	0.158721	0.172558	0.919813	0.35767	0.667019	None
Timeless	131.887	0.600934	0.214182	2.80572	0.0050205	0.0340593	Up
Galnt3	28.8867	0.0240283	0.130266	0.184455	0.853656	0.960515	None
Cyp27a1	96.3789	-0.241021	0.137529	-1.75251	0.0796855	0.260152	None
Ptges2	542.583	0.0304529	0.0836993	0.363837	0.715979	0.910338	None
Mtor	460.981	-0.242256	0.087751	-2.76072	0.00576746	0.0379226	None
Tusc2	529.883	0.132293	0.127091	1.04093	0.297908	0.602453	None
Gkap1	1051.6	-0.17995	0.111643	-1.61183	0.106998	0.319593	None
Meox1	72.3388	-0.0750484	0.0945259	-0.793945	0.427227	0.729894	None
B9d1	372.517	0.0637808	0.279348	0.228321	0.819397	0.949968	None
Fxr1	354.511	0.35122	0.164302	2.13765	0.0325453	0.138479	None
Cd276	122.29	0.484232	0.160218	3.02232	0.00250843	0.0204243	None
Slc15a2	3257.12	-0.462512	0.143186	-3.23015	0.00123727	0.0118263	None
Rgs1	43.5724	0.233022	0.177385	1.31365	0.188962	0.463824	None
Per2	234.219	-0.344848	0.21014	-1.64104	0.100789	0.306218	None
Camk1	208.946	0.0628591	0.206175	0.304882	0.760456	0.928813	None
Calr	4858.03	-0.285531	0.182114	-1.56787	0.116911	0.338152	None
Cox6a2	99.4162	0.102135	0.0862749	1.18383	0.23648	0.527849	None
Rpl13a	2718.31	0.529172	0.12822	4.12708	3.67e-05	0.000729115	Up
Ube2a	997.956	0.000233432	0.120487	0.0019374	0.998454	0.999492	None
Apoa5	83.1825	-0.0795772	0.0848395	-0.937973	0.348258	0.657139	None
Tmem37	256.288	0.0268217	0.139145	0.192761	0.847146	0.957353	None
Ier5	414.638	0.811763	0.160941	5.04385	4.56e-07	2.08e-05	Up
Ckm	48.3269	-0.104242	0.102501	-1.01699	0.30916	0.614811	None
Rpl11	2967	0.622597	0.231561	2.6887	0.00717317	0.0448201	Up
St6galnac2	46.7151	0.965924	0.218013	4.43057	9.4e-06	0.000243948	Up
Itih2	68.1917	0.245878	0.250472	0.98166	0.326268	0.633784	None
Gadd45gip1	52.0711	0.0605145	0.211988	0.285462	0.77529	0.935128	None
Rac2	60.7083	0.0876633	0.0978552	0.895848	0.370334	0.679191	None
Nfatc1	138.686	0.10074	0.0808942	1.24533	0.213009	0.497063	None
Slc12a2	788.675	0.250472	0.291207	0.860116	0.389725	0.696859	None
Nab1	489.288	0.115382	0.125852	0.916803	0.359246	0.668272	None
Ackr3	537.938	0.561795	0.202876	2.76916	0.00562016	0.037123	Up
Pde4dip	197.337	-0.00755417	0.107915	-0.0700013	0.944193	0.987288	None
Limk1	75.5381	0.0960295	0.0868097	1.10621	0.268637	0.566349	None
Supt6	242.771	-0.0661767	0.157685	-0.419676	0.674722	0.891715	None
Prodh	4163.57	-0.894199	0.206722	-4.32561	1.52e-05	0.000360807	Down
Mknk1	231.746	-0.302445	0.0702176	-4.30725	1.65e-05	0.000386513	None
Atp6v0a1	254.222	-0.379481	0.100755	-3.76639	0.000165625	0.0024714	None
Sod3	208.042	-0.529345	0.199081	-2.65895	0.00783852	0.0479278	Down
Spa17	46.7114	0.282135	0.182974	1.54194	0.123088	0.350331	None
Slc6a9	1620.36	-0.288234	0.208417	-1.38297	0.166673	0.427254	None
Hmg20b	215.425	-0.20733	0.250144	-0.82884	0.407195	0.711514	None
Lefty1	54.0419	-0.0110016	0.119001	-0.0924494	0.926341	0.98345	None
Slc22a4	514.708	0.649656	0.232404	2.79537	0.00518407	0.0349074	Up
Aldh1a3	35.6613	0.321563	0.137698	2.33528	0.0195287	0.094557	None
Rsph1	195.923	0.423102	0.241832	1.74957	0.0801923	0.261069	None
Sspn	431.922	-0.0432306	0.203228	-0.21272	0.831545	0.953607	None
Snx5	910.692	0.155511	0.122808	1.26629	0.205408	0.487819	None
Cdkn1c	200.668	-0.36277	0.287823	-1.26039	0.207528	0.490091	None
Lao1	71.6927	0.115301	0.0918462	1.25537	0.209344	0.491841	None
Tbca	1490.02	0.631231	0.157142	4.01695	5.9e-05	0.00107267	Up
Pvalb	111.141	-0.0472085	0.0900909	-0.52401	0.600272	0.853753	None
Sdc4	7201.38	0.517385	0.368695	1.40328	0.160532	0.417125	None
Srrt	1387.93	-0.0476734	0.139919	-0.340723	0.733312	0.917315	None
Mybl2	34.5583	-0.028411	0.123548	-0.22996	0.818123	0.949688	None
Dnajc2	133.82	0.603424	0.148994	4.04999	5.12e-05	0.000952914	Up
Tbrg4	305.824	0.37556	0.137668	2.72801	0.0063717	0.0409637	None
Vps29	710.004	-0.0429535	0.119958	-0.358071	0.72029	0.911813	None
Rdm1	488.184	-0.359746	0.241372	-1.49042	0.136113	0.373806	None
Elk3	81.3251	0.99987	0.191065	5.23314	1.67e-07	9.09e-06	Up
Ndrg3	871.178	-0.281443	0.146303	-1.9237	0.0543923	0.200521	None
Cpsf1	2319.25	0.0615786	0.139424	0.441665	0.658732	0.884566	None
Dnttip1	611.429	0.0836261	0.148824	0.561912	0.574176	0.835765	None
Pter	131.335	0.256364	0.147397	1.73928	0.0819859	0.265153	None
Rtn4ip1	76.7462	-0.0115809	0.134629	-0.0860206	0.93145	0.984993	None
Abhd12	1862.76	-0.415652	0.149219	-2.78551	0.00534431	0.0356789	None
Timm44	1110.75	-0.128187	0.162562	-0.788539	0.430381	0.73218	None
Scly	130.546	-0.119454	0.204537	-0.584022	0.559206	0.826184	None
Slc4a10	366.505	-0.219734	0.574659	-0.382373	0.702185	0.904707	None
Grb14	77.2617	0.0983868	0.239949	0.410033	0.681782	0.895697	None
Golga4	608.52	-0.0977911	0.121023	-0.808038	0.419069	0.722146	None
Mdn1	208.957	0.450637	0.191179	2.35715	0.018416	0.0906372	None
Ptpro	83.6962	0.350228	0.1523	2.29959	0.0214717	0.10161	None
Opn3	280.428	1.07011	0.203934	5.24734	1.54e-07	8.58e-06	Up
Mmp24	66.5359	0.045533	0.090809	0.501415	0.616079	0.863697	None
Nudt21	443.55	0.0785161	0.182676	0.429812	0.667333	0.889114	None
Prss2	68.2373	-0.0755329	0.0947552	-0.797137	0.425371	0.728086	None
Diablo	528.261	0.0312311	0.0717502	0.435276	0.663362	0.887239	None
Thumpd3	523.768	0.817366	0.24975	3.27274	0.00106512	0.0105199	Up
Ankfy1	532.128	0.155461	0.0887615	1.75144	0.0798697	0.260479	None
Lgals12	29.908	-0.175718	0.132237	-1.32881	0.183912	0.455811	None
Fam20c	321.853	-0.454874	0.178697	-2.54551	0.0109119	0.0614689	None
Pdzk1ip1	71.8531	-0.0766409	0.08899	-0.861231	0.389111	0.696408	None
Prkag1	872.704	0.0416741	0.091976	0.453098	0.650479	0.881213	None
Bin3	312.761	0.279898	0.155857	1.79587	0.0725153	0.243435	None
Drg2	606.217	0.034663	0.100034	0.346512	0.728958	0.915561	None
Gab1	1332.93	-0.00234965	0.132845	-0.0176871	0.985888	0.996989	None
Soat1	1280.99	-0.32942	0.17653	-1.86608	0.0620305	0.219008	None
Gtf2f1	584.536	0.424012	0.147524	2.87419	0.00405063	0.0290343	None
Rab38	78.1298	-0.00976164	0.0898459	-0.108649	0.913481	0.979608	None
Ppp1r14c	263.535	0.408657	0.162321	2.51759	0.0118162	0.0649841	None
Hnmt	444.49	-0.634162	0.213735	-2.96704	0.00300677	0.0232961	Down
Nectin2	157.954	0.081644	0.114058	0.715811	0.474108	0.76798	None
Arhgap6	33.4303	-0.00369734	0.140919	-0.0262373	0.979068	0.99517	None
Otub1	329.536	0.192899	0.148257	1.30111	0.193222	0.469797	None
Naglu	276.823	-0.342733	0.217687	-1.57443	0.115387	0.335575	None
N4bp2l1	212.182	-0.341364	0.215803	-1.58184	0.113687	0.332303	None
Syt3	46.5267	-0.178638	0.121354	-1.47204	0.141011	0.382706	None
Cyp46a1	560.427	-0.652312	0.22666	-2.87793	0.00400293	0.0287756	Down
Mettl9	2508.18	0.252878	0.0963456	2.6247	0.00867264	0.051782	None
Gm9905	57.8115	-0.045431	0.100869	-0.450396	0.652425	0.882195	None
Eif2s2	865.048	0.718834	0.147999	4.85701	1.19e-06	4.65e-05	Up
Hba.a2	831.877	-0.342414	0.775124	-0.441754	0.658667	0.884566	None
Got2	440.552	0.198949	0.106553	1.86714	0.0618826	0.218848	None
Eif3g	1989.51	0.336241	0.153875	2.18516	0.0288775	0.126986	None
Sap30	752.766	0.211201	0.162107	1.30285	0.192627	0.469293	None
Polr2j	454.064	0.0863096	0.223245	0.386614	0.699042	0.902984	None
Laptm5	215.179	-0.0627865	0.305968	-0.205206	0.837411	0.954903	None
Pgls	474.07	0.332752	0.230105	1.44609	0.148153	0.396121	None
Ube2j1	693.317	0.343346	0.220706	1.55567	0.119786	0.343714	None
Alyref	144.365	0.334556	0.236526	1.41446	0.157227	0.412146	None
Srsf9	1079.78	0.0723571	0.154854	0.46726	0.640314	0.87503	None
Mbd3	331.005	0.0986164	0.159902	0.616732	0.537412	0.812718	None
Ext1	301.307	0.273193	0.0939623	2.90747	0.00364363	0.0268062	None
Pqbp1	1561.66	-0.280386	0.165191	-1.69734	0.0896317	0.2818	None
Anxa8	45.0337	0.0514541	0.119796	0.429514	0.667549	0.889232	None
Rnf146	917.511	-0.172764	0.176087	-0.98113	0.326528	0.633935	None
Akap8l	627.156	-0.436344	0.234951	-1.85717	0.0632867	0.222152	None
Smc6	246.847	0.0072664	0.080853	0.0898718	0.928389	0.983945	None
Mrps31	232.754	-0.0917293	0.153352	-0.598163	0.549731	0.821248	None
Rab25	83.604	-0.06636	0.0842045	-0.788081	0.430649	0.732277	None
Med11	139.186	0.154887	0.106452	1.455	0.14567	0.391593	None
Cdc37l1	545.115	-0.386853	0.132295	-2.92417	0.00345373	0.0258567	None
Pygl	311.64	-0.328783	0.245316	-1.34025	0.180165	0.449609	None
Dmap1	490.542	0.0424915	0.138053	0.307792	0.758241	0.927455	None
Clk2	900.843	-0.351506	0.143105	-2.45628	0.0140385	0.0739633	None
Ralb	379.125	0.589374	0.24571	2.39866	0.0164554	0.0832077	None
Cplx1	641.834	-0.0378679	0.204226	-0.185421	0.852899	0.96001	None
Foxm1	83.5514	0.0744292	0.0907233	0.820398	0.411989	0.715823	None
Tjp1	5545.12	0.0453742	0.130704	0.347154	0.728476	0.915561	None
Slc25a37	418.274	0.078368	0.194683	0.402541	0.687286	0.898651	None
Stk10	308.605	-0.0768699	0.0770812	-0.997259	0.318639	0.623928	None
Coro1c	71.2216	0.319575	0.201337	1.58727	0.112453	0.330086	None
Pkd2	2320.52	0.141222	0.279335	0.505564	0.613163	0.861838	None
Topors	311.986	0.301626	0.109489	2.75485	0.00587197	0.0384204	None
Lsp1	206.666	0.711429	0.209731	3.3921	0.000693603	0.00763096	Up
Unc13b	229.497	-0.0842768	0.218155	-0.386317	0.699262	0.903129	None
Itga2b	307.709	1.10591	0.215875	5.12292	3.01e-07	1.47e-05	Up
Pfpl	42.2471	0.0691705	0.110328	0.626953	0.53069	0.808878	None
Rpl8	5987.92	0.542349	0.136476	3.97396	7.07e-05	0.0012318	Up
Ssr1	1279.48	0.0960331	0.143344	0.669948	0.502891	0.78875	None
Amy1	645.143	-0.414927	0.277121	-1.49728	0.134321	0.370504	None
Cyb5b	965.23	-0.253561	0.0991721	-2.55677	0.0105648	0.0600406	None
Pnpla8	963.964	-0.151174	0.145864	-1.0364	0.300014	0.604314	None
Psmc6	998.257	0.419283	0.227568	1.84245	0.0654089	0.227138	None
Grhpr	493.25	-0.274052	0.223998	-1.22346	0.221156	0.507495	None
Nans	135.082	0.471453	0.195891	2.40672	0.0160967	0.0819436	None
Polr1a	104.031	0.377531	0.11947	3.16004	0.00157745	0.0142806	None
Azgp1	70.8568	-0.127069	0.0972888	-1.3061	0.191518	0.467574	None
Ptgr1	387.424	0.931291	0.217071	4.29025	1.78e-05	0.000408247	Up
Zfp35	214.077	0.0749131	0.163792	0.457367	0.647407	0.87916	None
Ntpcr	340.039	-0.118202	0.202888	-0.582599	0.560163	0.826891	None
Cers4	281.751	-0.309814	0.120984	-2.56077	0.010444	0.05949	None
Als2	147.957	0.0354448	0.103618	0.34207	0.732298	0.916977	None
Pla1a	39.8997	0.401247	0.184293	2.17723	0.0294637	0.128838	None
Rgs19	87.189	0.548506	0.140203	3.91222	9.15e-05	0.00152471	Up
Dkkl1	32.4617	-0.0393383	0.123452	-0.318654	0.749989	0.925413	None
Dok1	90.4657	0.323121	0.151391	2.13434	0.0328147	0.139148	None
Zfp638	276.263	-0.0459982	0.144088	-0.319236	0.749547	0.925274	None
Irgm2	107.647	1.05791	0.236593	4.47141	7.77e-06	0.00020954	Up
Zmym3	544.485	-0.152398	0.117924	-1.29233	0.196242	0.474435	None
Chl1	703.228	1.77961	0.394743	4.50827	6.54e-06	0.000183373	Up
Gps2	95.651	-0.0289875	0.166916	-0.173665	0.862129	0.963363	None
Kdf1	28.0528	0.0390909	0.133833	0.292088	0.770219	0.933057	None
Atp6v1g2	246.522	-0.442312	0.176838	-2.50122	0.0123765	0.0671452	None
Parp2	506.151	-0.119112	0.133281	-0.893687	0.371489	0.680534	None
Ppfibp2	368.704	-0.504568	0.181703	-2.77688	0.00548827	0.0364044	Down
Sptssb	33.5295	-0.174499	0.153554	-1.1364	0.25579	0.552941	None
Rasgrp2	94.7655	0.0296463	0.0954305	0.310659	0.75606	0.927207	None
Xpnpep2	106.994	0.0484092	0.094693	0.511222	0.609195	0.859043	None
Popdc2	64.137	0.0632199	0.106282	0.594833	0.551955	0.822379	None
Ufsp1	82.7397	-0.0326174	0.113116	-0.288352	0.773077	0.934291	None
Slc22a18	126.127	-0.0953181	0.084107	-1.1333	0.25709	0.554577	None
Pacsin2	1252.5	0.51669	0.19511	2.6482	0.00809222	0.0491285	Up
Slc8b1	719.594	-0.584014	0.246474	-2.36947	0.0178136	0.0882736	None
Ikbke	159.862	-0.365598	0.284329	-1.28583	0.198503	0.47737	None
Pla2g5	69.9627	-0.0513612	0.302379	-0.169857	0.865122	0.964152	None
Serinc3	1341.24	0.0686025	0.240197	0.285609	0.775177	0.935077	None
Wwtr1	1437.9	0.651016	0.169956	3.83049	0.000127889	0.00199203	Up
Tor1b	554.538	0.00429794	0.138831	0.030958	0.975303	0.994009	None
D17H6S56E.5	155.7	1.09356	0.311401	3.51175	0.00044517	0.00538647	Up
Gcat	206.787	-0.25075	0.190902	-1.3135	0.189014	0.463824	None
Gm2904	1287.45	1.44859	0.253967	5.70383	1.17e-08	9.77e-07	Up
Akr1e1	331.472	0.0758959	0.119707	0.634011	0.526073	0.80558	None
Ngly1	1630.51	-0.200152	0.106553	-1.87843	0.0603229	0.214982	None
Aqp8	36.1438	0.0365835	0.118308	0.309222	0.757153	0.927316	None
Rab15	296.334	-0.145079	0.140931	-1.02943	0.303276	0.607948	None
Smc1a	622.275	0.212921	0.134505	1.58299	0.113423	0.331936	None
Zc3h10	274.065	0.046053	0.0724031	0.636064	0.524735	0.804312	None
Synj2bp	244.74	-0.198573	0.0943922	-2.1037	0.0354043	0.14693	None
Gpx7	283.263	0.0905985	0.289802	0.312622	0.754568	0.926984	None
Phlda2	50.437	0.0791562	0.104697	0.756053	0.449617	0.747316	None
LOC101056308	64.3679	0.0278382	0.095786	0.290629	0.771335	0.933388	None
Cldn5	716.495	-0.0932148	0.796498	-0.117031	0.906836	0.977776	None
Cep19	1143.23	-0.0648604	0.208588	-0.310949	0.755839	0.927207	None
Pxmp2	1430.18	-0.446051	0.230359	-1.93633	0.0528273	0.195637	None
Caml	1157.92	-0.0329227	0.0732991	-0.449156	0.653319	0.882648	None
Eps8l2	127.432	-0.102669	0.133186	-0.770869	0.440784	0.739789	None
Med4	518.745	0.0715746	0.114208	0.626705	0.530853	0.808899	None
Cldn6	47.2152	-0.0277285	0.109562	-0.253084	0.800203	0.942448	None
Ulk2	234.87	-0.191932	0.127025	-1.51098	0.130793	0.36441	None
Zfp704	161.833	0.228519	0.132242	1.72804	0.0839802	0.269455	None
Rb1	2158.04	-0.419436	0.165433	-2.53538	0.0112325	0.062846	None
Cxcl13	39.5768	0.267625	0.147577	1.81347	0.06976	0.237917	None
Map2k5	257.06	-0.177115	0.102272	-1.7318	0.0833084	0.268085	None
Fbxl15	198.2	-0.110014	0.28756	-0.382577	0.702033	0.904707	None
Relb	156.392	1.22498	0.182096	6.72712	1.73e-11	3.41e-09	Up
Mmaa	405.278	-0.326552	0.154205	-2.11765	0.0342051	0.143222	None
Rasal1	72.0575	0.0510042	0.0910587	0.560124	0.575395	0.836551	None
Gas7	81.732	0.382435	0.176493	2.16686	0.0302453	0.131172	None
Spon2	54.5174	-0.0413911	0.099864	-0.414475	0.678526	0.894066	None
Ccnc	81.2037	0.281682	0.10842	2.59807	0.00937489	0.0548049	None
Fam181b	1393.59	-0.482068	0.149306	-3.22872	0.00124346	0.0118464	None
Pgk1	7173.74	-0.0176436	0.150944	-0.116889	0.906948	0.977776	None
Tnfaip1	951.66	0.268066	0.0772265	3.47116	0.000518207	0.00606697	None
Cfd	33.5419	0.0489513	0.122744	0.398808	0.690035	0.899707	None
Ctsz	1553.51	-0.149668	0.102255	-1.46367	0.143283	0.387278	None
Hsd17b7	588.472	0.119221	0.279006	0.427306	0.669156	0.889566	None
Fhl1	1489.96	0.183955	0.104501	1.76032	0.0783534	0.256996	None
Pwp1	306.57	0.272748	0.175511	1.55402	0.120179	0.344334	None
Tmem9b	2812.89	-0.13454	0.106948	-1.258	0.208391	0.490842	None
Ddx50	390.991	0.10234	0.114246	0.895791	0.370365	0.679191	None
Fcgr1	38.7081	0.00436394	0.116912	0.0373266	0.970225	0.993217	None
Eepd1	109.847	0.902339	0.172673	5.2257	1.73e-07	9.37e-06	Up
E2f1	98.2853	-0.0690406	0.134674	-0.512651	0.608196	0.858558	None
Nenf	329.299	0.166692	0.355144	0.469364	0.638809	0.874344	None
G6pc	28.0708	0.0135925	0.131818	0.103115	0.917872	0.980928	None
Slc39a3	479.769	-0.00919008	0.0829574	-0.110781	0.91179	0.979158	None
Gstt2	85.4897	0.00639252	0.2809	0.0227573	0.981844	0.995501	None
Slc16a6	273.561	0.807384	0.236886	3.40832	0.000653637	0.00728368	Up
Mapt	818.369	-0.360992	0.200522	-1.80026	0.0718197	0.241802	None
Lbhd1	696.053	0.561671	0.134234	4.18427	2.86e-05	0.000596674	Up
Ints5	798.965	0.361197	0.170104	2.12339	0.033721	0.141846	None
Trim13	225.293	0.213716	0.0947288	2.25609	0.0240652	0.110828	None
Apobec2	59.0526	0.0243625	0.106749	0.228221	0.819474	0.94997	None
Pdxp	168.948	-0.26152	0.159779	-1.63676	0.101681	0.308224	None
Spsb3	719.509	-0.0444691	0.0829266	-0.536246	0.591789	0.847878	None
Sirt3	1358.81	-0.478925	0.174695	-2.74149	0.00611609	0.0396585	None
Sfxn3	505.767	1.0898	0.25077	4.34579	1.39e-05	0.000336064	Up
Tjp3	41.5151	0.0050919	0.145373	0.0350265	0.972059	0.99384	None
Brms1	166.75	0.142704	0.128045	1.11448	0.265072	0.562107	None
Gzma	48.1383	0.0217543	0.104328	0.208517	0.834825	0.953974	None
Vldlr	251.741	-0.292185	0.128279	-2.27774	0.0227422	0.106202	None
Ica1	57.5204	0.116741	0.104625	1.1158	0.264508	0.561427	None
Slc19a2	366.656	0.54025	0.262024	2.06184	0.0392232	0.158641	None
Dfna5	1147.42	0.00312105	0.217885	0.0143243	0.988571	0.997528	None
Dclre1a	109.817	-0.0152637	0.121022	-0.126123	0.899635	0.976999	None
Gm10015	1953.91	0.113472	0.0965222	1.1756	0.239753	0.532345	None
Ccna2	124.046	0.737789	0.427199	1.72704	0.0841606	0.269984	None
Emc6	1358.09	0.13181	0.117589	1.12093	0.262318	0.55945	None
Gins4	308.804	0.0930983	0.133109	0.699411	0.484295	0.775324	None
Rap2b	338.261	0.19317	0.0997018	1.93747	0.0526873	0.195327	None
Timm10b	131.602	0.140889	0.199818	0.70509	0.480755	0.773122	None
Cnn1	27.708	0.311271	0.145013	2.1465	0.0318332	0.136164	None
Mrpl11	646.552	0.100619	0.102674	0.979989	0.327091	0.634744	None
Ppp1r7	498.035	0.262487	0.136994	1.91604	0.0553595	0.20302	None
Amn	41.5002	-0.0711259	0.12138	-0.585979	0.55789	0.825723	None
Pbdc1	294.316	0.613413	0.204103	3.00541	0.00265225	0.0212021	Up
Kbtbd4	238.923	-0.130498	0.0949462	-1.37444	0.169304	0.431944	None
Pak3	179.359	0.217849	0.233985	0.931039	0.351833	0.661182	None
Ccl22	72.514	-0.11159	0.0955019	-1.16845	0.242624	0.536588	None
Ncapg2	144.552	0.75185	0.216808	3.46781	0.000524715	0.00613488	Up
Ddx19a	527.029	0.261639	0.125432	2.0859	0.0369881	0.152084	None
Pdlim4	1841.95	0.658329	0.241553	2.7254	0.00642233	0.0412127	Up
Slc7a8	128.521	1.17152	0.26861	4.36143	1.29e-05	0.000318251	Up
Nab2	161.469	0.713342	0.161799	4.40882	1.04e-05	0.000263473	Up
Ndst2	290.841	-0.0602919	0.109875	-0.54873	0.58319	0.841717	None
Il18	4968.61	-0.677704	0.255994	-2.64734	0.00811275	0.0492015	Down
Igfbp6	56.6147	-0.00772717	0.131362	-0.0588233	0.953093	0.989976	None
Dnajc4	423.807	-0.306072	0.144277	-2.12142	0.0338863	0.142253	None
Mkrn2	564.821	-0.0329774	0.0971667	-0.33939	0.734316	0.917643	None
Ccl9	34.8995	0.161433	0.142396	1.13369	0.256925	0.554358	None
Dact1	144.72	0.13469	0.0923523	1.45844	0.144719	0.38976	None
Rad51ap1	31.649	0.336923	0.177898	1.89391	0.0582365	0.209501	None
Nanp	263.039	-0.287917	0.133831	-2.15136	0.031448	0.135137	None
Gng4	134.555	0.105843	0.137039	0.772359	0.439902	0.739404	None
Pou5f1	30.8217	-0.119707	0.126599	-0.945561	0.344373	0.653226	None
Abhd3	6839.74	-0.448836	0.182306	-2.46199	0.0138169	0.0730403	None
Pcna	2704.04	0.37302	0.215777	1.72873	0.0838572	0.269359	None
Ilf2	229.996	0.11187	0.11873	0.942224	0.346078	0.654949	None
Apoa2	46.5967	-0.0325822	0.105173	-0.309797	0.756715	0.927207	None
Eno3	192.976	-0.502039	0.268811	-1.86763	0.0618138	0.218698	None
Cyp2j6	855.223	-0.387913	0.129499	-2.99549	0.00274005	0.0217536	None
Fam3c	671.69	0.120868	0.127828	0.945551	0.344378	0.653226	None
Sst	64.0442	-0.0895736	0.147853	-0.60583	0.544628	0.817744	None
Ccdc71	302.826	0.105635	0.149778	0.705275	0.480639	0.773013	None
Cidea	56.0335	0.406251	0.185758	2.18698	0.0287438	0.126591	None
Tspan1	40.5868	0.0906333	0.112255	0.807384	0.419445	0.722413	None
Pdlim7	192.141	1.15103	0.196921	5.84515	5.06e-09	4.69e-07	Up
Cpeb1	531.374	0.351075	0.207935	1.68839	0.0913363	0.285811	None
Trim30a	80.9317	1.51523	0.28343	5.34606	8.99e-08	5.41e-06	Up
Ghr	567.619	-0.560831	0.137656	-4.07414	4.62e-05	0.000872313	Down
Pltp	1130.3	-0.0223815	0.287553	-0.0778346	0.93796	0.986192	None
Ap3d1	1972.66	-0.114255	0.135102	-0.845697	0.397722	0.704562	None
Plekha1	355.166	0.056325	0.281268	0.200253	0.841282	0.955783	None
Mrpl39	1909.67	0.130346	0.0889673	1.4651	0.142894	0.386407	None
Mms19	340.124	-0.127404	0.102829	-1.23899	0.21535	0.499593	None
Mbd1	319.831	0.122097	0.132807	0.919356	0.357909	0.667019	None
Fbxo31	455.694	-0.289915	0.184164	-1.57423	0.115435	0.335659	None
Atp5s	364.126	-0.423299	0.113088	-3.7431	0.000181763	0.00266701	None
Nrm	31.0682	0.336623	0.166111	2.02649	0.0427141	0.168848	None
Pop5	237.386	-0.273658	0.263794	-1.03739	0.299554	0.60402	None
Itih1	37.726	0.0555856	0.115655	0.480616	0.630789	0.871501	None
Kpna4	907.286	0.624049	0.187368	3.33061	0.000866547	0.0089809	Up
Ada	31.9728	0.72505	0.181383	3.99734	6.41e-05	0.0011474	Up
Eif4e3	144.216	0.141679	0.148976	0.951022	0.341593	0.650724	None
Insig2	1109.9	-0.0898033	0.188393	-0.476681	0.633589	0.872681	None
Ube2v2	324.647	0.0332609	0.143244	0.232198	0.816384	0.948745	None
Nrarp	3948.42	-0.731026	0.140235	-5.21288	1.86e-07	9.88e-06	Down
Btd	878.316	-0.542881	0.189002	-2.87236	0.00407417	0.0291308	Down
Resp18	34.2653	0.0163801	0.19627	0.0834567	0.933488	0.984993	None
Tssk1	47.7518	0.0235005	0.103542	0.226967	0.82045	0.950413	None
Asic2	206.59	-0.608626	0.227751	-2.67233	0.00753271	0.0465466	Down
Ptpn22	33.0305	-0.304302	0.133806	-2.2742	0.0229539	0.107046	None
Ngb	95.8562	-0.0213444	0.0811464	-0.263035	0.792524	0.939145	None
Gm9769	3029.06	0.343553	0.116043	2.96056	0.00307079	0.0236747	None
Itm2b	9433.15	-0.177823	0.111869	-1.58957	0.111932	0.329114	None
Higd2a	5446.68	-0.246816	0.148207	-1.66535	0.0958432	0.295214	None
Rgcc	1853.97	-0.235033	0.175871	-1.33639	0.18142	0.451732	None
Tmem176b	6671.09	0.015595	0.0907298	0.171883	0.863529	0.963818	None
Sdhb	4354.21	-0.110887	0.15977	-0.694041	0.487657	0.777587	None
Zc3h18	304.856	0.195588	0.245584	0.796418	0.425789	0.728442	None
Paxbp1	584.509	-0.243911	0.250148	-0.975065	0.329528	0.637973	None
Sh3glb1	965.64	-0.0282222	0.102473	-0.275412	0.783	0.93637	None
Nat8f1	1133.83	-1.03966	0.238661	-4.35623	1.32e-05	0.000323143	Down
B4galt1	276.193	0.243313	0.115332	2.10967	0.0348869	0.14527	None
Pum2	677.923	0.0889931	0.243804	0.36502	0.715097	0.910185	None
Cpd	220.211	0.127352	0.184202	0.691375	0.48933	0.779109	None
C4a	3451.4	1.07598	0.290473	3.70422	0.000212043	0.00299398	Up
Naa15	356.76	0.359402	0.180586	1.9902	0.0465693	0.179378	None
Bhlhe40	3266	0.281164	0.183957	1.52842	0.126409	0.35587	None
Dct	55.4602	0.0330368	0.270048	0.122337	0.902632	0.977116	None
Faim	585.947	0.238778	0.151312	1.57804	0.114556	0.334021	None
Slco3a1	113.591	0.68056	0.186869	3.6419	0.000270628	0.00363191	Up
Myo9b	216.817	0.288885	0.136559	2.11546	0.034391	0.143827	None
Itfg2	216.646	0.0239702	0.143504	0.167034	0.867343	0.965177	None
Zkscan6	68.0577	0.09803	0.106344	0.921821	0.356622	0.66613	None
Mrps9	377.002	-0.0173778	0.0951347	-0.182665	0.855061	0.96106	None
Prim2	137.281	0.082792	0.165903	0.499037	0.617753	0.864628	None
Dusp19	152.849	-0.188646	0.116725	-1.61616	0.10606	0.317339	None
Rabl3	285.829	0.0788212	0.112686	0.699479	0.484253	0.775324	None
Tmem186	117.358	-0.288171	0.117622	-2.44998	0.0142863	0.0750184	None
Abcc5	466.684	-0.215007	0.0943629	-2.27851	0.0226961	0.106101	None
Hmgxb3	394.346	0.116231	0.102058	1.13887	0.254758	0.552087	None
Inpp1	167.643	-0.339911	0.107785	-3.15359	0.00161276	0.0144889	None
Nap1l2	104.305	0.189857	0.530152	0.358118	0.720255	0.911813	None
X1110059G10Rik	758.474	0.013783	0.143563	0.0960063	0.923516	0.982453	None
Ltbp3	1157.47	0.267526	0.137009	1.95261	0.0508653	0.190848	None
Gpld1	7974.35	-0.171378	0.145593	-1.17711	0.239154	0.531694	None
Ephb6	84.6184	0.173094	0.279463	0.619383	0.535664	0.811594	None
Mvk	341.665	-0.465312	0.125756	-3.70012	0.000215494	0.0030353	None
Sncb	243.876	0.0400165	0.0904906	0.442217	0.658332	0.884522	None
Iqcf3	38.956	-0.085062	0.113576	-0.748943	0.453892	0.750335	None
Tiam1	52.5767	-0.0100493	0.259574	-0.0387147	0.969118	0.992951	None
Adgrl4	118.741	-0.285219	0.524202	-0.5441	0.586372	0.844585	None
Mapk7	249.094	0.110548	0.177299	0.623512	0.532948	0.810103	None
Eef1a2	544.794	0.209185	0.194028	1.07811	0.280983	0.581634	None
Tfpt	207.11	-0.0634152	0.0818197	-0.77506	0.438304	0.737841	None
Rag2	61.3428	0.0771118	0.103365	0.746013	0.455659	0.751827	None
Cfl2	1157.5	0.542201	0.18245	2.97178	0.00296078	0.0230728	Up
Ndufa10	1457.84	-0.064577	0.180644	-0.357483	0.72073	0.912105	None
Cdyl	464.068	0.621192	0.230749	2.69207	0.0071011	0.0445141	Up
Hist1h2bg	850.616	-0.136877	0.345025	-0.396716	0.691577	0.90032	None
Acot9	661.25	1.15235	0.246814	4.66891	3.03e-06	0.000100197	Up
St6galnac4	249.215	-0.251718	0.0793304	-3.17303	0.00150855	0.0138322	None
St14	63.684	0.580209	0.111013	5.22651	1.73e-07	9.36e-06	Up
Trim21	238.954	0.165948	0.090789	1.82785	0.0675726	0.232653	None
Psme3	186.989	0.307823	0.140835	2.1857	0.0288372	0.126874	None
B4galt2	106.347	0.198616	0.114368	1.73664	0.0824516	0.266298	None
Dnajc30	636.12	-0.161795	0.127033	-1.27365	0.202788	0.48335	None
X0610009B22Rik	1224.63	-0.30523	0.177725	-1.71743	0.0858998	0.273598	None
Nrp1	622.665	-0.388757	0.152546	-2.54846	0.0108198	0.0610097	None
Prkcz	95.734	-0.0145841	0.151563	-0.0962247	0.923342	0.982423	None
Ppp1r14a	62.3677	0.365691	0.44016	0.830814	0.406079	0.710853	None
Ufd1l	504.927	-0.00551583	0.104412	-0.0528274	0.957869	0.990816	None
Stx8	288.714	0.0236658	0.150756	0.156981	0.87526	0.967918	None
Plvap	116.299	0.44206	0.131419	3.36375	0.00076891	0.00821545	None
Tfcp2l1	213.722	-0.16197	0.186522	-0.868373	0.38519	0.693138	None
Trip10	448.938	0.200379	0.077909	2.57196	0.0101125	0.0580404	None
Egf	67.9018	-0.0616506	0.160533	-0.384036	0.700952	0.904166	None
Car4	40.3518	-0.322347	0.261238	-1.23392	0.217231	0.502143	None
Dok3	99.1877	-0.0965076	0.0875333	-1.10252	0.270234	0.568363	None
Crlf2	320.393	0.287518	0.130521	2.20285	0.0276055	0.122637	None
Adcy4	82.4029	0.30929	0.192225	1.609	0.107616	0.320535	None
Tnfrsf1b	75.9139	0.307393	0.128036	2.40083	0.016358	0.0828489	None
Chd3os	107.859	-0.129583	0.206531	-0.627425	0.530381	0.808819	None
Rtn3	8049.74	-0.215973	0.1273	-1.69657	0.0897785	0.28221	None
Hes1	1070.13	-0.220667	0.131507	-1.67799	0.0933498	0.290062	None
Slc12a9	771.546	-0.160948	0.0884932	-1.81876	0.0689484	0.235752	None
Nrip3	87.1166	0.261882	0.240126	1.0906	0.275448	0.574797	None
Stmn4	406.723	-0.0269651	0.450198	-0.059896	0.952238	0.989682	None
Hey2	244.202	-0.29047	0.160893	-1.80535	0.0710192	0.240414	None
Tcea2	272.254	-0.176435	0.134936	-1.30755	0.191027	0.466971	None
Gspt2	147.733	-0.0306736	0.0807504	-0.379857	0.704051	0.905544	None
Inpp5d	111.075	-0.0875996	0.0912718	-0.959767	0.337172	0.64635	None
Mrpl10	724.031	0.144985	0.171567	0.84506	0.398077	0.704677	None
Rbpj	668.049	0.382332	0.233338	1.63853	0.101311	0.30748	None
Tor1aip2	1206.86	-0.117714	0.158711	-0.74169	0.458275	0.754394	None
Ndufs4	315.347	-0.0300034	0.117459	-0.255438	0.798385	0.94165	None
Slc22a1	37.6405	-0.0217146	0.117937	-0.184121	0.853919	0.960515	None
Rbm8a	743.2	0.444907	0.100665	4.41967	9.89e-06	0.000253553	None
Vrk3	1086.29	-0.145537	0.202369	-0.719166	0.472039	0.766212	None
Unc119	551.898	-0.369827	0.237428	-1.55764	0.119318	0.34281	None
Emc4	862.981	0.112398	0.141087	0.796657	0.42565	0.728276	None
Ino80	107.677	0.047697	0.111958	0.426026	0.670089	0.890183	None
Ccl5	82.556	0.179909	0.114825	1.56681	0.11716	0.338486	None
Aifm1	1975.27	-0.47991	0.179384	-2.67531	0.00746592	0.0462162	None
Adcy6	709.12	-0.10898	0.120529	-0.904182	0.365899	0.675215	None
Dhcr24	1269.85	-0.497056	0.177139	-2.80602	0.00501578	0.0340593	None
Samhd1	740.261	0.0807802	0.295394	0.273466	0.784495	0.937051	None
Ubfd1	289.846	0.107629	0.13746	0.782986	0.433635	0.734832	None
Bcl3	147.09	2.52424	0.302308	8.34989	6.83e-17	1.06e-13	Up
Slc25a46	2064.2	-0.176984	0.23234	-0.761745	0.446212	0.744933	None
Aff1	382.842	0.506874	0.223073	2.27223	0.0230727	0.107456	None
Tgfb1i1	213.258	0.989085	0.188126	5.25757	1.46e-07	8.24e-06	Up
Mrpl57	315.485	0.187209	0.206244	0.907706	0.364034	0.673565	None
Dcx	34.1804	-0.107722	0.12777	-0.843094	0.399176	0.705436	None
Kcnj8	84.222	0.316834	0.366242	0.865095	0.386987	0.694915	None
Vps45	457.747	0.0135991	0.171806	0.0791538	0.93691	0.986192	None
Pip5k1a	305.762	0.151535	0.0898383	1.68675	0.0916506	0.286484	None
Tfip11	302.493	0.0880831	0.0995024	0.885236	0.376029	0.684296	None
Rbl2	278.269	-0.416037	0.18284	-2.27542	0.0228808	0.106792	None
Tfap2c	89.6735	0.245942	0.266828	0.921725	0.356672	0.66613	None
Abhd1	1905.89	-1.22016	0.365406	-3.33918	0.000840248	0.00878184	Down
Chga	139.334	0.397086	0.292491	1.3576	0.174591	0.440709	None
Mtmr4	452.276	-0.13081	0.0816873	-1.60135	0.109299	0.324011	None
Hmgn5	725.362	-0.391197	0.141055	-2.77336	0.0055481	0.036703	None
Lama1	44.8408	0.157279	0.178535	0.88094	0.37835	0.685856	None
N4bp1	281.773	0.153533	0.100058	1.53444	0.124922	0.353175	None
Kcne4	267.643	0.272383	0.233875	1.16465	0.244161	0.538234	None
Nr2f1	5098.69	-0.335465	0.177467	-1.89029	0.0587188	0.210662	None
Trp63	48.3539	-0.218301	0.109273	-1.99776	0.0457432	0.177278	None
Tfcp2	273.76	-0.204526	0.195221	-1.04766	0.294795	0.59832	None
Mkrn3	38.1506	-0.187369	0.141543	-1.32376	0.185582	0.458182	None
Jph3	83.4992	-0.118883	0.133644	-0.889553	0.373706	0.682432	None
Tlr4	61.1129	1.31966	0.298883	4.41532	1.01e-05	0.000257564	Up
Stx2	529.971	-0.00970822	0.0939384	-0.103347	0.917688	0.980877	None
Il12rb1	34.5687	0.0753947	0.122694	0.614496	0.538888	0.813507	None
Zcchc14	420.188	0.400413	0.232399	1.72295	0.0848968	0.271343	None
Tceal8	1004.65	0.204692	0.183736	1.11406	0.265254	0.562107	None
Hebp1	614.163	-0.159743	0.144234	-1.10752	0.268067	0.565659	None
Dbp	3822.79	-0.560291	0.275583	-2.03311	0.0420411	0.166846	None
Vdr	47.1097	0.540886	0.126067	4.29047	1.78e-05	0.000408247	Up
Gabrg2	41.92	0.0215283	0.178786	0.120413	0.904156	0.977116	None
Ina	49.4603	-0.0538451	0.149548	-0.360051	0.718809	0.911479	None
Atg3	909.043	0.0227197	0.107961	0.210444	0.833321	0.953974	None
Sp1	949.077	-0.0119394	0.103803	-0.115021	0.908429	0.978198	None
Ptp4a3	144.077	-0.20139	0.133793	-1.50524	0.132263	0.366636	None
Cyth1	372.716	-0.298961	0.112835	-2.64954	0.00806014	0.0490024	None
Cenpm	82.1935	0.519272	0.277836	1.86898	0.061625	0.218293	None
Ndufaf3	386.414	-0.180876	0.246986	-0.732334	0.463965	0.759434	None
Gstt1	226.174	0.285233	0.276102	1.03307	0.301569	0.60625	None
Ramp2	693.715	-0.31598	0.149881	-2.1082	0.0350139	0.145729	None
Malat1	4071.54	-0.0881571	0.301689	-0.292212	0.770125	0.933057	None
Pon1	48.4037	-0.115775	0.167181	-0.692513	0.488615	0.778328	None
Usp18	196.486	2.02901	0.352918	5.74924	8.96e-09	7.81e-07	Up
Mnt	252.053	-0.0593334	0.0994941	-0.596351	0.550941	0.822006	None
Galnt10	43.2602	0.168342	0.177231	0.949844	0.342192	0.65116	None
Tep1	187.707	0.120008	0.115381	1.0401	0.298293	0.60282	None
Ucp1	33.5387	0.164991	0.123049	1.34086	0.179966	0.449371	None
Ipo4	1220.99	0.230009	0.120647	1.90646	0.0565911	0.205936	None
Zbtb48	183.315	-0.13993	0.157292	-0.889618	0.373671	0.682432	None
Plekhg2	360.144	0.792271	0.176124	4.49838	6.85e-06	0.000190039	Up
Wiz	95.4708	0.0226107	0.104421	0.216534	0.828572	0.952882	None
Pmaip1	43.2359	1.30256	0.348218	3.74065	0.000183545	0.00268791	Up
Aif1	29.125	0.046598	0.128678	0.362128	0.717256	0.910794	None
Thsd1	66.0015	0.129413	0.131665	0.982892	0.325661	0.632959	None
Sdf2l1	109.388	0.351508	0.182731	1.92363	0.0544005	0.200521	None
Fxyd4	92.0538	0.0317869	0.0830916	0.382552	0.702052	0.904707	None
Pfn2	8190.89	-0.184741	0.116621	-1.58411	0.113168	0.331569	None
Oca2	73.9009	-0.144007	0.299614	-0.480641	0.630771	0.871501	None
Omg	4876.31	-0.937777	0.191895	-4.88694	1.02e-06	4.07e-05	Down
Krt23	59.2083	0.140691	0.0998524	1.40899	0.158837	0.414115	None
Klc2	165.323	-0.0636256	0.0964346	-0.65978	0.509395	0.794066	None
Ggt5	92.3965	0.0595587	0.0827859	0.719431	0.471876	0.766019	None
Nme7	855.564	-0.646861	0.167423	-3.86362	0.000111717	0.00179027	Down
Ceacam9	61.6879	0.0170663	0.105149	0.162306	0.871065	0.966375	None
Noa1	410.919	-0.233092	0.078885	-2.95483	0.0031284	0.0240015	None
Sec11a	2024.05	0.039391	0.100944	0.390225	0.69637	0.902014	None
Orc2	203.546	0.322419	0.11073	2.91175	0.00359408	0.0265407	None
Nfu1	1089.62	0.0100454	0.0743181	0.135167	0.89248	0.974869	None
[truncated: 15,341 more rows]
