# Supplementary material for: Comprehensive Analysis of the PANoptosis-Related Genes in Stroke Based on Single-Cell RNA-Seq and Spatial Transcriptomics
Source: Mediators Inflamm. 2025 Nov 4;2025:5828665. doi: 10.1155/mi/5828665 (PMC12605869; doi:10.1155/mi/5828665)
Supplement: Supporting Information 5 — Table S5. miRNAs identified from the miRWalk. [file 5828665.f5.xlsx]

## Sheet: Table S5
Table S5. MiRNAs identified from the miRWalk.
mirnaid	refseqid	genesymbol	duplex	start	end	bindingp	energy	seed	accessibility	au	phylopstem	phylopflank	me	number_of_pairings	binding_region_length	longest_consecutive_pairings	position	validated	TargetScan	miRDB
mmu-miR-150-5p	NM_008562	Mcl1	TCTCCCAACCCTTGTACCAGTG#GCTGGGCAAGGGGCTGCTTTGGAGGGAA#(((((((((((((((.(((((.#))))))))))))......)))).)))).	3146	3174	0.961538	-25.2	1	0.0013836	0.426	-0.0441577	0.406078	-4.17062	20	28	12	3UTR		0	0
mmu-miR-26a-1-3p	NM_008562	Mcl1	CCTATTCTTGGTTACTTGCACG#CGTGACCGACAGTGACCAGGGATTGGC#((.(((((((((((((..((((#))))......))))))))))))).)).	2517	2544	0.961538	-21.3	0	1.76e-05	0.485	-0.296645	-0.0593369	-5.49511	19	27	13	3UTR		0	0
mmu-miR-6917-5p	NM_008562	Mcl1	TGTGGAAGGGGAGTTGTGCCG#GCACAGCTTTCCTGTCAGAG#(.(((.(((((((((((((..#))))))))))))).))).).	2471	2491	0.961538	-23.1	0	0.000126558	0.485	-0.159351	-0.413732	-7.00221	17	20	13	3UTR		0	0
mmu-miR-7041-5p	NM_008562	Mcl1	AGAGGGAATGGAGACTCAGTTGA#GAGTCACTGTCTGAATGAAGCAAAGTTCCCTCTC#(((((((((((.(((((......#))))).))................))))))))).	1336	1370	0.961538	-19	1	0.0083392	0.515	0.970215	0.540499	-7.28438	16	34	9	3UTR		0	0
mmu-miR-7065-5p	NM_008562	Mcl1	AGTGTAGCAGGTAAACCAGGA#TCTTAACCATGGTGCTATTCACTGGGTTTACTTGTTTAACACA#.((((((((((((((((((((#.)).)))).))))))))))..)))).	2158	2201	0.961538	-20.8	1	0.00175156	0.662	1.58579	1.09257	-3.79332	20	26	10	3UTR		0	0
mmu-miR-450b-5p	NM_008562	Mcl1	TTTTGCAGTATGTTCCTGAATA#TTAGGACCAACTGCAAGT#.((((((((.((.((((((...#)))))).)))))))))).	3399	3417	0.969231	-17.8	1	0.00129759	0.559	1.37637	1.20623	-6.32496	16	18	10	3UTR		0	0
mmu-miR-667-5p	NM_008562	Mcl1	CGGTGCTGGTGGAGCAGTGAGCACG#GTGCCCTGCCTGCCAGCTTGGG#(.(.((((((((.((((.(.((((.#))))))))))))))))).).).	2858	2880	0.974359	-28.2	0	0.00011943	0.544	0.87076	1.46385	-9.4224	19	22	17	3UTR		0	0
mmu-miR-6926-5p	NM_008562	Mcl1	TCAGTGGGGTGAGGGATGGTGA#TGGCCATTTTAGTTATCTGCATTAGAACTCTCACCCCAA#....(((((((((((.(((((.#.)))))...))))))))))).	2379	2418	0.974359	-23.9	0	0.242304	0.574	0.136172	-0.266916	-9.77961	16	21	11	3UTR		0	0
mmu-miR-301b-5p	NM_008562	Mcl1	GCTCTGACTAGGTTGCACTACT#AGCTAGGGTCATTTGAAAGCTTCAGCCTCAGAATGTGACCTTTAGTCAGGGCT#(((((((((((((((((.....#.))))))))..))))))))).	2754	2807	0.980769	-24.5	1	2.06e-05	0.574	0.967912	0.821804	-3.93757	17	21	9	3UTR		0	0
mmu-miR-23b-5p	NM_008562	Mcl1	GGGTTCCTGGCATGCTGATTT#CAGCCATGGAAGTTTTGTTTACTAGGAGCCTG#(((((((((((((((((....#)))).))).............)))))))))).	3015	3047	1	-20.5	1	0.00319253	0.544	0.36696	0.419721	-3.93757	17	32	10	3UTR		0	0
mmu-miR-125b-2-3p	NM_008562	Mcl1	ACAAGTCAGGTTCTTGGGACCT#AGGTTAGCCTCTCATAACCCAGCCATGGAAGTTTTGTTTACTAGGAGCCTGACTTC#..((((((((((((((((((..#.)))..))))))))))))))).	2996	3052	1	-23.4	1	0.000815399	0.515	0.251184	0.792912	-4.957	18	22	15	3UTR		0	0
mmu-miR-125b-2-3p	NM_008562	Mcl1	ACAAGTCAGGTTCTTGGGACCT#GTCCCAAGTGCTCAGGACTTTTAGCCCTGTCTACTTTGGCTTGG#.((((((((((.((((((((..#)))))))).)))........................))))))).	1667	1711	1	-22.9	1	0.000261712	0.603	0.182971	0.292279	-7.14013	18	44	8	3UTR		0	0
mmu-miR-127-5p	NM_008562	Mcl1	CTGAAGCTCAGAGGGCTCTGAT#TAGGGTCATTTGAAAGCTTCAGC#((((((((((((.(((((((..#))))))).)))))..))))))).	2757	2780	1	-22.2	1	0.00286726	0.544	1.17573	0.800135	-5.22671	19	23	7	3UTR		0	0
mmu-miR-130a-5p	NM_008562	Mcl1	GCTCTTTTCACATTGTGCTACT#GTACAGGAATGTGAAGGGAGG#.(((((((((((((((((....#)))))...)))))))))))).	1615	1636	1	-20.6	1	0.000689094	0.456	0.872345	0.28868	-3.79332	17	21	12	3UTR		0	0
mmu-miR-132-3p	NM_008562	Mcl1	TAACAGTCTACAGCCATGGTCG#GGCCATGGAGAAGGACTT#....(((((....((((((((.#))))))))....))))).	1384	1402	1	-20.2	0	0.00665456	0.515	0.180895	0.735594	-18.2498	13	18	8	3UTR		0	0
mmu-miR-134-5p	NM_008562	Mcl1	TGTGACTGGTTGACCAGAGGGG#CCCCCTGGAAGAGTCACT#.((((((......((((.((((#))))))))...)))))).	1326	1344	1	-21.1	1	0.00451761	0.529	1.21148	0.820741	-15.8666	14	18	8	3UTR		0	0
mmu-miR-141-5p	NM_008562	Mcl1	CATCTTCCAGTGCAGTGTTGGA#TCCTTCAGAGAAGAGGGAGGGGCTGCTTGGAAAGATGG#((((((((((.(((((.((...#.)).))))))))))).)))).	3219	3257	1	-20	1	0.000593925	0.515	0.484073	0.783281	-6.76235	17	21	11	3UTR		0	0
mmu-miR-10b-3p	NM_008562	Mcl1	CAGATTCGATTCTAGGGGAATA#CCCCTGGAAGAGTCA#..(((((..(((((((((....#)))))))))))))).	1327	1342	1	-20.4	0	0.00220231	0.559	0.223148	0.963755	-8.32703	14	15	14	3UTR		0	0
mmu-miR-185-5p	NM_008562	Mcl1	TGGAGAGAAAGGCAGTTCCTGA#AGGGGCTGCTTGGAAAGATGGCTCTCA#..(((((..(((((((((((..#)))))))))))..........))))).	3236	3263	1	-22.1	0	0.000979375	0.5	0.460725	0.979105	-8.32703	16	27	11	3UTR		0	0
mmu-miR-185-3p	NM_008562	Mcl1	AGGGGCTGGCTTTCCTCTGGT#CTAGAGGTTGAGGTGACTAAAAGGTTAGCCTCTC#((((((((((((((((((((.#))))))).............))))))))))))).	2975	3009	1	-25.5	1	0.000712555	0.574	0.52493	0.965462	-3.93757	20	34	13	3UTR		0	0
mmu-miR-188-3p	NM_008562	Mcl1	CTCCCACATGCAGGGTTTGCA#TGTAATAGGGAAGAAGTGCCCTGCCTGCCAGCTTGGGAGT#((((((((.(((((((.....#.))))))).))......)))))).	2843	2883	1	-22.4	1	0.000418212	0.529	1.21242	1.24957	-4.99396	15	24	7	3UTR		0	0
mmu-miR-194-1-3p	NM_008562	Mcl1	CCAGTGGAGCTGCTGTTACTTC#GAAGGTGGACTTGAAGCTGCCCAGGATTTTAACAGTCCAGTTCTACTGT#.(((((((((((((((((....#.))))))..))))))))))).	1208	1257	1	-22.1	1	0.000851113	0.588	0.595972	0.623166	-3.79332	17	21	11	3UTR		0	0
mmu-miR-199a-5p	NM_008562	Mcl1	CCCAGTGTTCAGACTACCTGTTC#AGCATGTGGTCTGAGTGCTGA#..(((((((((((((((.((((.#)))).))))))))))))))).	3176	3197	1	-23.2	1	0.000145799	0.515	0.454499	0.320204	-4.957	19	21	15	3UTR		0	0
mmu-miR-200b-5p	NM_008562	Mcl1	CATCTTACTGGGCAGCATTGGA#GCTGCTTGGAAAGATGG#((((((.(((((((((......#))))))))).)))))).	3240	3257	1	-21.7	0	0.000593925	0.515	0.259031	1.0096	-5.48126	15	17	9	3UTR		0	0
mmu-miR-204-5p	NM_008562	Mcl1	TTCCCTTTGTCATCCTATGCCT#GGGCAAGGGGCTGCTTTGGAGGGAAG#(((((((((.((((((.(((((#))))).)))).))...))))))))).	3149	3175	1	-21.8	1	0.001056	0.412	0.0307482	0.420524	-5.18008	20	26	9	3UTR		0	0
mmu-miR-206-5p	NM_008562	Mcl1	ACATGCTTCTTTATATCCTCATA#GAGCGCAGTGGCTGGGCAAGGGGCTGCTTTGGAGGGAAGAAGCATGTG#((((((((((((....((((...#.)))))))))))))))).	3136	3184	1	-21.8	1	0.00106614	0.471	0.373173	0.25921	-7.05204	16	18	16	3UTR		0	0
mmu-miR-143-5p	NM_008562	Mcl1	GGTGCAGTGCTGCATCTCTGG#CTAGAAGCTGCAGTGCTGTACA#.(((((((((((((.((((((#))))).).))))))))))))).	1598	1620	1	-26.3	1	0.00303301	0.485	1.08515	0.268529	-4.52877	19	22	13	3UTR		0	0
mmu-miR-143-3p	NM_008562	Mcl1	TGAGATGAAGCACTGTAGCTC#AGCTGCAGTGCTG#........((((((((((((.#)))))))))))).	1603	1616	1	-21.2	0	0.00392177	0.485	0.854113	0.254136	-19.4239	12	13	12	3UTR		0	0
mmu-miR-291a-5p	NM_008562	Mcl1	CATCAAAGTGGAGGCCCTCTCT#AGGGAGGGGCTGCTTGGAAAGATGG#((((.....(.((.((((((((#)))))))).)).).......)))).	3232	3257	1	-21.6	0	0.000593925	0.515	0.533686	0.821804	-18.5529	15	25	8	3UTR		0	0
mmu-miR-294-3p	NM_008562	Mcl1	AAAGTGCTTCCCTTTTGTGTGT#ACATAAGAGGGAAGTCTTG#.(((.(((((((((((((((..#)))))))))))))))))).	1877	1896	1	-23.5	0	6.69e-06	0.676	0.0154403	1.017	-7.91236	18	19	18	3UTR		1	1
mmu-miR-300-5p	NM_008562	Mcl1	TTGAAGAGAGGTTATCCTTTGT#AAAGGTTAGCCTCTCA#.....(((((((((.(((((..#))))).))))))))).	2994	3010	1	-20.7	0	0.000745352	0.574	0.344637	0.790504	-14.401	14	16	9	3UTR		0	0
mmu-miR-302a-3p	NM_008562	Mcl1	TAAGTGCTTCCATGTTTTGGTGA#CATGAAGACTTGGAGAGCGCA#...(((((((((.(((((.(((.#))).))))).)))).))))).	3122	3143	1	-21.2	0	0.0061489	0.412	0.257605	0.154075	-7.80367	17	21	5	3UTR		1	1
mmu-miR-130b-5p	NM_008562	Mcl1	ACTCTTTCCCTGTTGCACTACT#AGTGCAATAGGGGAC#.....((((((((((((((...#)))))))))))))).	1139	1154	1	-23	0	0.000228508	0.574	1.57679	1.74992	-13.6656	14	15	14	3UTR		0	0
mmu-miR-130b-5p	NM_008562	Mcl1	ACTCTTTCCCTGTTGCACTACT#TGTAATAGGGAAGAAGTG#(((.(((((((((((((.....#))))))))))))).))).	2843	2861	1	-20	0	0.0192974	0.544	2.26474	1.11634	-6.9696	16	18	13	3UTR		0	0
mmu-let-7a-2-3p	NM_008562	Mcl1	CTGTACAGCCTCCTAGCTTTC#GAAGCTGCAGTGCTGTACAGG#(((((((((((..(((((((.#))))))).)).))))))))).	1601	1622	1	-23	1	0.00160293	0.471	1.30512	0.313869	-8.57351	18	21	9	3UTR		0	0
mmu-miR-18a-5p	NM_008562	Mcl1	TAAGGTGCATCTAGTGCAGATAG#TTATCTGCATTAGAACTCTCACCC#...((((..((((((((((((((#)))))))))))))).....)))).	2391	2415	1	-22.3	0	0.13509	0.574	0.555272	-0.377748	-9.88456	18	24	14	3UTR		0	0
mmu-miR-18a-5p	NM_008562	Mcl1	TAAGGTGCATCTAGTGCAGATAG#TCTGTATTGGTCTCTAGGTGTAGCCTTT#.(((((((((((((((((((...#)))))).......))))))))).)))).	2275	2303	1	-19.7	1	0.00126165	0.603	0.586497	0.443412	-3.79332	19	28	9	3UTR		0	0
mmu-miR-18a-3p	NM_008562	Mcl1	ACTGCCCTAAGTGCTCCTTCTG#GGGAGGGGCTGCTTGGAAAGATGGCT#...((((((((((((((((((.#))))))))).))))))......))).	3233	3259	1	-23.1	0	0.000372533	0.5	0.555515	1.14764	-6.51454	18	26	9	3UTR		0	0
mmu-miR-22-3p	NM_008562	Mcl1	AAGCTGCCAGTTGAAGAACTGT#ACAGTGACCAGGGATTGGCATTCTTGGATTGGCATGCTTT#((((((((((((.(((((.(((#.)))))))).)))))))).)))).	2525	2565	1	-23.2	1	0.000164294	0.588	0.0443746	-0.108356	-5.22671	20	24	8	3UTR		0	0
mmu-miR-23a-5p	NM_008562	Mcl1	GGGGTTCCTGGGGATGGGATTT#AAGTCCCAAGTGCTCAGGACTTTTAGCCCTG#((((((((((((.(((((((((#))))))))..).)))))))......))))).	1665	1696	1	-26.5	1	0.000331442	0.544	0.121633	0.310271	-5.22671	21	31	8	3UTR		0	0
mmu-miR-27a-5p	NM_008562	Mcl1	AGGGCTTAGCTGCTTGTGAGCA#TGCTCAGAGTGTTGAGAGAGAAGCCCTA#(((((((..((((((.((((((#)))))).)).))....))..))))))).	1509	1537	1	-22.6	1	0.0161915	0.603	1.19416	0.377987	-7.54065	19	28	7	3UTR		0	0
mmu-miR-92a-3p	NM_008562	Mcl1	TATTGCACTTGTCCCGGCCTG#GGCTGGGCAAGGGGCT#....((.((((.(((((((..#)))))))))))..)).	3145	3161	1	-22.1	0	1.36e-05	0.426	0.27228	0.242356	-14.4371	13	16	11	3UTR		0	0
mmu-miR-331-5p	NM_008562	Mcl1	CTAGGTATGGTCCCAGGGATCC#GTGCCCTGCCTGCCAGCTTGGG#((((((.((((..(((((..(.#)..)))))...)))))))))).	2858	2880	1	-19.4	0	0.00011943	0.544	0.522985	1.5096	-10.1172	16	22	10	3UTR		0	0
mmu-miR-331-3p	NM_008562	Mcl1	GCCCCTGGGCCTATCCTAGAA#TCTAGAGATGGAAGAGGGGCC#((((((....((((((((((.#))))).)))))...)))))).	1445	1466	1	-24	0	0.000668947	0.559	0.00804584	0.543805	-10.0938	16	21	6	3UTR		0	0
mmu-miR-339-5p	NM_008562	Mcl1	TCCCTGTCCTCCAGGAGCTCACG#AGCTTTCCTGTCAGAGGATAGGA#..(((((((((((((((((....#)))..)))))...))))))))).	2475	2498	1	-23.9	1	9.24e-06	0.485	0.178046	-0.397899	-4.957	17	23	9	3UTR		0	0
mmu-miR-345-3p	NM_008562	Mcl1	CCTGAACTAGGGGTCTGGAGAC#CTCAGAATGTGACCTTTAGTCAGGG#((((.((((((((((..(((..#))).......)))))))))))))).	2780	2805	1	-21.6	0	0.000992451	0.588	1.43897	1.11875	-8.28966	17	25	14	3UTR		0	0
mmu-miR-101b-3p	NM_008562	Mcl1	GTACAGTACTGTGATAGCT#GCAGTGCTGTACA#((((((((((((.......#)))))))))))).	1607	1620	1	-20.1	1	0.00303301	0.485	1.16118	0.313869	-7.05204	12	13	12	3UTR		0	0
mmu-miR-28a-3p	NM_008562	Mcl1	CACTAGATTGTGAGCTGCTGGA#CTAGGAGCCTGACTTCCCAGCTCACAAAGGGTGA#((((...((((((((((..(((#.)))))))))))))..)))).	3036	3070	1	-21.9	0	0.000307752	0.544	-0.121203	0.370765	-11.5013	17	21	13	3UTR		0	0
mmu-miR-212-5p	NM_008562	Mcl1	ACCTTGGCTCTAGACTGCTTACT#GGTAAAGCAGGCTAGAGTCTTAACCATGGTG#(((.(((((((((.(((((((((#))))).)))).))))))......))).))).	2141	2172	1	-23.2	0	0.0266244	0.618	1.03068	1.15014	-7.82644	21	31	6	3UTR		0	0
mmu-miR-216a-5p	NM_008562	Mcl1	TAATCTCAGCTGGCAACTGTGA#AGTGCCCTGCCTGCCAGCTTGGGAG#...((((((((((((.......#.)))))))).)))).	2857	2882	1	-19.5	0	0.000409187	0.544	1.13869	1.37156	-6.74759	12	15	8	3UTR		0	0
mmu-miR-222-5p	NM_008562	Mcl1	CTCAGTAGCCAGTGTAGATCC#GGGTTTTGCTAAACTCGGTTAACAAAAGCCACTGGTAACTGAA#.(((((.(((((((.......#.))))))).))))).	2703	2746	1	-18.6	0	0.000871032	0.618	0.464895	0.391632	-6.30551	12	15	7	3UTR		0	0
mmu-miR-181b-5p	NM_008562	Mcl1	AACATTCATTGCTGTCGGTGGGTT#AGCCCCGTGACCGACAGTGAC#........((((((((((((((((#)))))....))))))))))).	2512	2533	1	-21.3	0	0.00573084	0.456	-0.123699	-0.0512661	-19.4239	16	21	11	3UTR		1	0
mmu-miR-181c-3p	NM_008562	Mcl1	ACCATCGACCGTTGAGTGGACC#TCTGCTCAGAGTGTTGAGAGAGAAGCCCTAATTAACAACGTTGGTG#((((((((((.(((((((((..#))))))))).).)))))........................)))).	1507	1553	1	-17.8	1	0.00590955	0.618	0.730496	0.549701	-6.76235	19	46	9	3UTR		0	0
mmu-miR-125b-1-3p	NM_008562	Mcl1	ACGGGTTAGGCTCTTGGGAGCT#GTTTACTAGGAGCCTGACTTC#..(((((((((((((((((((.#)))).))))))))))))))).	3031	3052	1	-25.5	1	0.000815399	0.515	0.0553597	0.335453	-4.957	19	21	15	3UTR		0	0
mmu-miR-7b-3p	NM_008562	Mcl1	CAACAAGTCACAGCCAGCCTCA#GAGGTTGAGGTGACTA#.....((((((...(((((((.#)))))))..)))))).	2978	2994	1	-20	0	6.8e-05	0.588	0.813434	1.01602	-19.1584	13	16	7	3UTR		0	0
mmu-miR-365-1-5p	NM_008562	Mcl1	AGGGACTTTTGGGGGCAGATGTG#ACAGCTGTTCCCGAAAGG#.....(((((((((((((.(((.#))).))))))))))))).	3380	3398	1	-22.7	0	0.000700988	0.529	1.37082	0.999169	-13.6656	16	18	13	3UTR		0	0
mmu-miR-377-3p	NM_008562	Mcl1	ATCACACAAAGGCAACTTTTGT#GCCTGTTGTGTGT#..(((((((((((.........#)))).))))))).	2003	2016	1	-15.8	1	0.00444868	0.588	0.508664	0.760074	-6.78234	11	13	7	3UTR		0	0
mmu-miR-383-3p	NM_008562	Mcl1	CCACAGCACTGCCTGGTCAGA#TCACCAAACGATGACTAGAAGCTGCAGTGCTGTACAGGA#(((((((((((((((((((..#.))))))).....))))))))))...)).	1584	1623	1	-26.5	1	0.0023532	0.471	0.477745	0.298977	-3.93757	19	29	10	3UTR		0	0
mmu-miR-376b-5p	NM_008562	Mcl1	GTGGATATTCCTTCTATGGTTA#AGCCATGGAAGTTTTGTTTACT#(((((((...(((((((((((.#)))))))))))...))))))).	3016	3038	1	-20.7	1	0.00362871	0.515	0.921832	0.379594	-8.55011	18	22	11	3UTR		0	1
mmu-miR-425-5p	NM_008562	Mcl1	AATGACACGATCACTCCCGTTGA#CAGCTTGGGAGTGATTTGTACCTGTGTA#....((((((((((((((((((.#))))..)))))))))).......)))).	2871	2899	1	-21.6	0	0.0246664	0.574	0.767913	1.4149	-9.54656	18	28	10	3UTR	MIRT008467	0	0
mmu-miR-433-3p	NM_008562	Mcl1	ATCATGATGGGCTCCTCGGTGT#ACACTGAGAGGCCATGGAGAA#.((.(.((((.((.((((((((#)))))))))).)))).).)).	1375	1396	1	-22.2	0	3.76e-05	0.529	0.519831	0.640526	-12.4079	17	21	10	3UTR		0	0
mmu-miR-365-2-5p	NM_008562	Mcl1	AGGGACTTTCAGGGGCAGCTGTG#ACAGCTGTTCCCGAAAGG#.....(((((.(((((((((((.#))))))))))).))))).	3380	3398	1	-25.3	0	0.000700988	0.529	1.41796	0.999972	-16.4904	16	18	11	3UTR		0	0
mmu-miR-485-5p	NM_008562	Mcl1	AGAGGCTGGCCGTGATGAATTC#TCATCAGGCTAGTCA#...((((((((.((((((....#)))))))))))))).	1468	1483	1	-22	0	0.00112538	0.559	0.767834	0.308204	-9.86134	14	15	14	3UTR		1	0
mmu-miR-541-5p	NM_008562	Mcl1	AAGGGATTCTGATGTTGGTCACACT#GTGACCAGGGATTGGCATTCTTG#.((((((.(((((.((((((((...#))))))))..))))).)))))).	2528	2551	1	-20.1	1	1.8e-06	0.5	-0.39574	-0.0319662	-6.9638	19	23	8	3UTR		0	0
mmu-miR-1224-3p	NM_008562	Mcl1	CCCCACCTCTTCTCTCCTCAG#AGAGAAGAGGGAGGGGC#((((.((((((((((......#))))))))))..)))).	3225	3242	1	-24.8	0	0.000348298	0.5	0.0778312	0.638018	-8.28966	14	17	10	3UTR		0	0
mmu-miR-1843a-5p	NM_008562	Mcl1	TATGGAGGTCTCTGTCTGACT#GTGAAGGGAGGCCTCTG#...((((((((((.(.(.((.#)).)).)))))))))).	1625	1642	1	-18.6	0	8.59e-05	0.441	0.696742	0.411747	-7.60443	14	17	10	3UTR		0	0
mmu-miR-802-3p	NM_008562	Mcl1	ACGGAGAGTCTTTGTCACTCAG#TGAGTGCAATAGGGGACTCTTA#...(((((((((((.((((((.#)))))))))....)))))))).	1137	1159	1	-20.3	0	0.000664102	0.559	1.09905	1.75901	-7.24999	17	22	9	3UTR		0	0
mmu-miR-670-5p	NM_008562	Mcl1	ATCCCTGAGTGTATGTGGTGAA#TCTGTTTGTCTTACACGTCTCTCAGGGAA#.((((((((.(.(((((..((.#.))...)))))).)))))))).	3269	3298	1	-21.3	1	0.0244324	0.588	1.68937	0.458245	-8.38263	16	22	8	3UTR		0	1
mmu-miR-344d-1-5p	NM_008562	Mcl1	AGTCAGGCTGCTGGCTATACACCA#TGGAAGTTTTGTTTACTAGGAGCCTGACTT#(((((((((.((((.((.(((...#.))).)))))).))))))))).	3021	3051	1	-24.5	1	0.000739451	0.529	0.244763	0.298535	-5.91553	18	22	9	3UTR		0	0
mmu-miR-673-3p	NM_008562	Mcl1	TCCGGGGCTGAGTTCTGTGCACC#GTGCTCAGGACTTTTAGCCCTGT#..(((((((((((((((.((((.#)))).))))))))..))))))).	1674	1697	1	-29.9	1	0.000265916	0.559	0.169424	0.348414	-4.957	19	23	8	3UTR		0	0
mmu-miR-344d-2-5p	NM_008562	Mcl1	AGTCTGGTTGCTGGCTATATTCCA#TGGAAGAGGGGCCAGTCATCAGGCTA#((((((((.(((((((...(((((#)))))....))))))).)))))))).	1453	1479	1	-28.8	1	3.5e-05	0.574	0.428898	0.339617	-4.99396	20	26	8	3UTR		0	0
mmu-miR-423-3p	NM_008562	Mcl1	AGCTCGGTCTGAGGCCCCTCAGT#GAGGGGCCAGTCATCAGGCTAGTC#.(((.(((((((((((((((...#)))))))).....)))))))))).	1458	1482	1	-28.9	0	0.000994464	0.574	0.657059	0.370204	-7.91236	18	24	10	3UTR		0	0
mmu-miR-686	NM_008562	Mcl1	ATTGCTTCCCAGACGGTGAAGA#CTCCCCCTGGAAGAGTCACTGTCTGAATGAAGCAAA#.(((((((.((((((((((...#.))))))))))...))))))).	1324	1360	1	-25	1	0.0360339	0.471	0.0056409	0.972022	-4.84971	17	22	10	3UTR		0	1
mmu-miR-687	NM_008562	Mcl1	CTATCCTGGAATGCAGCAATGA#GCTGCCCAGGATT#..(((((((...(((((.....#)))))))))))).	1223	1236	1	-19.7	1	0.00233161	0.588	0.400555	0.665326	-12.3711	12	13	12	3UTR		0	0
mmu-miR-690	NM_008562	Mcl1	AAAGGCTAGGCTCACAACCAAA#TTGGTCTCTAGGTGTAGCCTTTA#((((((((.(((....(((((.#))))).....))).)))))))).	2281	2304	1	-19.8	1	0.00112409	0.588	0.0504651	0.505305	-8.10843	16	23	8	3UTR		0	0
mmu-miR-467b-3p	NM_008562	Mcl1	ATATACATACACACACCAACAC#GTGTATATGCAGAGCCTGTTGTGTGTGTGG#.........((((((((((((.#.))))).))))))).	1990	2020	1	-17.4	0	0.00432421	0.574	0.739701	0.726969	-20.4803	12	15	7	3UTR		0	0
mmu-miR-455-3p	NM_008562	Mcl1	GCAGTCCACGGGCATATACAC#GTGTATATGCAGAGCCTGTTGTGTGTGTGGACTGG#.((((((((((((((((((((#))))))))))....))..........)))))))).	1990	2025	1	-25.3	1	2.71e-05	0.618	0.421737	0.784543	-3.79332	20	35	10	3UTR		0	0
mmu-miR-698-5p	NM_008562	Mcl1	TGTGGGTGGGACAGGGATGTT#GCTCCCAGTTCCCCTATAG#((((((.(((((.((((.((.#)))))).))))))))))).	2328	2347	1	-21.3	0	0.00737501	0.5	-0.134255	0.0864488	-6.77039	17	19	11	3UTR		0	0
mmu-miR-698-5p	NM_008562	Mcl1	TGTGGGTGGGACAGGGATGTT#CCCTGCCTGCCAGCT#.((.((((((.(((((.....#))))))))))).)).	2861	2876	1	-20.8	0	4.62e-05	0.559	1.43255	1.47107	-9.65012	13	15	11	3UTR		0	0
mmu-miR-708-3p	NM_008562	Mcl1	CAACTAGACTGTGAGCTTCTAG#CTAGAAGCTGCAGTGCTGT#....((((((((.(((((((((#)))))))))))))).))).	1598	1617	1	-20.4	0	0.00315689	0.5	0.441493	0.377921	-10.8357	17	19	14	3UTR		0	0
mmu-miR-711	NM_008562	Mcl1	GGGACCCGGGGAGAGATGTAAG#CTTACACGTCTCTCAGGGAAAAAACATGCAGTCTTCAAGCATCTTCCA#(((((((.((((((..((((((#))))))..)))))).))).........................)))).	3278	3326	1	-21.7	1	0.0608297	0.574	1.17975	0.723089	-7.21971	19	48	6	3UTR		0	0
mmu-miR-490-5p	NM_008562	Mcl1	CCATGGATCTCCAGGTGGGT#CCCTCTCAGCAAACACTGAGAGGCCATGGA#((((((.(((((((((..((#.))..)).))).)))))))))).	1363	1393	1	-21.3	0	1.94e-05	0.529	0.939931	0.666153	-5.48126	17	23	10	3UTR		0	0
mmu-miR-615-3p	NM_008562	Mcl1	TCCGAGCCTGGGTCTCCCTCTT#AAGAGGGAGGGGCTGCTTGGAA#(((((((.....((((((((((#))))))))))....))))))).	3229	3251	1	-27	1	1.53e-05	0.5	0.405276	0.779268	-14.7217	17	22	10	3UTR		0	0
mmu-miR-743a-3p	NM_008562	Mcl1	GAAAGACACCAAGCTGAGTAGA#TCTACTTTGGCTTGGTT#.......(((((((((((((((#))))))).)))))))).	1696	1713	1	-18.9	0	0.000469169	0.588	0.172811	0.323225	-17.1102	15	17	8	3UTR		0	0
mmu-miR-743b-5p	NM_008562	Mcl1	TGTTCAGACTGGTGTCCATCA#TGAAGGGAGGCCTCTGAGCAG#((((((((..(((.(((.(((#)))..))).))))))))))).	1626	1647	1	-21.4	1	9.64e-06	0.456	0.194402	0.456367	-7.09331	17	21	11	3UTR		0	0
mmu-miR-883a-5p	NM_008562	Mcl1	TGCTGAGAGAAGTAGCAGTTAC#GTTGAGGCACATCCTTCAGAGAAGAGGGAGGGGCTGCTTGGAAAGATGGCTCTCAGCAA#(((((((((..(((((((((..#.))))))).......))..))))))))).	3208	3267	1	-24.6	1	0.000487768	0.485	0.7263	0.402065	-8.00486	18	29	9	3UTR		0	0
mmu-miR-327	NM_008562	Mcl1	ACTTGAGGGGCATGAGGAT#TCCTCCCTGTGCTCTTCAC#...(((((((((((((((.#)))))...)))))))))).	2360	2379	1	-20.4	0	0.00539653	0.559	-0.0382966	0.147622	-6.51454	15	19	10	3UTR		0	0
mmu-miR-466f-3p	NM_008562	Mcl1	CATACACACACACATACACAC#GTGTATATGCAGAGCCTGTTGTGTGTGTGG#((((((((((((((((.((((#)))).)))).......))).))))))))).	1990	2020	1	-19.1	1	0.00432421	0.574	0.47268	0.753597	-3.93757	20	30	9	3UTR		0	1
mmu-miR-504-5p	NM_008562	Mcl1	AGACCCTGGTCTGCACTCTATC#GCAGGCTAGAGTCTT#((((.(((((((((........#))))))))).)))).	2147	2162	1	-20.4	0	0.00412071	0.632	0.467082	1.27033	-9.02511	13	15	9	3UTR		0	0
mmu-miR-877-5p	NM_008562	Mcl1	GTAGAGGAGATGGCGCAGGG#CCCTGTGCTCTTCACTGGCCATTTTAGTTATCTGCA#((((((((((..((((((((#))))))))))))).................))))).	2364	2400	1	-21.7	1	0.0159655	0.5	-0.00844286	-0.159683	-10.1092	18	36	13	3UTR		0	0
mmu-miR-511-5p	NM_008562	Mcl1	ATGCCTTTTGCTCTGCACTCA#AGTGGCTGGGCAAGGGGCT#..(((((((((((.(((((..#)))).).))))))))))).	3142	3161	1	-22.2	1	1.36e-05	0.426	0.2506	0.272853	-5.81384	16	19	11	3UTR		0	0
mmu-miR-669k-3p	NM_008562	Mcl1	TATGCATATACACGCATGCAA#GTTCTAGTGTATATGCAG#..(((((((((((....((..#))....))))))))))).	1984	2002	1	-17.9	1	0.00218059	0.588	0.54443	0.717613	-6.78234	13	18	11	3UTR		0	0
mmu-miR-466i-3p	NM_008562	Mcl1	ATACACACACACATACACACTA#GTCATCCGTTCTAGTGTATATGCAGAGCCTGTTGTGTGTGTGG#.((((((((((((((.((((((#.)))))).))))..........)))))))))).	1977	2020	1	-20.9	1	0.00432421	0.574	0.508664	0.803255	-4.02637	20	33	10	3UTR		0	0
mmu-miR-669i	NM_008562	Mcl1	TGCATATACACACATGCATAC#GTGTATATGCAG#(((((((((((..........#))))))))))).	1990	2002	1	-16.8	1	0.00218059	0.588	0.54443	0.717613	-10.3988	11	12	11	3UTR		0	1
mmu-miR-1188-3p	NM_008562	Mcl1	TCCGAGGCTCCCCACCACACCCTGC#GCAGTGGCTGGGCAAGGGGCTGCTTTGGAG#((((((((.((((.((.((((((((#)))).)).))))...))))..)))))))).	3140	3170	1	-30.5	1	0.00140546	0.412	0.341071	0.22791	-5.8508	22	30	8	3UTR		0	0
mmu-miR-1190	NM_008562	Mcl1	TCAGCTGAGGTTCCCCTCTGTC#GAGGGAGGGGCTGCTTGGAAAGATGGCTCTCAGCA#...((((((((((((((((.((#)).)))))))..............))).)))))).	3231	3266	1	-25.8	0	0.000466116	0.5	0.638277	1.21426	-6.51454	18	35	7	3UTR		0	0
mmu-miR-1198-3p	NM_008562	Mcl1	AAGCTAGCCTCTAACTCATGGC#GAGGGAGGGGCTGCTTG#((((.(((((((..(((.....#)))..))))))))))).	3231	3248	1	-22.3	0	9.21e-06	0.5	0.428206	0.873168	-10.2026	14	17	11	3UTR		0	0
mmu-miR-1905	NM_008562	Mcl1	CACCAGTCCCACCACGCGGTAG#CTAGTGTATATGCAGAGCCTGTTGTGTGTGTGGACTGGTT#.(((((((((((((((((((..#.))).)).))).))).)))))))).	1987	2027	1	-26.2	1	1.57e-05	0.632	0.493227	0.798937	-3.79332	19	25	8	3UTR		0	0
mmu-miR-1903	NM_008562	Mcl1	CCTTCTTCTTCTTCCTGAGACA#TTGAGGCACATCCTTCAGAGAAGAGGGAGGG#((((((((((((..(((((...#.))))))))))))))))).	3209	3240	1	-22.4	1	0.00021285	0.515	0.587189	0.461455	-6.08354	17	19	17	3UTR		0	0
mmu-miR-1898	NM_008562	Mcl1	AGGTCAAGGTTCACAGGGGATC#CCCTGTCTACTTTGGCTTG#((((((((((..((((((....#))))))..)))))))))).	1691	1710	1	-23.1	1	0.000233271	0.588	0.178568	0.273567	-10.1092	16	19	10	3UTR		0	0
mmu-miR-1898	NM_008562	Mcl1	AGGTCAAGGTTCACAGGGGATC#GATCCCCTGTTGACTTA#......(((((.((((((((((#)))))))))).))))).	2111	2128	1	-22.9	0	0.000432885	0.632	0.927042	0.548487	-18.9134	15	17	10	3UTR		0	0
mmu-miR-1898	NM_008562	Mcl1	AGGTCAAGGTTCACAGGGGATC#TCCCTGTGCTCTTCACTGGCCA#.((((((((..((((((((...#))))))))..)))...))))).	2363	2385	1	-21.9	1	0.00192235	0.529	-0.0574883	0.156258	-7.86061	16	22	8	3UTR		0	0
mmu-miR-1930-3p	NM_008562	Mcl1	GGTGCAGTTACTGTGGCTGTGG#CTAGAAGCTGCAGTGCTGTACA#.((((((.((((((((((.(((#)))..)))))))))))))))).	1598	1620	1	-23.6	1	0.00303301	0.485	0.702499	0.276446	-6.10696	19	22	16	3UTR		0	0
mmu-miR-1941-3p	NM_008562	Mcl1	CATCTTAGCAGTATCTCCCAT#GGGAGGGGCTGCTTGGAAAGATGG#((((((((((((.((((((..#)))))).))))))....)))))).	3233	3257	1	-25.8	1	0.000593925	0.515	0.529673	1.1043	-5.22671	18	24	6	3UTR		0	0
mmu-miR-1942	NM_008562	Mcl1	TCAGATGTCTTCATCTGGTTG#TAGATGTAAGACATTTGAT#(((((((((((((((((....#)))))).))))))))))).	2095	2114	1	-20.8	1	0.00168513	0.676	0.649403	0.680189	-3.93757	17	19	11	3UTR		0	0
mmu-miR-1943-5p	NM_008562	Mcl1	AAGGGAGGATCTGGGCACCTGGA#CTAGGAGCCTGACTTCCCA#..((((((.((.((((.(((((.#))))).)))))))))))).	3036	3055	1	-25	1	6.71e-05	0.544	0.180559	0.300943	-9.36019	17	19	12	3UTR		0	0
mmu-miR-1948-3p	NM_008562	Mcl1	TTTAGGCAGAGCACTCGTACAG#TGTAATAGGGAAGAAGTGCCCTGCCTGC#..(((((((.(((((.......#.))))).))))))).	2843	2871	1	-19.8	1	1.53e-05	0.544	1.81319	1.15246	-6.43256	12	15	7	3UTR		0	0
mmu-miR-1967	NM_008562	Mcl1	TGAGGATCCTGGGGAGAAGATGC#CTGCCCAGGATTTTA#..(((((((((((.((.......#)).))))))))))).	1224	1239	1	-21.1	1	0.00364255	0.574	0.338716	0.668633	-5.81384	13	15	11	3UTR		0	0
mmu-miR-1969	NM_008562	Mcl1	AAGATGGAGACTTTAACATGGGT#CCCCTGGAAGAGTCACTGTCTG#.((((((.((((((..((.(((.#))).))..)))))).)))))).	1327	1349	1	-19.9	1	0.00483915	0.515	1.33273	0.897621	-7.07546	17	22	6	3UTR		0	0
mmu-miR-1971	NM_008562	Mcl1	GTAAAGGCTGGGCTGAGA#TCTCTAGGTGTAGCCTTTACT#((((((((((.(((((((#))))..))).)))))))))).	2285	2306	1	-22.7	1	0.00124396	0.588	0.259173	0.508904	-6.76235	17	21	10	3UTR		0	0
mmu-miR-1839-5p	NM_008562	Mcl1	AAGGTAGATAGAACAGGTCTTG#CAGGACTTTTAGCCCTGTCTACTTTG#(((((((((((..(((((((((#))))))))...)..))))))))))).	1679	1705	1	-19.7	1	0.000500204	0.588	0.0210228	0.259173	-8.57351	20	26	11	3UTR		0	0
mmu-miR-1981-5p	NM_008562	Mcl1	GTAAAGGCTGGGCTTAGACGTGGC#GTCTCTAGGTGTAGCCTTTACT#((((((((((.(((((((...(((#)))))))))).)))))))))).	2284	2306	1	-26.3	1	0.00124396	0.588	0.259173	0.508904	-6.76235	20	22	10	3UTR		0	0
mmu-miR-2137	NM_008562	Mcl1	GCCGGCGGGAGCCCCAGGGAG#CTCCCTGTGCTCTTCACTGGCC#(((((.((((((..(((((((#))))))).))))).).))))).	2362	2384	1	-28	0	0.00173357	0.544	8.65e-05	0.146183	-7.9845	18	22	7	3UTR		0	0
mmu-miR-767	NM_008562	Mcl1	TGCACCATGGTTGTCTGAGCA#TGTTGACTTACAAAATTGTAAATGGTAAAGCAGGCTAGAGTCTTAACCATGGTGCT#.(((((((((((((((.(((.#.))))))....)))))))))))).	2118	2174	1	-25.1	1	0.0433274	0.603	1.17279	0.698181	-3.79332	18	24	12	3UTR	MIRT427837	0	0
mmu-miR-664-5p	NM_008562	Mcl1	CTGGCTGGGGAAAATGACTGG#CCTCTCATAACCCAGCCAT#.((((((((....((((..((#))..))))..)))))))).	3003	3022	1	-20.8	1	0.109648	0.559	0.421327	0.39725	-12.4965	14	19	8	3UTR		0	0
mmu-miR-1251-3p	NM_008562	Mcl1	CGCTTTGCTCAGCCAGTGTAG#CTTGGAGAGCGCAGTGGCTGGGCAAGGGGC#(.(((((((((((((.(((..#.))).))))))))))))).).	3130	3160	1	-29.8	1	5.05e-05	0.412	0.185498	0.200623	-5.3343	17	21	13	3UTR		0	0
mmu-miR-3060-3p	NM_008562	Mcl1	CCATAGCACAGAAGCACTCCCA#GGGAGGCCTCTGAGCA#.....((.((((.((.(((((.#))))))).)))).)).	1630	1646	1	-21	0	3.03e-05	0.441	0.679469	0.394474	-17.5014	13	16	7	3UTR		0	0
mmu-miR-3061-3p	NM_008562	Mcl1	CTACCTTTGATAGTCCACTGCC#GGGGTGGATGGAAAGGTT#..((((((....(((((((.(.#).)))))))..)))))).	1417	1435	1	-18.4	1	0.0105448	0.559	0.343868	0.431377	-13.4275	14	18	7	3UTR		0	0
mmu-miR-3070-2-3p	NM_008562	Mcl1	TGGTGCTATGGTCAGGGGTAGA#TTTATCCTTGATCATAGTTTGCTT#.(((((((((((((((((((((#))))))))))))))))))..))).	2899	2923	1	-24.8	1	0.00684815	0.676	1.22179	1.33945	-3.79332	21	24	18	3UTR		0	0
mmu-miR-3070-2-3p	NM_008562	Mcl1	TGGTGCTATGGTCAGGGGTAGA#TCTTTGAGCCCCGTGACCGACAGTGACCAG#(((((((.(((((((((((...#.))))).))))))..))).)))).	2506	2536	1	-24.5	1	0.00326224	0.485	-0.0239029	-0.0492189	-6.25121	18	24	6	3UTR		0	0
mmu-miR-3075-5p	NM_008562	Mcl1	TGTCTGGGAGCAGCCAAGGAC#GTCTCTAGGTGTAGCCTTTACTTCCTTTACTGTTGGCGTGTTATGCTCCCAGT#...(((((((((((((((((.#.)))).......))))......))))))))).	2284	2337	1	-23.7	0	0.000271729	0.515	0.234224	0.354891	-6.51454	17	32	9	3UTR		0	0
mmu-miR-466m-3p	NM_008562	Mcl1	TACATACACACATACACACGCA#CGTTCTAGTGTATATGCAGAGCCTGTTGTGTGTGTGG#......((((((((((((.((.#.)).))).))))))))).	1983	2020	1	-19.1	0	0.00432421	0.574	0.558119	0.710416	-15.5666	14	18	9	3UTR		0	0
mmu-miR-3087-5p	NM_008562	Mcl1	CAGGGCAGGGCAAGAGTTGAG#CTCAGGACTTTTAGCCCTGTCTA#..(((((((((((((((((((#))))..)))))).))))))))).	1677	1700	1	-24.9	1	0.000196025	0.559	0.13879	0.326104	-4.957	19	23	9	3UTR		0	0
mmu-miR-3087-5p	NM_008562	Mcl1	CAGGGCAGGGCAAGAGTTGAG#TGCCCTGCCTG#..((((((((((.........#)))))))))).	2859	2870	1	-21.3	1	5.14e-05	0.544	1.16931	1.37958	-8.07147	10	11	10	3UTR		0	0
mmu-miR-3089-5p	NM_008562	Mcl1	TGAGTTCAGGGACAGCGTGTCT#GGCATGCTTTCCATTGTTACTTT#.((((.((((((.((((((((.#)))))))).))).)))..)))).	2555	2578	1	-19.7	0	0.00999394	0.647	-0.273394	-0.0779528	-6.98341	18	23	8	3UTR		0	0
mmu-miR-3101-3p	NM_008562	Mcl1	TAGCTTTGGTGGATGGTCTTT#AGGGGCCAGTCATCAGGCTAG#((((.(((((((.((((((((#)))))))).))))))))))).	1459	1480	1	-20.7	0	0.000111794	0.559	0.792633	0.380124	-9.34574	19	21	11	3UTR		0	0
mmu-miR-344b-5p	NM_008562	Mcl1	AGTCAGGCTCCTGGCTAAAGTTC#AACCCAGCCATGGAAGTTTTGTTTACTAGGAGCCTGACTT#((((((((((((((.((((....#.)))))))))))))))))).	3011	3051	1	-27.9	1	0.000739451	0.529	0.689611	0.398855	-4.67302	18	20	18	3UTR		0	0
mmu-miR-344c-5p	NM_008562	Mcl1	AGTCAGGCTGCTGGCTAGAGTAC#CTCTCATAACCCAGCCATGGAAGTTTTGTTTACTAGGAGCCTGACTT#(((((((((.((((.((((....#.)))))))).))))))))).	3004	3051	1	-23.7	1	0.000739451	0.529	0.51585	0.390027	-5.91553	17	20	9	3UTR		0	0
mmu-miR-344g-5p	NM_008562	Mcl1	AGTCAGGCTCCTGGCAGGAGT#AGTTTTGTTTACTAGGAGCCTGACTT#((((((((((((((.......#.)))))))))))))).	3025	3051	1	-27.2	1	0.000739451	0.529	0.111768	0.272853	-4.90607	14	16	14	3UTR		0	0
mmu-miR-3105-3p	NM_008562	Mcl1	ACTGCTTATGAGCTTGCACTCC#GGAGGCCTCTGAGCAGTC#((((((((.(((...((.((((#))))))))))))))))).	1631	1649	1	-20	1	8.77e-06	0.441	-0.215819	0.493791	-7.87538	17	18	17	3UTR		0	0
mmu-miR-3109-3p	NM_008562	Mcl1	TAGGGCCATCTCATCCAGATA#TTGGAAAGATGGCTCTC#.((((((((((..(((((...#))))).)))))))))).	3245	3262	1	-21	1	0.00100747	0.515	0.861131	1.10751	-8.42926	15	17	10	3UTR		0	0
mmu-miR-3113-3p	NM_008562	Mcl1	TCCTGGCCCTGGTCCTGGTC#GACAGGATCTTAGTAGGTATTTTAGGTCCAGGGCCATGAA#((.(((((((((.(((((..#.))))).))))))))).)).	3088	3128	1	-27.9	0	0.000111039	0.471	0.60859	0.15568	-6.78424	16	20	9	3UTR		0	0
mmu-miR-3470a	NM_008562	Mcl1	TCACTTTGTAGACCAGGCTGG#CCTGCCTGCCAGCTTGGGAGTGAT#((((((......(((((((((#.))))))))))))))).	2862	2886	1	-20.4	0	0.000355626	0.544	1.2221	1.41891	-16.2654	15	17	15	3UTR		0	0
mmu-miR-3470b	NM_008562	Mcl1	TCACTCTGTAGACCAGGCTGG#CCTGCCTGCCAGCTTGGGAGTGAT#((((((......(((((((((#.))))))))))))))).	2862	2886	1	-22	0	0.000355626	0.544	1.2221	1.41891	-16.2654	15	17	15	3UTR		0	0
mmu-miR-3474	NM_008562	Mcl1	CCCTGGGAGGAGACGTGGATTC#AATCTGTTTGTCTTACACGTCTCTCAGGGA#(((((...(((((((((.....#.)))))))))))))).	3267	3297	1	-23.6	0	0.025458	0.588	0.772669	0.865142	-9.69585	14	16	14	3UTR		0	0
mmu-miR-101c	NM_008562	Mcl1	ACAGTACTGTGATAACTGA#TAGAAGCTGCAGTGCTGTA#((((((((((.........#.)))))))))).	1599	1618	1	-15.2	1	0.00326488	0.485	0.4722	0.292999	-13.2236	10	12	10	3UTR		0	0
mmu-miR-5046	NM_008562	Mcl1	AGCTCCCGCCACTGTGACCCCCTT#AGGGCCATGAAGACTTGGAGAGCGCAGTGGCTGGGCAAGGGGCTG#((((((((((((((((..(.((..#.)).)..))))))))).))).....)))).	3117	3162	1	-27.9	1	8.37e-07	0.426	0.2506	0.23112	-3.93757	19	30	9	3UTR		0	0
mmu-miR-5104	NM_008562	Mcl1	CTGTGCTAGTGAGGTGGCTCAGCA#CTGTGCTCTTCACTGGCCAT#.((.((((((((((.(((.(((..#))).))))))))))))))).	2366	2386	1	-23.7	0	0.00228372	0.529	-0.241727	0.0677371	-7.5608	18	20	15	3UTR		0	0
mmu-miR-5106	NM_008562	Mcl1	AGGTCTGTAGCTCAGTTGGCAGA#TGTGTGGACTGGTTATAGATTTA#(((((((((((.(((((.(((.(#).))).)))))))))))))))).	2013	2036	1	-22.6	1	0.000520265	0.618	0.905582	0.444852	-7.28438	20	23	16	3UTR		0	0
mmu-miR-3473c	NM_008562	Mcl1	TCTCTCCAGCCCCCATAATAAG#GTGGCTGGGCAAGGGGCTGCTTTGGAGGGAA#(((((((((((((.........#.)))))).....))))))).	3143	3174	1	-21.9	1	0.0013836	0.426	0.130622	0.313784	-5.76291	13	20	7	3UTR		0	0
mmu-miR-5112	NM_008562	Mcl1	TAGCTCAGCGGGAGAGCAC#GTGCTCCCCCTGGA#....((((.(((.((((((#))))))))))))).	1321	1335	1	-19.9	0	4.66e-05	0.588	0.583211	1.05965	-11.8921	13	14	13	3UTR		0	0
mmu-miR-5114	NM_008562	Mcl1	ACTGGAGACGGAAGCTGCAAGA#TTTGCAGCTTCTCTAGTT#((((((((....(((((((((.#))))))))))))))))).	1926	1944	1	-22.2	1	0.0146496	0.706	0.1984	0.469321	-12.408	17	18	17	3UTR		0	0
mmu-miR-5119	NM_008562	Mcl1	CATCTCATCCTGGGGCTGG#TCAGCCTCAGAATGTGAC#..((.(((.((((((((((#)))))))))).))).)).	2775	2793	1	-20.2	0	0.000386476	0.559	0.0842521	0.904468	-10.1324	15	18	10	3UTR		0	0
mmu-miR-466q	NM_008562	Mcl1	GTGCACACACACACATACGT#TGTCATCCGTTCTAGTGTATATGCAGAGCCTGTTGTGTGTGTGGACT#((.((((((((((.(((.((#.)).))))))))))))).)).	1976	2023	1	-20.6	0	0.00149571	0.603	0.339778	0.639887	-6.35195	17	21	13	3UTR		0	0
mmu-miR-5124a	NM_008562	Mcl1	GGTCCAGTGACTAAGAGCAT#GTGCTCTTCACTGGCCA#((.(((((((...(((((((#)))))))))))))))).	2368	2385	1	-23.5	0	0.00192235	0.529	-0.123288	0.125312	-12.9558	16	17	16	3UTR		0	0
mmu-miR-3572-5p	NM_008562	Mcl1	TGGGGAACAGGGCAAGGTGGAC#GTCTACACTTCCTCCCTGTGCTCTTCAC#((((((((((((.(((((((((#)))))).)))...))))))..)))))).	2351	2379	1	-23.1	1	0.00539653	0.559	-0.0451507	0.139705	-5.22671	21	28	6	3UTR		0	1
mmu-miR-5617-3p	NM_008562	Mcl1	CAGGCGGCCTCAGCTCTCACT#GAGGGAGGGGCTGCTTGG#(((((((((((..(((((...#))))).))))))))))).	3231	3249	1	-26.9	1	9.16e-06	0.5	0.466562	0.990341	-8.57351	16	18	11	3UTR		0	0
mmu-miR-5621-5p	NM_008562	Mcl1	AGGAGGTCCTGGGGCCGCCCTGA#CAGGGTGTGCTTGACAAAGTCCCAAGTGCTCAGGACTTTTA#.(((((((((((((((((((((.#))))))).))..................)))))))))))).	1649	1690	1	-29.8	1	0.00150687	0.5	0.156978	0.5636	-3.79332	21	41	12	3UTR		0	0
mmu-miR-5623-5p	NM_008562	Mcl1	TGGCAGCTGGCAAGTCAGAATGCA#TGTATTTATGAAGGTGGACTTGAAGCTGCCC#.(((((((..((((((.(((((((#))))))).........)))))).))))))).	1199	1230	1	-23.1	1	0.000152158	0.603	0.976863	0.611593	-6.09222	20	31	7	3UTR		0	0
mmu-miR-5625-3p	NM_008562	Mcl1	CTGATTCAAGTGGTCTCTCGTGTCC#ACACTGAGAGGCCATGGAGAAGG#((..((((..(((((((((((((..#)))).)))))))))))))..)).	1375	1398	1	-23	0	0.000322262	0.515	0.650918	0.663673	-10.826	19	23	13	3UTR		0	0
mmu-miR-344i	NM_008562	Mcl1	AAGTCAGGCTCCTGGCTGGA#CCAGCCATGGAAGTTTTGTTTACTAGGAGCCTGACTTC#(((((((((((((((((((.#)))))))..................)))))))))))).	3014	3052	1	-33.2	1	0.000815399	0.515	0.258646	0.50078	-3.93757	19	38	12	3UTR		0	0
mmu-miR-6349	NM_008562	Mcl1	TGGAATGTGGGAGGGGCATGCG#GCGTGTTATGCTCCCAGTTCCC#.(((((.((((((.(((((((.#))))))..).))))))))))).	2319	2341	1	-24.8	0	0.0117938	0.515	0.326343	0.192962	-6.19385	18	22	11	3UTR		0	0
mmu-miR-6357	NM_008562	Mcl1	TAGCACTGCTCAGGGCTTTCAGG#CTGTACAGGAATGTGAAGGGAGGCCTCTGAGCAGTCCA#..(.((((((((((((((((...#.))))))).))))))))).).	1613	1651	1	-27.8	0	3.28e-06	0.441	0.972085	0.26781	-7.98902	17	21	9	3UTR		0	0
mmu-miR-6362	NM_008562	Mcl1	GTGGGCATCTAGGCTAGTTCTG#ATTAGCCTAGTGATGGCCAA#.(((.(((((((((((((....#)))))))))..)))).))).	1731	1751	1	-21.3	0	0.000135303	0.676	0.575836	0.285082	-7.91236	16	20	9	3UTR		0	0
mmu-miR-6363	NM_008562	Mcl1	TGTAGACTGGACTGTCCTCAAA#ACAGTCCAGTTCTACT#.((((((((((((((.......#)))))))))).)))).	1239	1255	1	-21.6	1	0.000438074	0.588	0.547939	0.74386	-4.02637	14	16	10	3UTR		0	0
mmu-miR-6388	NM_008562	Mcl1	TGCAGATGGCACAGTGAGGCC#CTTCACTGGCCATTTTAGTTATCTGCAT#((((((((((.((((((((..#)))))))))))).........)))))).	2373	2401	1	-24.6	1	0.0163605	0.5	0.224325	-0.211501	-6.76235	18	28	12	3UTR		0	0
mmu-miR-6391	NM_008562	Mcl1	TGAGGCACGGGAGGACAATGT#TCCTCCCTGTGCTCTTC#.((((((((((((((......#))))))).)))).))).	2360	2377	1	-21.9	1	0.0130777	0.544	-0.0466929	0.171371	-4.02637	14	17	7	3UTR		0	0
mmu-miR-6402	NM_008562	Mcl1	GAGCAGTTTTCCCAGGAACCCGC#GCGCAGTGGCTGGGCAAGGGGCTGCTTT#(((((((((((((((..((.(((#)))..))..)))))...)))))))))).	3138	3166	1	-22.6	1	0.000152895	0.412	0.0236139	0.345886	-4.17062	20	28	10	3UTR		0	0
mmu-miR-6405	NM_008562	Mcl1	GTGGGAAGCAGTGGGAAGCAGTG#GCATGCTTTCCATTGTTACTTT#..(((.((((((((((((((((.#)).)))))))))))))).))).	2556	2578	1	-22.2	0	0.00999394	0.647	0.00482476	0.0587351	-6.85796	19	22	14	3UTR		0	0
mmu-miR-6540-5p	NM_008562	Mcl1	CTAAGGCAGGCAGACTTCAGTG#ACTAAGAATGTAATAGGGAAGAAGTGCCCTGCCTGCCAGCTTGGG#((((((((((((((((((....#.)))))...)))))))))...)))).	2835	2880	1	-24.7	1	0.00011943	0.544	2.00772	0.991144	-3.93757	18	26	9	3UTR		0	0
mmu-miR-6897-5p	NM_008562	Mcl1	TGGGGGCAGTGTCACACGCTGTT#GGCGTGTTATGCTCCCAG#((((((((.....(((((((...#)))))))..)))))))).	2318	2336	1	-24.3	1	0.000126708	0.515	0.604622	0.0605404	-13.6972	15	18	8	3UTR		0	0
mmu-miR-6898-5p	NM_008562	Mcl1	TGTAAGGGGAGATGCAGGGAGC#CTCCCTGTGCTCTTCA#.....((((((.(((((((((.#))))))))))))))).	2362	2378	1	-22.6	0	0.00620082	0.544	-0.0510911	0.183606	-17.0124	15	16	15	3UTR		0	0
mmu-miR-6898-5p	NM_008562	Mcl1	TGTAAGGGGAGATGCAGGGAGC#GCTCCCAGTTCCCCTA#....((((((...((.((((((#)))))).)))))))).	2328	2344	1	-22.7	0	0.0264607	0.5	0.45109	0.0994033	-17.2403	14	16	8	3UTR		0	0
mmu-miR-6899-5p	NM_008562	Mcl1	AGCAGAACGCAGCGGGCATGA#CAGAGCCTGTTGTGTGTGTG#.(((..(((((((((((.((.#))..))))))))))).))).	1999	2019	1	-20.7	0	0.00535403	0.588	0.418813	0.74712	-9.81332	16	20	11	3UTR		0	0
mmu-miR-6905-5p	NM_008562	Mcl1	ACTGGGCAGGTTGGGTTGAATGA#TGGACTTGAAGCTGCCCAGG#.((((((((.(((((((.(....#).))))).)).)))))))).	1213	1233	1	-22.5	1	0.000308378	0.588	0.123029	0.633913	-5.03583	16	20	8	3UTR		0	0
mmu-miR-6907-5p	NM_008562	Mcl1	TTCTGGGACACAGGGAGGCTCG#GAGTCGTCTACACTTCCTCCCTGTGCTCT#....(((.(((((((((((((.#)))............))))))))))))).	2346	2375	1	-24.3	0	0.0226717	0.544	-0.211788	0.239022	-11.8602	16	29	13	3UTR		0	0
mmu-miR-6909-5p	NM_008562	Mcl1	CAGGGGGGCTGGAATGGGCACT#TGCTCCCAGTTCCCCTA#.(((((((((((...(((((..#)))))))))))))))).	2327	2344	1	-26.1	1	0.0264607	0.5	0.225152	0.134668	-6.67474	16	17	16	3UTR		0	0
mmu-miR-6914-3p	NM_008562	Mcl1	TCTGTCCACCTCTTCCCAG#AAGGGGTGGATGGAA#((((((((((((((.....#)))))))))))))).	1415	1430	1	-21.3	1	0.046351	0.588	0.461965	0.410711	-4.90607	14	15	14	3UTR		0	0
mmu-miR-6920-5p	NM_008562	Mcl1	ACACAATGGAAAGACTGCTTGT#GCATTCTTGGATTGGCATGCTTTCCATTGTT#..(((((((((((..((((...#.))))..))))))))))).	2542	2573	1	-20.5	1	0.0254735	0.632	0.178045	-0.145573	-6.54929	15	19	11	3UTR		0	0
mmu-miR-6924-3p	NM_008562	Mcl1	TCCTTAATCCCCACCCTTCAG#TGAAAGGGGTGGATGGAAAGGT#.((((..(((((((((((((.#)))..)))))))..))))))).	1412	1434	1	-19.3	0	0.01237	0.574	0.506702	0.425591	-7.23797	17	22	7	3UTR		0	0
mmu-miR-6925-5p	NM_008562	Mcl1	TGAGGAAGAGAAGGCTTGGACT#GGTCTCTAGGTGTAGCCTTTACTTCCTTT#.(((((((.((((((.((.(((#.))).)))))))).))))))).	2283	2312	1	-21.5	1	0.0358233	0.544	0.263286	0.478677	-5.08276	18	22	8	3UTR		0	0
mmu-miR-6932-5p	NM_008562	Mcl1	TTGTAGGTGAAGTAGACTTGGC#GCCCTGTCTACTTTGGCTT#....((.((((((((((..(((#)))..)))))))))).)).	1690	1709	1	-19.8	0	0.000342766	0.574	8.65e-05	0.264211	-11.0902	15	19	10	3UTR		0	1
mmu-miR-6934-5p	NM_008562	Mcl1	TTGGTGGAGACAGCAAGGGTGG#CCTCCCTGTGCTCTTCACTG#..((((((((..(((((((.((#)).)))).))))))))))).	2361	2381	1	-21.3	1	0.00260978	0.574	-0.352559	0.0626993	-11.1286	17	20	11	3UTR		0	0
mmu-miR-6935-5p	NM_008562	Mcl1	TGTGGGAGGCTCAGGGCCCCTG#CAGGAATGTGAAGGGAGGCCTCTGAGCAGTCCAGGG#(.((((..(((((((((((((.#.))).)))).))))))..)))).).	1618	1654	1	-29.4	0	2.9e-06	0.441	0.660278	0.306673	-8.95857	18	25	6	3UTR		0	0
mmu-miR-6937-3p	NM_008562	Mcl1	TCACAGGTTCCCCCTTGCACTAG#CTGGGCAAGGGGCTGCTTTGGAGGGAAGAAGCATGTGGT#((((((.(((((((((((.((((#))))))))))))...............))).).))))).	3147	3186	1	-24.6	0	0.00103598	0.471	-0.0145247	0.403671	-5.48126	21	39	12	3UTR		0	0
mmu-miR-6942-5p	NM_008562	Mcl1	TAGGAGGAGGGGAACATTTGC#GTAAATGTTCCCCTAACTTCTGT#((((((.((((((((((((((#))))))))))))))..)))))).	3428	3451	1	-28.1	0	0.0156117	0.662	1.40503	1.43523	-5.48126	20	23	14	3UTR		0	0
mmu-miR-6945-3p	NM_008562	Mcl1	TCTGAGCTCTGCCCTTCCCAT#GGGAGGGGCTGCTTGGAA#(((((((...(((((((((..#))))))))).))))))).	3233	3251	1	-28.3	1	1.53e-05	0.5	0.537252	0.869957	-8.55011	16	18	9	3UTR		0	0
mmu-miR-6947-5p	NM_008562	Mcl1	CATCCAGTGGAGAGGCTCGTG#CATGGTGCTATTCACTGGGTT#.((((((((((..((((((((#))))).))).)))))))))).	2165	2186	1	-21.1	1	0.00253891	0.588	1.20916	0.973101	-8.42926	18	21	10	3UTR		0	0
mmu-miR-6948-5p	NM_008562	Mcl1	AGTTCAGACAGGACTGTGACAC#GTGCTCCCCCTGGAAGAGTCACTGTCTGAATG#.((((((((((((((.(..((.#.))..).)))).)))))))))).	1321	1353	1	-23.7	1	0.00758474	0.5	0.733114	0.862901	-4.02637	17	23	10	3UTR		0	0
mmu-miR-6950-5p	NM_008562	Mcl1	TCCTGGAGTGGAGGACAGTCAGA#TCTGGGTGAACACCTTCATTCTGGT#..((((((((((((.((.(((((#))))).))....)))))))))))).	3337	3362	1	-22.1	1	0.000709276	0.559	0.651394	0.838658	-5.69245	19	25	12	3UTR		0	0
mmu-miR-6956-5p	NM_008562	Mcl1	TGAGTGGGTGGGACTGGCCT#GGGCCAGTCATCAGGCTAGTCAC#(((.(((.((((((((((((#))))))))).)))..))).))).	1461	1484	1	-24.6	0	0.00125349	0.559	0.866398	0.383431	-9.28323	18	23	9	3UTR		0	0
mmu-miR-6963-3p	NM_008562	Mcl1	TGCCTCTTGCCTCCATCCCACAG#GTGGCTGGGCAAGGGGCT#.(((((((((((((((.......#))))..))))))))))).	3143	3161	1	-24.4	1	1.36e-05	0.426	0.23721	0.312981	-3.79332	15	18	11	3UTR		0	0
mmu-miR-3547-3p	NM_008562	Mcl1	TGAGCACCACCCCTCTCTCAG#GAGGGAGGGGCTGCTTG#.(((((...((((((((((..#)))))))))).))))).	3231	3248	1	-26.3	0	9.21e-06	0.5	0.475901	0.808963	-8.70704	15	17	10	3UTR		0	0
mmu-miR-6969-5p	NM_008562	Mcl1	CAGCAGAGTAGGGAGCAAAAGA#GTTCCCTCTCAGCA#..((.(((.(((((((......#)))))))))).)).	1360	1374	1	-18.9	0	0.00303189	0.515	0.00375141	0.565299	-10.1324	12	14	10	3UTR		0	0
mmu-miR-6969-5p	NM_008562	Mcl1	CAGCAGAGTAGGGAGCAAAAGA#TCCATTACTCTGCTC#.(((((((((((((........#))).)))))))))).	1499	1514	1	-18.6	1	0.0145293	0.603	0.0651618	0.607428	-4.76182	13	15	10	3UTR		0	0
mmu-miR-6971-3p	NM_008562	Mcl1	ACAGCCTCTGCTTCTTCTCAG#CTAGATGAATAGTTGAGGCACATCCTTCAGAGAAGAGGGAGGGGCTGC#.((((((((.(((((((((..#.))))))))).)))))))).	3197	3245	1	-31.5	1	1.04e-05	0.5	0.344638	0.297733	-5.03583	17	20	9	3UTR		0	0
mmu-miR-6972-5p	NM_008562	Mcl1	GCTGGAGGCACAGGGCAGAACAG#TGTAATAGGGAAGAAGTGCCCTGCCTGCCAGCT#(((((((((..((((((......#.)))))))))).))))).	2843	2876	1	-26.6	1	4.62e-05	0.559	1.46465	1.12116	-8.00486	15	18	10	3UTR		0	0
mmu-miR-6981-3p	NM_008562	Mcl1	CAACAGCCTACTGTCTCCTCAG#GAGGGGCCAGTCATCAGGCTAGTC#..(((((((((((.((((((..#)))))).))))....))))).)).	1458	1482	1	-21.9	1	0.000994464	0.574	0.771967	0.303244	-5.81384	17	24	6	3UTR		0	0
mmu-miR-6985-5p	NM_008562	Mcl1	TACTGAGGGGTGGCTGCTATGT#ATAGTTGAGGCACATCCTTCAGA#..((((((((((((((((((..#)))))...))).)))))))))).	3205	3228	1	-22.6	1	3.86e-06	0.5	0.609564	0.357122	-4.957	18	23	10	3UTR		0	0
mmu-miR-6987-5p	NM_008562	Mcl1	TGGGACAGGGTGACAGGGTGAG#ACTTTGTCATCCGTTCTAG#((((((.((((((((((((...#)))))))))))))))))).	1972	1991	1	-23.5	0	0.0389728	0.603	0.499067	0.596706	-5.48126	18	19	18	3UTR		0	0
mmu-miR-6991-3p	NM_008562	Mcl1	GCAGCCCTTTGTTCTTCTCCAG#CTGACTAGATGAATAGTTGAGGCACATCCTTCAGAGAAGAGGGAGGGGCTGCT#((((((((((.((((((((...#.)))))))).)))))))))).	3193	3246	1	-33.3	1	9.92e-06	0.5	0.373173	0.305758	-6.76235	18	21	10	3UTR		0	0
mmu-miR-6996-5p	NM_008562	Mcl1	TGCACAGGACAGAGCACAGTC#CTGTGCTCTTCACTGGCC#.((.(((((.(((((((((..#))))))))))).))))).	2366	2384	1	-21.9	0	0.00173357	0.544	-0.0255021	0.154099	-8.06785	16	18	11	3UTR		0	0
mmu-miR-6996-5p	NM_008562	Mcl1	TGCACAGGACAGAGCACAGTC#GGGAGTGATTTGTACCTGTGTAT#(((((((((((((.(((..((#))..))).))))).)))))))).	2877	2900	1	-19.7	1	0.030458	0.588	0.983117	1.47428	-4.79441	18	23	8	3UTR		0	0
mmu-miR-6997-3p	NM_008562	Mcl1	TCAAACCTTACCCTCCTGTTTCC#GAAAGGGGTGGATGGAAAGGTTTGAT#(((((((((.(((((((.((((.#)))).))).))..)).))))))))).	1413	1439	1	-21	1	0.0178505	0.559	0.318675	0.458658	-5.18008	20	26	9	3UTR		0	0
mmu-miR-7005-5p	NM_008562	Mcl1	CCTGGGGATGGGAGGACCAGCA#TGTTGGCGTGTTATGCTCCCAGTTCCCCT#...(((((((((((.(((((((#)))))).......).))))))..))))).	2314	2343	1	-25.2	0	0.0209019	0.485	0.318962	0.124592	-7.24999	18	29	6	3UTR		0	0
mmu-miR-7007-5p	NM_008562	Mcl1	TCAGAAGAGGCAGTGGAGGAGAT#TTCCTCCCTGTGCTCTTCA#...((((((((((.(((((((..#))))))))))).)))))).	2359	2378	1	-25.6	0	0.00620082	0.544	0.0157889	0.135387	-7.37138	17	19	11	3UTR		0	1
mmu-miR-7007-5p	NM_008562	Mcl1	TCAGAAGAGGCAGTGGAGGAGAT#TCCCCTAACTTCTGTTTCTTCTGAA#(((((((((((((.(((((.((.#)).)))..)).))))))))))))).	3436	3461	1	-24.1	1	0.00589606	0.632	1.55355	1.47509	-4.79441	20	25	13	3UTR		0	1
mmu-miR-7007-3p	NM_008562	Mcl1	CCCATCCACGTTTCTTCT#GAAAGGGGTGGATGGA#.((((((((.(((.(((.#)))))).)))))))).	1413	1429	1	-18	1	0.0463352	0.588	0.817434	0.405751	-5.89267	14	16	8	3UTR		0	0
mmu-miR-7008-3p	NM_008562	Mcl1	TGTGCTTCTTGCCTCTTCTCAG#CTGCTTTGGAGGGAAGAAGCATG#.(((((((((.(((((...(((#)))....))))).))))))))).	3159	3182	1	-24.2	1	0.00107679	0.471	0.537252	0.40046	-6.6181	17	23	9	3UTR		0	0
mmu-miR-7008-3p	NM_008562	Mcl1	TGTGCTTCTTGCCTCTTCTCAG#GAGAAGAGGGAGGGGCTGCT#.(((((((((.(((((((((..#)))))))))))))))).)).	3226	3246	1	-25.2	1	9.92e-06	0.5	-0.00492151	0.657279	-6.6181	18	20	16	3UTR		0	0
mmu-miR-7015-3p	NM_008562	Mcl1	TCTCACTGTCCTCTGCACTAG#TGTCAGAGGATAGGAA#..((.((((((((((((....#)).)))))))))))).	2483	2499	1	-18.9	0	2.01e-05	0.485	0.25696	-0.460512	-9.07604	14	16	12	3UTR		0	0
mmu-miR-7024-3p	NM_008562	Mcl1	CCAGCAGTCCCTGCTCCCTACAG#GTGGCTGGGCAAGGGGCTGCTTTGGA#((((((((((((((((.((((..#))))..))))).)))))))))..)).	3143	3169	1	-29.4	1	0.00143692	0.397	0.0386325	0.388422	-3.93757	20	26	9	3UTR		0	0
mmu-miR-7027-5p	NM_008562	Mcl1	TGGAAAGGAAGAAACAGCAGAGC#GTTCCCCTAACTTCTGTTTCTTCTGAAGAGAAAATAAACCTTTTTCCC#.((((((((((((((((.((...#.)).)))))))))))..................))))).	3434	3482	1	-17.8	1	0.324353	0.709	1.68937	1.04358	-3.79332	18	39	11	3UTR		0	0
mmu-miR-7033-5p	NM_008562	Mcl1	TCTCCAGGAGTCTGAGGGGCAGG#CCTGCCTGCCAGCTTGGGAGT#.((((..(((.(((..(((((((#)))))))..)))))).)))).	2862	2883	1	-25.5	0	0.000418212	0.529	1.65727	1.37396	-11.0312	17	21	7	3UTR		0	0
mmu-miR-7036a-5p	NM_008562	Mcl1	AGCGGGGTTCGGTGGGGAAGAGA#CTTGCTCTTTGAGCCCCGTG#.(((((((((((.(((.(((...#))).))).))))))))))).	2501	2521	1	-26.1	1	0.000907022	0.471	-0.0574878	-0.0515297	-5.08246	17	20	11	3UTR		0	0
mmu-miR-7042-3p	NM_008562	Mcl1	TGTCCCTTTGTTTTCTCTCAG#CTGACTAGATGAATAGTTGAGGCACATCCTTCAGAGAAGAGGGAGGGGCT#.((((((((.((((((((...#.)))))))).)))))))).	3193	3243	1	-24.2	1	7.19e-05	0.515	0.605915	0.284089	-5.03583	16	19	8	3UTR		0	0
mmu-miR-7043-3p	NM_008562	Mcl1	ACTGTGCCTCTCTGTTTTCAG#CTAGAGATGGAAGAGGGGCCAGTC#((((.((((((((..((((((#)).))))....)))))))))))).	1446	1470	1	-20	0	0.000283695	0.574	0.528098	0.442125	-9.6489	18	24	12	3UTR		0	0
mmu-miR-7044-3p	NM_008562	Mcl1	ATGCAGCCCCGACCCTCACAG#TTGAGGCACATCCTTCAGAGAAGAGGGAGGGGCTGCT#..((((((((..(((((....#.))))).)))))))).	3209	3246	1	-29.4	1	9.92e-06	0.5	0.525659	0.460652	-11.1286	13	16	8	3UTR		0	0
mmu-miR-7048-5p	NM_008562	Mcl1	CGGGGCTGAGAGGTGAGGAAGC#GCTTTCCTGTCAGAGGATAGGAACACTTGCTCTTTGAGCCCCGT#(((((((.(((((((((.....#.))))).)))).))))))).	2476	2520	1	-25.7	1	0.000211244	0.456	0.207357	-0.465549	-6.25121	16	20	7	3UTR		0	0
mmu-miR-7049-3p	NM_008562	Mcl1	TGCAGCCCCTGTCTGCCTCAG#GAGAAGAGGGAGGGGCTGCT#.(((((((((.(((..(((..#)))...))).))))))))).	3226	3246	1	-28	1	9.92e-06	0.5	0.522984	0.906072	-7.5866	15	20	9	3UTR		0	1
mmu-miR-7051-3p	NM_008562	Mcl1	TGAGCCACTGATTCCTGTGTGC#GCTACAGGATTGTGGCTA#..((((((....(((((((.((#)))))))))..)))))).	1280	1298	1	-21.7	1	0.000683619	0.618	1.043	0.638046	-13.4275	15	18	9	3UTR		0	0
mmu-miR-7057-3p	NM_008562	Mcl1	TAATTTGATGTCTTTCTCCACC#TGGAGAAGGACTTCT#......((.(((((((((((..#))))))))))).)).	1389	1404	1	-19.2	0	0.00373744	0.515	-0.0761245	0.690953	-16.6229	13	15	11	3UTR		0	0
mmu-miR-6769b-5p	NM_008562	Mcl1	CCTGGTGGGTGGGGAAGAGC#CTCTTAAAGCTCCAGCCACCAA#..((((((.((((((((((.#)))))....))))).)))))).	1153	1175	1	-23.6	1	0.120912	0.559	0.891835	1.62179	-6.01339	16	22	6	3UTR		0	0
mmu-miR-6769b-5p	NM_008562	Mcl1	CCTGGTGGGTGGGGAAGAGC#CCCTGCCTGCCAGC#.(((((((((((((......#))))))))))))).	2861	2875	1	-23.7	1	3.54e-05	0.559	1.114	1.36032	-4.76182	13	14	13	3UTR		0	0
mmu-miR-7068-5p	NM_008562	Mcl1	GTGAGGCTCAGTATGGGGTGG#CCTCCCTGTGCTCTTCACT#((((((...(((((((((.((#)).))))))))))))))).	2361	2380	1	-21.6	0	0.00378189	0.559	-0.0638854	0.173531	-8.85129	17	19	15	3UTR		0	0
mmu-miR-7068-3p	NM_008562	Mcl1	TCACCCTGGACTGACTCTCAG#CTGTACAGGAATGTGAAGGGAGGCCTCTGAGCAGTCCAGGGTGT#.((((((((((((...(((((#.))))))))))))))))).	1613	1657	1	-29.4	1	3.1e-06	0.441	0.604623	0.280044	-5.61866	17	19	17	3UTR		0	0
mmu-miR-7069-5p	NM_008562	Mcl1	TTGGGGGCCTGGGAGGGTGACAC#GTGTTATGCTCCCAGTTCCCCT#..(((((.(((((((.(((((((#))))))).))))))).))))).	2321	2343	1	-34.2	0	0.0209019	0.485	0.394885	0.205917	-7.50368	19	22	7	3UTR		0	0
mmu-miR-7077-3p	NM_008562	Mcl1	CCTTCCATGGCTCCTGGCAG#CTGGGCAAGGGGCTGCTTTGGAGGGA#(((((((((((((((..(((#)))....))))))))...))))))).	3147	3173	1	-23.1	1	0.00169567	0.412	-0.201102	0.368358	-4.17062	18	26	8	3UTR		0	0
mmu-miR-7091-5p	NM_008562	Mcl1	GTAGGGGTGATAGATTCCATGGC#GCCATGGAGAAGGACTTCTAG#.(((((((......(((((((((#)))))))))....))))))).	1385	1406	1	-20.1	1	0.00597263	0.529	0.215799	0.72154	-14.4098	16	21	9	3UTR		0	0
mmu-miR-7091-3p	NM_008562	Mcl1	AGTGGCTTCTGTCGTCTCTAG#GATGACTAGAAGCTGCA#.(((((((((((((((.....#)))))).))))))))).	1593	1610	1	-21.9	1	0.0441168	0.515	0.557843	0.329702	-3.79332	15	17	9	3UTR		0	0
mmu-miR-7094b-2-5p	NM_008562	Mcl1	TCTGGAGAGGATACAGGGTCTGA#TCTTACAGCTTTTTAAGACTTTGTCATCCGTTCTAGT#.((((((.(((((((((((((..#.))))))))).)))).)))))).	1955	1992	1	-24.1	1	0.0316088	0.603	0.982971	0.522578	-6.10696	19	23	9	3UTR		0	0
mmu-miR-7117-3p	NM_008562	Mcl1	TGTCCTTCTCTTTCCCCCAG#CTGAGAGGCCATGGAGAAGGACT#.((((((((((...((((((#))).).))....)))))))))).	1378	1401	1	-20.7	1	0.000691443	0.515	0.058548	0.67938	-9.2861	16	23	10	3UTR		0	0
mmu-miR-7119-5p	NM_008562	Mcl1	CTGGGGGATTGGGTGCCTTCT#GTTGGCGTGTTATGCTCCCAGTTCCCCT#..(((((((((((((((..(.#)..)))).........))))))))))).	2315	2343	1	-25.1	1	0.0209019	0.485	0.412706	0.17497	-4.957	16	28	11	3UTR		0	0
mmu-miR-7215-3p	NM_008562	Mcl1	TGCTCTGAGAGGCAGAAAAGCGG#CTGTTTGTCTTACACGTCTCTCAGGGA#..((((((((((((((.((((((#)))))).))).....))))))))))).	3270	3297	1	-23.6	1	0.025458	0.588	2.08305	0.345084	-4.957	20	27	11	3UTR		0	1
mmu-miR-7222-3p	NM_008562	Mcl1	TCCAGGACAGTGGGCAGGAGCAG#GCCCTGTCTACTTTGGCTTGGT#.(((((..((((((((((.((..#))))))))))))....))))).	1690	1712	1	-25.1	0	0.00113858	0.588	-0.0344583	0.268529	-7.65065	17	22	12	3UTR		0	0
mmu-miR-7224-5p	NM_008562	Mcl1	GGGTAGGCCCCTCAGTGAAGA#CTTCAGAGAAGAGGGAGGGGCTGCTTG#(((((.(((((((..(((((.#))))).........)))))))))))).	3221	3248	1	-22.4	0	9.21e-06	0.5	0.721714	0.854709	-7.43082	17	27	12	3UTR		0	0
mmu-miR-7224-5p	NM_008562	Mcl1	GGGTAGGCCCCTCAGTGAAGA#CACTGAGAGGCCA#.....((((.(((((((....#))))))).)))).	1376	1389	1	-21.2	0	2.14e-05	0.559	0.306077	0.621513	-14.9081	11	13	7	3UTR		0	0
mmu-miR-7225-3p	NM_008562	Mcl1	CTTCTAGACAGCCTCTGCAGCA#GCTGGGCAAGGGGCTGCTTTGGAGGG#(((((((((((((((((((((.#)))..))).))))))).)))))))).	3146	3172	1	-27.9	1	0.00174132	0.397	0.047013	0.421327	-3.93757	21	26	8	3UTR		0	0
mmu-miR-7225-3p	NM_008562	Mcl1	CTTCTAGACAGCCTCTGCAGCA#GCTGCAGTGCTGTACAGGAA#.((((..(((((..(((((((.#))))))).)))))..)))).	1604	1624	1	-24.7	0	0.00349813	0.456	0.814359	0.26781	-9.38394	16	20	7	3UTR		0	0
mmu-miR-7229-3p	NM_008562	Mcl1	TACACAGACCAGTGACTTTCTGCA#TGCTCCCCCTGGAAGAGTCACTGTCTGA#....((((.((((((((((((...#.))).))))))))))))).	1322	1350	1	-20.1	0	0.00628571	0.5	0.113491	0.977808	-10.603	16	19	13	3UTR		0	0
mmu-miR-7230-3p	NM_008562	Mcl1	TTGAGTTGAGACTGTCAGTAGGT#GCCTAGTGATGGCCAAAAAGTACTTGACTTAAG#(((((((((((((((((.(((((#))))).))))........))).)))))))))).	1735	1768	1	-20.6	1	0.00520861	0.662	0.504974	0.342657	-3.93757	22	33	10	3UTR		0	0
mmu-miR-7231-5p	NM_008562	Mcl1	TTGGGGAACACTGGGGCATACC#GGCGTGTTATGCTCCCAGTTCCCCT#..(((((..(((((((((((..#.))))).))))))))))).	2318	2343	1	-26.2	0	0.0209019	0.485	0.316748	0.149781	-8.32703	16	19	11	3UTR		0	0
mmu-miR-7234-3p	NM_008562	Mcl1	AAACGTCTTTCTAGGGTAGAAGG#CTGCTTGGAAAGATGG#...((((((((((.(((((....#))))))))))))))).	3241	3257	1	-17.7	0	0.000593925	0.515	0.617152	1.04732	-7.37138	15	16	15	3UTR		0	0
mmu-miR-7241-3p	NM_008562	Mcl1	TAGTAGATACTCATGGGAGAGC#GCTCCCAGTTCCCCTATAGAGTCGTCTACA#..(((((((((((((((.((((#.)))).))))).)))).)))))).	2328	2358	1	-21.9	1	0.0330111	0.471	0.0644348	0.194402	-4.957	19	24	6	3UTR		0	0
mmu-miR-7241-3p	NM_008562	Mcl1	TAGTAGATACTCATGGGAGAGC#GCATCTTCCATGTACATTCTATCTGG#(((((((....(((((((((((#)).))))))))).....)))).))).	3316	3342	1	-18.6	1	0.00171263	0.559	-0.440086	1.13239	-11.3749	18	26	9	3UTR		0	0
mmu-miR-7242-3p	NM_008562	Mcl1	TGGCAGCTCGGCTCTACTCTGG#TCAGAGAAGAGGGAGGGGCTGCTT#.((((((((..((((.((((((#)))))).))))....)))))))).	3223	3247	1	-26.5	1	9.19e-06	0.5	0.509608	0.906875	-8.09365	18	24	8	3UTR		0	0
mmu-miR-7646-3p	NM_008562	Mcl1	TCACTGGTCGCTCTCTTTCAC#TGGAAGAGGGGCCAGTC#..(((((((.(.((((((((.#)))))))))))))))).	1453	1470	1	-21.1	1	0.000283695	0.574	0.230496	0.453698	-9.54631	16	17	16	3UTR		0	0
mmu-miR-7649-3p	NM_008562	Mcl1	TCTCTCCAGCACTGCTTGTTTCT#AGAAGCTGCAGTGCTGTACAGGAATGTGAAGGGAGGC#(((((((((((((((..((((((#)))))).)))))))))..............)))))).	1600	1637	1	-26.2	1	0.00058431	0.456	0.883562	0.277885	-4.17062	21	37	9	3UTR		0	0
mmu-miR-7651-5p	NM_008562	Mcl1	AAGTGGAAAGCCAGCCTGAGAT#GGCATGCTTTCCATTG#.((((((((((..(((......#)))..)))))))))).	2555	2571	1	-20.2	1	0.00969635	0.618	0.147521	0.0269992	-8.42926	13	16	10	3UTR		0	0
mmu-miR-219b-5p	NM_008562	Mcl1	AGATGTCCAGCCACAATTCTCG#GTGGCTGGGCAA#...(((((((((((........#))))))))))).	3143	3155	1	-22.5	0	9.25e-05	0.397	0.332315	0.272853	-7.48304	11	12	11	3UTR		0	0
mmu-miR-7653-5p	NM_008562	Mcl1	TAAGGGGCGGACAGACAGACGG#CTGTTTGTCTTACACGTCTCTC#..(((((((...((((((((((#))))))))))....))))))).	3270	3292	1	-22.2	1	0.055787	0.574	1.13079	0.766427	-12.3711	17	22	10	3UTR		0	0
mmu-miR-7664-3p	NM_008562	Mcl1	TCTCTTAGGCTGGGTTAACTAAT#CCAGCTTGGGAGT#.((((((((((((..........#)))))))))))).	2870	2883	1	-19.6	1	0.000418212	0.529	0.688847	1.50558	-5.61866	12	13	12	3UTR		0	0
mmu-miR-7675-3p	NM_008562	Mcl1	TGTTTCATTTGTTCGTGACTC#GAGTCACTGTCTGAATGAAGCAA#(((((((((((..((((((((#))))))).)..))))))))))).	1336	1359	1	-20.4	1	0.0196652	0.471	1.73955	0.630606	-8.57351	19	23	11	3UTR		0	0
mmu-miR-129b-3p	NM_008562	Mcl1	CAAGCCCAGACCGCAAAAAGATT#TGTGGTCTGAGTGCTG#..(((((((((((((........#))))))))).).))).	3180	3196	1	-19.4	1	0.000243248	0.5	0.475901	0.308166	-5.19005	13	16	9	3UTR		0	0
mmu-miR-1191b-5p	NM_008562	Mcl1	TCAGGCTACAGAGCGAGAACCT#GGTCTCTAGGTGTAGCCTT#..((((((((....(((.(((.#))))))....)))))))).	2283	2302	1	-20.3	1	0.00136666	0.618	-0.0143065	0.518979	-13.2745	14	19	8	3UTR		0	0
mmu-miR-7688-3p	NM_008562	Mcl1	TCTGGCTTATGCCTAGCTTTC#GGCTGGGCAAGGGGCTG#...(((((.(((((((((...#)))))))))..))))).	3145	3162	1	-20.8	0	8.37e-07	0.426	0.387441	0.266433	-7.57093	14	17	9	3UTR		0	0
mmu-miR-7689-5p	NM_008562	Mcl1	CCGAGGCAGCCTGGCTTAG#GAGCGCAGTGGCTGGGCAAGGGGCTGCTTTGGA#((((((((((((.((((((#.))))))...)))))))))))).	3136	3169	1	-28.4	1	0.00143692	0.397	0.298267	0.295325	-5.22671	18	23	12	3UTR		0	0
mmu-miR-8100	NM_008562	Mcl1	AGGAGGAAAGGGAGCAAGCAGGT#GCGTGTTATGCTCCCAGTTCCCCTA#(((.((((.(((((((((((.((#)).)))).)))))))..))))))).	2319	2344	1	-26.9	0	0.0264607	0.5	0.422302	0.144744	-8.02599	20	25	7	3UTR		0	0
mmu-miR-8107	NM_008562	Mcl1	TGGAAACTAGTGGCTGGGACA#CCCAGCCATGGAAGTTTTG#..((((((.(((((((((...#)))))))))...)))))).	3013	3032	1	-22	1	0.00309896	0.529	0.366039	0.402868	-6.01339	15	19	9	3UTR		0	0
mmu-miR-8111	NM_008562	Mcl1	ACCGGGCATGGTAGTGTACAC#TGCCTGCCAGCTTGGG#.((((((.((((((.(((...#))))))))))))))).	2864	2880	1	-20.5	1	0.00011943	0.544	1.07943	1.40286	-6.84241	15	16	15	3UTR		0	0
mmu-miR-8115	NM_008562	Mcl1	CCGCAATAGCAACAAGGGCTCT#AGAGCCTGTTGTGTGTGTGGA#(((((...(((((..(((((((#))))))))))))...))))).	2000	2021	1	-24	0	0.00527175	0.574	0.682759	0.712575	-11.2881	17	21	12	3UTR		0	0
mmu-miR-9768-3p	NM_008562	Mcl1	ACTGCCTTCCTTTGTGTGGCCCAG#GGGCTGCTTTGGAGGGAAGAAGCATGTG#(((((((((((((..(((((((..#)))))))....))))))))..))).)).	3156	3184	1	-25.7	1	0.00106614	0.471	0.0641879	0.377989	-5.52986	20	28	8	3UTR		0	0
mmu-miR-1271-5p	NM_008562	Mcl1	CTTGGCACCTGGTAAGCACTCA#GAGTCTTAACCATGGTGCTAT#..((((((((((((((.((((.#)))))))).))).))))))).	2155	2176	1	-23.7	1	0.0691367	0.618	1.95763	1.22715	-4.957	18	21	8	3UTR		0	0
mmu-miR-5104b-5p	NM_008562	Mcl1	TGGGCCATCTCTTTAGTCCAGA#GGGCTGCTTGGAAAGATGGCTCT#.(((((((((((.((((((...#))))))...)))..)))))))).	3238	3261	1	-22.6	1	0.000871562	0.515	0.733709	1.08906	-5.08246	17	23	8	3UTR		0	0
mmu-miR-12181-3p	NM_008562	Mcl1	TCCAGGCCTCTTGCTCTCTCA#GAGAAGAGGGAGGGGCTGCTTGGAA#((((((((((((.(((((((.#)))).))).))))))))...)))).	3226	3251	1	-28.4	1	1.53e-05	0.5	0.527265	1.0417	-5.22671	19	25	8	3UTR		0	0
mmu-miR-12181-3p	NM_008562	Mcl1	TCCAGGCCTCTTGCTCTCTCA#TGGCTGGGCAAGGGGCTGCTTTGGAG#((((((((((((((((..(((#)))..))))))))))))....)))).	3144	3170	1	-25.5	1	0.00140546	0.412	0.0104162	0.395645	-3.93757	19	26	12	3UTR		0	0
mmu-miR-12184-3p	NM_008562	Mcl1	ACAGACGGGCTCTCATGCTGA#TAGTGTATATGCAGAGCCTGTTGTGTG#((((((((((((((((((((.#))))....))).)))))))))).))).	1988	2015	1	-20.6	1	0.00189598	0.603	0.473971	0.801096	-3.93757	20	27	10	3UTR		0	0
mmu-miR-12185-3p	NM_008562	Mcl1	TCAGCCACTGTGTCCCCTCCTT#AGGTCCAGGGCCATGAAGACTTGGAGAGCGCAGTGGCTGGG#(((((((((((((...((((..#.)))).))))))))))))).	3111	3152	1	-29.5	1	2.26e-05	0.397	0.0521495	0.172533	-5.76291	17	20	13	3UTR		0	0
mmu-miR-12187-3p	NM_008562	Mcl1	TTCATTCACCTCTGCTCTTGC#AGGGGTGGATGGAA#(((((((((((((........#))))))))))))).	1416	1430	1	-18.5	1	0.046351	0.588	0.484857	0.437991	-5.76291	13	14	13	3UTR		0	1
mmu-miR-12201-3p	NM_008562	Mcl1	TCTGCAGAGGCTTCCTTGGCT#AGCTGCAGTGCTGTACAGGAATGTGAAGGGAGGCCTCTGAGCAGT#.((((((((((((((((....#.))))))))))))..)))).	1603	1648	1	-25.9	1	7.73e-06	0.456	1.14519	0.238302	-3.79332	16	20	12	3UTR		0	0
mmu-miR-3087-5p	NM_213659	Stat3	CAGGGCAGGGCAAGAGTTGAG#ATTCTTGGCCTCCCCTGA#(((((.(((.(((((((....#))))))).))).))))).	3739	3757	0.953846	-23.4	0	0.00142058	0.441	3.15153	4.05554	-7.08104	15	18	7	3UTR		0	1
mmu-miR-3087-5p	NM_213660	Stat3	CAGGGCAGGGCAAGAGTTGAG#ATTCTTGGCCTCCCCTGA#(((((.(((.(((((((....#))))))).))).))))).	3736	3754	0.953846	-23.4	0	0.00142058	0.441	3.15153	4.05554	-7.08104	15	18	7	3UTR		0	1
mmu-miR-3087-5p	NM_011486	Stat3	CAGGGCAGGGCAAGAGTTGAG#ATTCTTGGCCTCCCCTGA#(((((.(((.(((((((....#))))))).))).))))).	3689	3707	0.953846	-23.4	0	0.00142058	0.441	3.15153	4.05554	-7.08104	15	18	7	3UTR		0	1
mmu-let-7b-5p	NM_213659	Stat3	TGAGGTAGTAGGTTGTGTGGTT#GACCACCCCAGCCTTCTGCTTCGA#((((((((.((((((.((((((#))))))..)))))).)))))))).	4038	4062	0.961538	-26	1	0.0041667	0.441	3.61783	4.17467	-5.22701	20	24	8	3UTR	MIRT012269	1	0
mmu-let-7c-5p	NM_213659	Stat3	TGAGGTAGTAGGTTGTATGGTT#GACCACCCCAGCCTTCTGCTTCGA#((((((((.((((((..(((((#)))))...)))))).)))))))).	4038	4062	0.961538	-22.8	1	0.0041667	0.441	3.61783	4.17467	-5.22701	19	24	8	3UTR		1	0
mmu-miR-678	NM_213659	Stat3	GTCTCGGTGCAAGGACTGGAGG#CCCCAGCCTTCTGCTTCGAGACA#(((((((.((((((.((((.((#)))))))))..))).))))))).	4043	4066	0.961538	-26.5	1	0.00127536	0.441	4.44837	4.16218	-6.98666	19	23	9	3UTR		0	0
mmu-miR-1894-3p	NM_213659	Stat3	GCAAGGGAGAGGGTGAAGGGAG#TTCCTTTCCCACTTGACCTTGCT#((((((..(((((.((((((((#)))))))))).)))..)))))).	3476	3499	0.961538	-27.6	0	0.0726877	0.471	3.63395	3.59461	-8.65174	19	23	10	3UTR		0	0
mmu-miR-1933-5p	NM_213659	Stat3	AGTCATGGTGTTCGGTCTTAGTTT#GAGATCCGAGAGCTGTGGCTT#(((((((((.(((((((((.....#)))).))))).))))))))).	3244	3265	0.961538	-20.6	1	0.00089391	0.529	3.82467	3.73756	-5.18008	18	21	9	3UTR		0	0
mmu-miR-1954	NM_213659	Stat3	ACTGCAGAGTGAGACCCTGTT#GGCTGGGAACTCCTGGCTCTGCAC#..(((((((((((.(((.(((#))).)))..)))...)))))))).	3004	3028	0.961538	-20	1	0.0193933	0.5	4.93169	4.1673	-5.81384	17	24	8	3UTR		0	1
mmu-miR-1964-3p	NM_213659	Stat3	CCGACTTCTGGGCTCCGGCTTT#GAAGCTAGGACTAAGCCCAGAGGTTC#..((((((((((((((((((((#)))))).)))....))))))))))).	3053	3079	0.961538	-27.3	1	0.00675401	0.706	4.36058	4.26427	-4.957	20	26	11	3UTR		0	0
mmu-miR-3098-5p	NM_213659	Stat3	TCCTAACAGCAGGAGTAGGAGC#TTCCTACTTCTGCTATCTTTGGGC#.(((((.((((((((((((((.#))))))))))))))....))))).	2746	2770	0.961538	-25	0	0.0025122	0.721	4.27777	4.28949	-5.33701	19	24	14	3UTR		0	0
mmu-miR-3473c	NM_213659	Stat3	TCTCTCCAGCCCCCATAATAAG#GGGGCTGAGAGCAGAA#(((((((((((((.........#))))))).))).))).	2858	2874	0.961538	-21.6	1	0.00596109	0.382	4.57463	4.3025	-5.76291	13	16	7	3UTR		0	0
mmu-let-7k	NM_213659	Stat3	TGAGGTAGGAGGTTGTGTG#ACGAACTGCTTGCCTTGACCACCCCAGCCTTCTGCTTCGA#(((((((((((((((.(((#.)))..))))))))))))))).	4022	4062	0.961538	-24	1	0.0041667	0.441	4.33115	4.0253	-4.17062	18	22	15	3UTR		1	0
mmu-miR-6897-5p	NM_213659	Stat3	TGGGGGCAGTGTCACACGCTGTT#GGCAGTGAGGACATTGTCTCCAA#(((((((((((((.(.(((((((#))))))).)))))))))))))).	3998	4021	0.961538	-29.2	1	0.000402035	0.471	4.53304	4.01599	-5.02746	21	23	14	3UTR		0	0
mmu-miR-6931-5p	NM_213659	Stat3	TGGGGTGGGGAGTGGGGGACT#CCCCAGCCTTCTGCTTCGAGACAGTTACTGCTCTCCCACCCCAT#(((((((((((((((..((((#.)))).)))))).))))))))).	4043	4087	0.961538	-30.7	1	0.204142	0.559	3.89384	4.22443	-4.17062	19	23	9	3UTR		0	1
mmu-miR-6976-5p	NM_213659	Stat3	CAGGGAAGTTGAGAGGAAAATTG#TTTTTTTTTTAATTTCCTA#..((((((((((((((((((...#)))))))))))))))))).	2733	2752	0.961538	-17.4	1	0.361841	0.632	4.28475	4.29195	-4.957	18	19	18	3UTR		0	0
mmu-miR-6996-3p	NM_213659	Stat3	CGGTGTCTCTGGTCACTCTGCAG#CTGCAGAGACGTGACTTGAGACACCT#.((((((((.(((((((((((((#)))))))...)))))).)))))))).	2638	2664	0.961538	-34.4	1	0.00284208	0.412	3.60717	4.04302	-5.03583	21	26	8	3UTR		0	1
mmu-miR-7019-5p	NM_213659	Stat3	ATCTGGGAGGGGCTGTCAGGAGT#GCTTCGAGACAGTTACTGCTCTCCCAC#...((((((((((((((.(((((#)))))..)))))).....)))))))).	4055	4082	0.961538	-25.5	0	0.066752	0.544	3.84222	4.06081	-6.51454	19	27	8	3UTR		0	0
mmu-miR-7218-5p	NM_213659	Stat3	TGCAGGGTTTAGTGTAGAGGG#CCCAGGCTGGGAACTCCTGGCTCTGCACTTTCAACCTTGCT#.((((((((.(((((((((((#.))...)))))))))...)))))))).	3000	3041	0.961538	-24.7	1	0.030902	0.5	4.72824	4.26776	-5.03583	19	27	9	3UTR		0	0
mmu-miR-7231-5p	NM_213659	Stat3	TTGGGGAACACTGGGGCATACC#GCCCCAGCCTCACCCAGC#(((((..(..(((((((.....#)))))))..)..))))).	4317	4335	0.961538	-23	0	0.00474209	0.368	0.169587	0.456477	-9.68112	13	18	7	3UTR		1	0
mmu-miR-7688-3p	NM_213659	Stat3	TCTGGCTTATGCCTAGCTTTC#GAAGCTAGGACTAAGCCCAGAG#(((((((((..(((((((((.#)))))))))..)))))).))).	3053	3075	0.961538	-25	1	0.000899286	0.691	4.61602	4.19971	-8.00486	18	22	9	3UTR		0	0
mmu-miR-8105	NM_213659	Stat3	AGGCGACTGGCGAGACCCGAAG#TTGGGTCTCCCAGGTGA#...(..((((.(((((((((..#)))))))))))))..).	3780	3797	0.961538	-23.2	0	8.78e-06	0.426	4.29412	3.53057	-15.3593	14	17	13	3UTR		0	0
mmu-let-7b-5p	NM_213660	Stat3	TGAGGTAGTAGGTTGTGTGGTT#GACCACCCCAGCCTTCTGCTTCGA#((((((((.((((((.((((((#))))))..)))))).)))))))).	4035	4059	0.961538	-26	1	0.0041667	0.441	3.61783	4.17467	-5.22701	20	24	8	3UTR	MIRT012269	1	0
mmu-let-7c-5p	NM_213660	Stat3	TGAGGTAGTAGGTTGTATGGTT#GACCACCCCAGCCTTCTGCTTCGA#((((((((.((((((..(((((#)))))...)))))).)))))))).	4035	4059	0.961538	-22.8	1	0.0041667	0.441	3.61783	4.17467	-5.22701	19	24	8	3UTR		1	0
mmu-miR-678	NM_213660	Stat3	GTCTCGGTGCAAGGACTGGAGG#CCCCAGCCTTCTGCTTCGAGACA#(((((((.((((((.((((.((#)))))))))..))).))))))).	4040	4063	0.961538	-26.5	1	0.00127536	0.441	4.44837	4.16218	-6.98666	19	23	9	3UTR		0	0
mmu-miR-1894-3p	NM_213660	Stat3	GCAAGGGAGAGGGTGAAGGGAG#TTCCTTTCCCACTTGACCTTGCT#((((((..(((((.((((((((#)))))))))).)))..)))))).	3473	3496	0.961538	-27.6	0	0.0726877	0.471	3.63395	3.59461	-8.65174	19	23	10	3UTR		0	0
mmu-miR-1933-5p	NM_213660	Stat3	AGTCATGGTGTTCGGTCTTAGTTT#GAGATCCGAGAGCTGTGGCTT#(((((((((.(((((((((.....#)))).))))).))))))))).	3241	3262	0.961538	-20.6	1	0.00089391	0.529	3.82467	3.73756	-5.18008	18	21	9	3UTR		0	0
mmu-miR-1954	NM_213660	Stat3	ACTGCAGAGTGAGACCCTGTT#GGCTGGGAACTCCTGGCTCTGCAC#..(((((((((((.(((.(((#))).)))..)))...)))))))).	3001	3025	0.961538	-20	1	0.0193933	0.5	4.93169	4.1673	-5.81384	17	24	8	3UTR		0	1
mmu-miR-1964-3p	NM_213660	Stat3	CCGACTTCTGGGCTCCGGCTTT#GAAGCTAGGACTAAGCCCAGAGGTTC#..((((((((((((((((((((#)))))).)))....))))))))))).	3050	3076	0.961538	-27.3	1	0.00675401	0.706	4.36058	4.26427	-4.957	20	26	11	3UTR		0	0
mmu-miR-3098-5p	NM_213660	Stat3	TCCTAACAGCAGGAGTAGGAGC#TTCCTACTTCTGCTATCTTTGGGC#.(((((.((((((((((((((.#))))))))))))))....))))).	2743	2767	0.961538	-25	0	0.0025122	0.721	4.27777	4.28949	-5.33701	19	24	14	3UTR		0	0
mmu-miR-3473c	NM_213660	Stat3	TCTCTCCAGCCCCCATAATAAG#GGGGCTGAGAGCAGAA#(((((((((((((.........#))))))).))).))).	2855	2871	0.961538	-21.6	1	0.00596109	0.382	4.57463	4.3025	-5.76291	13	16	7	3UTR		0	0
mmu-let-7k	NM_213660	Stat3	TGAGGTAGGAGGTTGTGTG#ACGAACTGCTTGCCTTGACCACCCCAGCCTTCTGCTTCGA#(((((((((((((((.(((#.)))..))))))))))))))).	4019	4059	0.961538	-24	1	0.0041667	0.441	4.33115	4.0253	-4.17062	18	22	15	3UTR		1	0
mmu-miR-6897-5p	NM_213660	Stat3	TGGGGGCAGTGTCACACGCTGTT#GGCAGTGAGGACATTGTCTCCAA#(((((((((((((.(.(((((((#))))))).)))))))))))))).	3995	4018	0.961538	-29.2	1	0.000402035	0.471	4.53304	4.01599	-5.02746	21	23	14	3UTR		0	0
mmu-miR-6931-5p	NM_213660	Stat3	TGGGGTGGGGAGTGGGGGACT#CCCCAGCCTTCTGCTTCGAGACAGTTACTGCTCTCCCACCCCAT#(((((((((((((((..((((#.)))).)))))).))))))))).	4040	4084	0.961538	-30.7	1	0.204142	0.559	3.89384	4.22443	-4.17062	19	23	9	3UTR		0	1
mmu-miR-6976-5p	NM_213660	Stat3	CAGGGAAGTTGAGAGGAAAATTG#TTTTTTTTTTAATTTCCTA#..((((((((((((((((((...#)))))))))))))))))).	2730	2749	0.961538	-17.4	1	0.361841	0.632	4.28475	4.29195	-4.957	18	19	18	3UTR		0	0
mmu-miR-6996-3p	NM_213660	Stat3	CGGTGTCTCTGGTCACTCTGCAG#CTGCAGAGACGTGACTTGAGACACCT#.((((((((.(((((((((((((#)))))))...)))))).)))))))).	2635	2661	0.961538	-34.4	1	0.00284208	0.412	3.60717	4.04302	-5.03583	21	26	8	3UTR		0	1
mmu-miR-7019-5p	NM_213660	Stat3	ATCTGGGAGGGGCTGTCAGGAGT#GCTTCGAGACAGTTACTGCTCTCCCAC#...((((((((((((((.(((((#)))))..)))))).....)))))))).	4052	4079	0.961538	-25.5	0	0.066752	0.544	3.84222	4.06081	-6.51454	19	27	8	3UTR		0	0
mmu-miR-7218-5p	NM_213660	Stat3	TGCAGGGTTTAGTGTAGAGGG#CCCAGGCTGGGAACTCCTGGCTCTGCACTTTCAACCTTGCT#.((((((((.(((((((((((#.))...)))))))))...)))))))).	2997	3038	0.961538	-24.7	1	0.030902	0.5	4.72824	4.26776	-5.03583	19	27	9	3UTR		0	0
mmu-miR-7688-3p	NM_213660	Stat3	TCTGGCTTATGCCTAGCTTTC#GAAGCTAGGACTAAGCCCAGAG#(((((((((..(((((((((.#)))))))))..)))))).))).	3050	3072	0.961538	-25	1	0.000899286	0.691	4.61602	4.19971	-8.00486	18	22	9	3UTR		0	0
mmu-miR-8105	NM_213660	Stat3	AGGCGACTGGCGAGACCCGAAG#TTGGGTCTCCCAGGTGA#...(..((((.(((((((((..#)))))))))))))..).	3777	3794	0.961538	-23.2	0	8.78e-06	0.426	4.29412	3.53057	-15.3593	14	17	13	3UTR		0	0
mmu-miR-188-5p	NM_011486	Stat3	CATCCCTTGCATGGTGGAGGG#CCTCCCCCATGTGAGGAGCTGA#((.(((((((((((.(((((.#))))).)))))))))).).)).	2557	2579	0.961538	-26.7	0	0.000122087	0.426	3.57665	3.91849	-6.23056	18	22	10	3UTR		0	0
mmu-miR-295-5p	NM_011486	Stat3	ACTCAAATGTGGGGCACACTTC#GGAGTGTGCTACCTCCCCCATGTGAGG#.((((.(((.((((((((((((#))))))))).....))).))).)))).	2546	2573	0.961538	-24.3	0	7.64e-05	0.426	3.66139	4.1263	-6.93679	19	27	9	3UTR		0	0
mmu-miR-106a-3p	NM_011486	Stat3	ACTGCAGTGCCAGCACTTCTTAC#GTGAAGGTGCTGAGCCCTCAGCAGG#.((((((.((((((((((.((((#)))))))))))).)).))..)))).	2479	2504	0.961538	-22.4	1	3.23e-05	0.471	3.80211	4.65504	-6.10696	20	25	12	3UTR		0	1
mmu-let-7b-5p	NM_011486	Stat3	TGAGGTAGTAGGTTGTGTGGTT#GACCACCCCAGCCTTCTGCTTCGA#((((((((.((((((.((((((#))))))..)))))).)))))))).	3988	4012	0.961538	-26	1	0.0041667	0.441	3.61783	4.17467	-5.22701	20	24	8	3UTR	MIRT012269	1	0
mmu-let-7c-5p	NM_011486	Stat3	TGAGGTAGTAGGTTGTATGGTT#GACCACCCCAGCCTTCTGCTTCGA#((((((((.((((((..(((((#)))))...)))))).)))))))).	3988	4012	0.961538	-22.8	1	0.0041667	0.441	3.61783	4.17467	-5.22701	19	24	8	3UTR		1	0
mmu-miR-678	NM_011486	Stat3	GTCTCGGTGCAAGGACTGGAGG#CCCCAGCCTTCTGCTTCGAGACA#(((((((.((((((.((((.((#)))))))))..))).))))))).	3993	4016	0.961538	-26.5	1	0.00127536	0.441	4.44837	4.16218	-6.98666	19	23	9	3UTR		0	0
mmu-miR-1894-3p	NM_011486	Stat3	GCAAGGGAGAGGGTGAAGGGAG#TTCCTTTCCCACTTGACCTTGCT#((((((..(((((.((((((((#)))))))))).)))..)))))).	3426	3449	0.961538	-27.6	0	0.0726877	0.471	3.63395	3.59461	-8.65174	19	23	10	3UTR		0	0
mmu-miR-1933-5p	NM_011486	Stat3	AGTCATGGTGTTCGGTCTTAGTTT#GAGATCCGAGAGCTGTGGCTT#(((((((((.(((((((((.....#)))).))))).))))))))).	3194	3215	0.961538	-20.6	1	0.00089391	0.529	3.82467	3.73756	-5.18008	18	21	9	3UTR		0	0
mmu-miR-1954	NM_011486	Stat3	ACTGCAGAGTGAGACCCTGTT#GGCTGGGAACTCCTGGCTCTGCAC#..(((((((((((.(((.(((#))).)))..)))...)))))))).	2954	2978	0.961538	-20	1	0.0193933	0.5	4.93169	4.1673	-5.81384	17	24	8	3UTR		0	1
mmu-miR-1964-3p	NM_011486	Stat3	CCGACTTCTGGGCTCCGGCTTT#GAAGCTAGGACTAAGCCCAGAGGTTC#..((((((((((((((((((((#)))))).)))....))))))))))).	3003	3029	0.961538	-27.3	1	0.00675401	0.706	4.36058	4.26427	-4.957	20	26	11	3UTR		0	0
mmu-miR-3098-5p	NM_011486	Stat3	TCCTAACAGCAGGAGTAGGAGC#TTCCTACTTCTGCTATCTTTGGGC#.(((((.((((((((((((((.#))))))))))))))....))))).	2696	2720	0.961538	-25	0	0.0025122	0.721	4.27777	4.28949	-5.33701	19	24	14	3UTR		0	0
mmu-miR-3473c	NM_011486	Stat3	TCTCTCCAGCCCCCATAATAAG#GGGGCTGAGAGCAGAA#(((((((((((((.........#))))))).))).))).	2808	2824	0.961538	-21.6	1	0.00596109	0.382	4.57463	4.3025	-5.76291	13	16	7	3UTR		0	0
mmu-let-7k	NM_011486	Stat3	TGAGGTAGGAGGTTGTGTG#ACGAACTGCTTGCCTTGACCACCCCAGCCTTCTGCTTCGA#(((((((((((((((.(((#.)))..))))))))))))))).	3972	4012	0.961538	-24	1	0.0041667	0.441	4.33115	4.0253	-4.17062	18	22	15	3UTR		1	0
mmu-miR-6897-5p	NM_011486	Stat3	TGGGGGCAGTGTCACACGCTGTT#GGCAGTGAGGACATTGTCTCCAA#(((((((((((((.(.(((((((#))))))).)))))))))))))).	3948	3971	0.961538	-29.2	1	0.000402035	0.471	4.53304	4.01599	-5.02746	21	23	14	3UTR		0	0
mmu-miR-6931-5p	NM_011486	Stat3	TGGGGTGGGGAGTGGGGGACT#CCCCAGCCTTCTGCTTCGAGACAGTTACTGCTCTCCCACCCCAT#(((((((((((((((..((((#.)))).)))))).))))))))).	3993	4037	0.961538	-30.7	1	0.204142	0.559	3.89384	4.22443	-4.17062	19	23	9	3UTR		0	1
mmu-miR-6976-5p	NM_011486	Stat3	CAGGGAAGTTGAGAGGAAAATTG#TTTTTTTTTTAATTTCCTA#..((((((((((((((((((...#)))))))))))))))))).	2683	2702	0.961538	-17.4	1	0.361841	0.632	4.28475	4.29195	-4.957	18	19	18	3UTR		0	0
mmu-miR-6996-3p	NM_011486	Stat3	CGGTGTCTCTGGTCACTCTGCAG#CTGCAGAGACGTGACTTGAGACACCT#.((((((((.(((((((((((((#)))))))...)))))).)))))))).	2588	2614	0.961538	-34.4	1	0.00284208	0.412	3.60717	4.04302	-5.03583	21	26	8	3UTR		0	1
mmu-miR-7019-5p	NM_011486	Stat3	ATCTGGGAGGGGCTGTCAGGAGT#GCTTCGAGACAGTTACTGCTCTCCCAC#...((((((((((((((.(((((#)))))..)))))).....)))))))).	4005	4032	0.961538	-25.5	0	0.066752	0.544	3.84222	4.06081	-6.51454	19	27	8	3UTR		0	0
mmu-miR-7218-5p	NM_011486	Stat3	TGCAGGGTTTAGTGTAGAGGG#CCCAGGCTGGGAACTCCTGGCTCTGCACTTTCAACCTTGCT#.((((((((.(((((((((((#.))...)))))))))...)))))))).	2950	2991	0.961538	-24.7	1	0.030902	0.5	4.72824	4.26776	-5.03583	19	27	9	3UTR		0	0
mmu-miR-7231-5p	NM_011486	Stat3	TTGGGGAACACTGGGGCATACC#GCCCCAGCCTCACCCAGC#(((((..(..(((((((.....#)))))))..)..))))).	4267	4285	0.961538	-23	0	0.00474209	0.368	0.169587	0.456477	-9.68112	13	18	7	3UTR		1	0
mmu-miR-7688-3p	NM_011486	Stat3	TCTGGCTTATGCCTAGCTTTC#GAAGCTAGGACTAAGCCCAGAG#(((((((((..(((((((((.#)))))))))..)))))).))).	3003	3025	0.961538	-25	1	0.000899286	0.691	4.61602	4.19971	-8.00486	18	22	9	3UTR		0	0
mmu-miR-8105	NM_011486	Stat3	AGGCGACTGGCGAGACCCGAAG#TTGGGTCTCCCAGGTGA#...(..((((.(((((((((..#)))))))))))))..).	3730	3747	0.961538	-23.2	0	8.78e-06	0.426	4.29412	3.53057	-15.3593	14	17	13	3UTR		0	0
mmu-miR-6969-5p	NM_213659	Stat3	CAGCAGAGTAGGGAGCAAAAGA#CTGGGAACTCCTGGCTCTGCA#..(((((((.(((((.......#.))))).))))))).	3006	3027	0.969231	-21.1	1	0.0129966	0.5	4.31408	4.2703	-6.43256	12	15	7	3UTR		0	1
mmu-miR-6969-5p	NM_213660	Stat3	CAGCAGAGTAGGGAGCAAAAGA#CTGGGAACTCCTGGCTCTGCA#..(((((((.(((((.......#.))))).))))))).	3003	3024	0.969231	-21.1	1	0.0129966	0.5	4.31408	4.2703	-6.43256	12	15	7	3UTR		0	1
mmu-miR-6969-5p	NM_011486	Stat3	CAGCAGAGTAGGGAGCAAAAGA#CTGGGAACTCCTGGCTCTGCA#..(((((((.(((((.......#.))))).))))))).	2956	2977	0.969231	-21.1	1	0.0129966	0.5	4.31408	4.2703	-6.43256	12	15	7	3UTR		0	1
mmu-miR-762	NM_213659	Stat3	GGGGCTGGGGCCGGGACAGAGC#CTTGGCCCCAGCCTCA#(((((((((((((((.......#))))))))))))))).	4313	4329	0.974359	-33.8	1	0.000283734	0.382	0.380572	0.480507	-4.17062	15	16	15	3UTR		0	0
mmu-miR-3960	NM_213659	Stat3	GGCGGCGGCGGAGGCGGGGG#CTCCTGTCCTGCCCGCCTGCCC#(((((((((((.((((((((#))))))))))))).))).))).	2891	2913	0.974359	-31.4	1	0.000163871	0.368	3.98463	3.73091	-7.28438	19	22	13	3UTR		0	0
mmu-miR-6947-5p	NM_213659	Stat3	CATCCAGTGGAGAGGCTCGTG#GAGGGCTTCTCTGGGGCTGGTGT#((.(((((((((((((((.(.#).))))))))))...))))))).	4198	4221	0.974359	-21.9	0	0.000691137	0.397	4.27134	2.48625	-5.49511	18	23	10	3UTR		0	0
mmu-miR-7086-5p	NM_213659	Stat3	AAGAGGAGAAAGGTTTGGGCA#TGCCCGCCTGCCCTCCTTTTT#((((((((..((((..(((((#)))))))))...)))))))).	2900	2921	0.974359	-22.2	1	0.0200142	0.397	4.63769	3.63636	-7.20497	17	21	9	3UTR		0	0
mmu-miR-762	NM_213660	Stat3	GGGGCTGGGGCCGGGACAGAGC#CTTGGCCCCAGCCTCA#(((((((((((((((.......#))))))))))))))).	4310	4326	0.974359	-33.8	1	0.000283734	0.382	0.380572	0.480507	-4.17062	15	16	15	3UTR		0	0
mmu-miR-3960	NM_213660	Stat3	GGCGGCGGCGGAGGCGGGGG#CTCCTGTCCTGCCCGCCTGCCC#(((((((((((.((((((((#))))))))))))).))).))).	2888	2910	0.974359	-31.4	1	0.000163871	0.368	3.98463	3.73091	-7.28438	19	22	13	3UTR		0	0
mmu-miR-6947-5p	NM_213660	Stat3	CATCCAGTGGAGAGGCTCGTG#GAGGGCTTCTCTGGGGCTGGTGT#((.(((((((((((((((.(.#).))))))))))...))))))).	4195	4218	0.974359	-21.9	0	0.000691137	0.397	4.27134	2.48625	-5.49511	18	23	10	3UTR		0	0
mmu-miR-7086-5p	NM_213660	Stat3	AAGAGGAGAAAGGTTTGGGCA#TGCCCGCCTGCCCTCCTTTTT#((((((((..((((..(((((#)))))))))...)))))))).	2897	2918	0.974359	-22.2	1	0.0200142	0.397	4.63769	3.63636	-7.20497	17	21	9	3UTR		0	0
mmu-miR-762	NM_011486	Stat3	GGGGCTGGGGCCGGGACAGAGC#CTTGGCCCCAGCCTCA#(((((((((((((((.......#))))))))))))))).	4263	4279	0.974359	-33.8	1	0.000283734	0.382	0.380572	0.480507	-4.17062	15	16	15	3UTR		0	0
mmu-miR-3960	NM_011486	Stat3	GGCGGCGGCGGAGGCGGGGG#CTCCTGTCCTGCCCGCCTGCCC#(((((((((((.((((((((#))))))))))))).))).))).	2841	2863	0.974359	-31.4	1	0.000163871	0.368	3.98463	3.73091	-7.28438	19	22	13	3UTR		0	0
mmu-miR-6947-5p	NM_011486	Stat3	CATCCAGTGGAGAGGCTCGTG#GAGGGCTTCTCTGGGGCTGGTGT#((.(((((((((((((((.(.#).))))))))))...))))))).	4148	4171	0.974359	-21.9	0	0.000691137	0.397	4.27134	2.48625	-5.49511	18	23	10	3UTR		0	0
mmu-miR-7086-5p	NM_011486	Stat3	AAGAGGAGAAAGGTTTGGGCA#TGCCCGCCTGCCCTCCTTTTT#((((((((..((((..(((((#)))))))))...)))))))).	2850	2871	0.974359	-22.2	1	0.0200142	0.397	4.63769	3.63636	-7.20497	17	21	9	3UTR		0	0
mmu-miR-6346	NM_213659	Stat3	TAGCAGGTGTCTGCAATGCCAA#TTGAGACACCTGCC#..((((((((((.(((......#))))))))))))).	2653	2667	0.974359	-20.5	1	0.0258303	0.397	2.10672	4.09918	-6.24613	13	14	13	3UTR		0	0
mmu-miR-6346	NM_213660	Stat3	TAGCAGGTGTCTGCAATGCCAA#TTGAGACACCTGCC#..((((((((((.(((......#))))))))))))).	2650	2664	0.974359	-20.5	1	0.0258303	0.397	2.10672	4.09918	-6.24613	13	14	13	3UTR		0	0
mmu-miR-6346	NM_011486	Stat3	TAGCAGGTGTCTGCAATGCCAA#TTGAGACACCTGCC#..((((((((((.(((......#))))))))))))).	2603	2617	0.974359	-20.5	1	0.0258303	0.397	2.10672	4.09918	-6.24613	13	14	13	3UTR		0	0
mmu-miR-201-5p	NM_213659	Stat3	TACTCAGTAAGGCATTGTTCTT#AGACCCTGTTTCAGGGTCAGCCTGCCCTGTGGGTGCCTTACTGGGC#..((((((((((((((......#.)))))))))))))).	3414	3460	0.980769	-22.3	1	6.7e-06	0.397	3.45166	3.9775	-4.957	14	16	14	3UTR		0	0
mmu-miR-432	NM_213659	Stat3	TCTTGGAGTAGATCAGTGGGCAG#CCCAGCCTTCTGCTTCGAGAC#((((((((((((....((((...#))))....)))))))))))).	4044	4065	0.980769	-23	1	0.00142599	0.456	4.1307	4.27408	-7.05204	16	21	12	3UTR		1	1
mmu-miR-6980-5p	NM_213659	Stat3	GTGGGGGGGGAGGCTAGGTTAG#AACCTGCCTTCCTTTCCCACT#((((((((((((((.(((((..#))))))))).)))))))))).	3468	3489	0.980769	-30.3	1	0.157515	0.441	4.09901	3.57866	-4.67302	19	21	10	3UTR		0	0
mmu-miR-201-5p	NM_213660	Stat3	TACTCAGTAAGGCATTGTTCTT#AGACCCTGTTTCAGGGTCAGCCTGCCCTGTGGGTGCCTTACTGGGC#..((((((((((((((......#.)))))))))))))).	3411	3457	0.980769	-22.3	1	6.7e-06	0.397	3.45166	3.9775	-4.957	14	16	14	3UTR		0	0
mmu-miR-432	NM_213660	Stat3	TCTTGGAGTAGATCAGTGGGCAG#CCCAGCCTTCTGCTTCGAGAC#((((((((((((....((((...#))))....)))))))))))).	4041	4062	0.980769	-23	1	0.00142599	0.456	4.1307	4.27408	-7.05204	16	21	12	3UTR		1	1
mmu-miR-6980-5p	NM_213660	Stat3	GTGGGGGGGGAGGCTAGGTTAG#AACCTGCCTTCCTTTCCCACT#((((((((((((((.(((((..#))))))))).)))))))))).	3465	3486	0.980769	-30.3	1	0.157515	0.441	4.09901	3.57866	-4.67302	19	21	10	3UTR		0	0
mmu-miR-201-5p	NM_011486	Stat3	TACTCAGTAAGGCATTGTTCTT#AGACCCTGTTTCAGGGTCAGCCTGCCCTGTGGGTGCCTTACTGGGC#..((((((((((((((......#.)))))))))))))).	3364	3410	0.980769	-22.3	1	6.7e-06	0.397	3.45166	3.9775	-4.957	14	16	14	3UTR		0	0
mmu-miR-432	NM_011486	Stat3	TCTTGGAGTAGATCAGTGGGCAG#CCCAGCCTTCTGCTTCGAGAC#((((((((((((....((((...#))))....)))))))))))).	3994	4015	0.980769	-23	1	0.00142599	0.456	4.1307	4.27408	-7.05204	16	21	12	3UTR		1	1
mmu-let-7i-3p	NM_213659	Stat3	CTGCGCAAGCTACTGCCTTGCT#AGCCTTTCAGTGCAGTGGCTTGTGTT#..((((((((((((((((....#.)).)))))))))))))).	4348	4374	1	-25.4	1	3.6e-07	0.5	-0.0473469	0.641853	-4.957	16	19	14	3UTR		0	0
mmu-miR-125a-3p	NM_213659	Stat3	ACAGGTGAGGTTCTTGGGAGCC#GGCCCCACTTGGCCCCAGCCTCACCC#...((((((((...((((.(((#.))))))))))))))).	4306	4332	1	-25.5	0	0.000323472	0.382	0.530856	0.424437	-12.0073	15	17	15	3UTR		0	0
mmu-miR-125b-2-3p	NM_213659	Stat3	ACAAGTCAGGTTCTTGGGACCT#TCCGAGAGCTGTGGCTTGG#.(((((((((((((((((....#)))))))))).))))))).	3248	3267	1	-23	1	0.000341538	0.529	4.16462	3.72259	-3.79332	17	19	10	3UTR		0	0
mmu-miR-127-5p	NM_213659	Stat3	CTGAAGCTCAGAGGGCTCTGAT#GGCCCTCTGTCCTGCTTCT#..(((((.(((((((((.....#)))))))))....))))).	3527	3546	1	-22.5	0	0.0337276	0.426	2.8305	3.37457	-7.27064	14	19	9	3UTR		0	0
mmu-miR-134-5p	NM_213659	Stat3	TGTGACTGGTTGACCAGAGGGG#TCCTTCCAGTTAACCAGTG#....((((((((((..((((((#))))))..)))))))))).	3968	3987	1	-22.2	0	0.0117271	0.559	3.24434	3.8866	-10.5151	16	19	10	3UTR		0	0
mmu-miR-149-3p	NM_213659	Stat3	GAGGGAGGGACGGGGGCGGTGC#CACCTGCCCCGTGCTCCACCCCTA#.((((..((((((((((((((.#)))).))))).)).)))..)))).	2659	2683	1	-29.9	0	0.0340183	0.426	3.00068	3.76588	-7.23797	18	24	5	3UTR		0	0
mmu-miR-150-3p	NM_213659	Stat3	CTGGTACAGGCCTGGGGGATAG#GTCTCCCAGGTGAGGTGGAACACAGTTCCTGCACCT#..(((.((((((((((((((..#)))))))))).................)))).))).	3784	3820	1	-25.1	0	0.000155134	0.426	3.96797	3.51092	-6.85796	17	36	10	3UTR		0	0
mmu-miR-152-5p	NM_213659	Stat3	TAGGTTCTGTGATACACTCCGACT#GGTTGGAGGTGTGAGGTAGGCCA#..((((.(.(.((((.((((((((#)))))))))))).).)..)))).	3338	3361	1	-19.8	0	5.13e-05	0.441	3.63685	3.59874	-10.6149	18	23	12	3UTR		0	0
mmu-miR-184-3p	NM_213659	Stat3	TGGACGGAGAACTGATAAGGGT#CCCATGTCCAAAGGCCCTCTGTCCT#.((((((((..((((((.(((.#))).))))....))..)))))))).	3515	3540	1	-20.9	1	0.00519345	0.456	2.18775	3.4572	-7.86061	17	25	8	3UTR		0	0
mmu-miR-199a-3p	NM_213659	Stat3	ACAGTAGTCTGCACATTGGTTA#TGCAGACTGCTT#..(((((((((((.........#))))))))))).	4336	4348	1	-18	1	0.00778016	0.397	0.163643	0.557175	-6.78234	11	12	11	3UTR		0	0
mmu-miR-202-3p	NM_213659	Stat3	AGAGGTATAGCGCATGGGAAGA#CTTCTCTGGGGCTGGTGTTGTACCTCA#.((((((((((((..((((((.#))))))........)))))))))))).	4203	4230	1	-24.1	1	0.000178798	0.397	0.625879	2.43737	-5.38561	18	27	12	3UTR		0	0
mmu-miR-202-3p	NM_213659	Stat3	AGAGGTATAGCGCATGGGAAGA#CTTCCCATGTCCAAAGGCCCTCTG#(((((......((((((((((.#))))))))))........))))).	3512	3536	1	-22.1	0	0.0062019	0.456	4.01677	3.32429	-14.8195	15	24	10	3UTR		0	0
mmu-miR-196a-2-3p	NM_213659	Stat3	TCGGCAACAAGAAACTGCCTGA#GGGTTGTTTTTTGTTGTTGT#.((((((((((((((.((((..#)))).)))))))))))))).	4433	4453	1	-22.1	1	0.116045	0.779	2.177	0.668171	-4.02637	18	20	14	3UTR		0	0
mmu-miR-200a-5p	NM_213659	Stat3	CATCTTACCGGACAGTGCTGGA#TCCAGCGCTGTCTTCAGGCTGATC#.(((...(((((((((((((((#)))))))))))))...))..))).	3177	3201	1	-24.4	0	0.00102166	0.529	4.29165	4.07232	-11.357	18	24	13	3UTR		0	0
mmu-let-7a-5p	NM_213659	Stat3	TGAGGTAGTAGGTTGTATAGTT#CAGCCTTCTGCTTCGA#((((((((.((((((.......#)))))).)))))))).	4046	4062	1	-18.3	1	0.0041667	0.441	3.61783	4.17467	-5.22701	14	16	8	3UTR		1	0
mmu-let-7e-5p	NM_213659	Stat3	TGAGGTAGGAGGTTGTATAGTT#AACTGCTTGCCTTGACCACCCCAGCCTTCTGCTTCGA#(((((((((((((((.......#.))))))))))))))).	4025	4062	1	-22.7	1	0.0041667	0.441	3.96157	3.90957	-4.17062	15	17	15	3UTR		1	0
mmu-miR-92a-2-5p	NM_213659	Stat3	AGGTGGGGATTGGTGGCATTAC#GCCCCAGCCTCACCC#.(((((((.((((.(((.....#)))))))))))))).	4317	4332	1	-24	1	0.000323472	0.382	0.221897	0.494239	-5.70655	14	15	14	3UTR		0	0
mmu-miR-129-2-3p	NM_213659	Stat3	AAGCCCTTACCCCAAAAAGCAT#GCTTGGGCATTTTTATGGCTTTCAATCCTGGGGACCCAGGAACAAGGTGAGGGCTTC#((((((((((((((.(((((..#.)))))......)))))..............))))))))).	4150	4207	1	-21.3	1	0.00172502	0.412	4.09407	3.50645	-4.67302	19	41	9	3UTR		0	0
mmu-miR-325-5p	NM_213659	Stat3	CCTAGTAGGTGCTCAGTAAGTGT#GCCTTACTGGGCCTAGGGTCAACCTGCC#....((((((((((((((((.((#)))))))))))).........)))))).	3448	3476	1	-21.9	0	0.000208018	0.412	4.06611	3.5	-9.54656	18	28	12	3UTR		0	0
mmu-miR-329-3p	NM_213659	Stat3	AACACACCCAGCTAACCTTTTT#GGTTGGAGGTGTGA#..((((((...((((((.....#)))))).)))))).	3338	3352	1	-17.3	1	0.0208814	0.485	2.70681	3.62868	-10.0807	12	14	6	3UTR		0	0
mmu-miR-346-5p	NM_213659	Stat3	TGTCTGCCCGAGTGCCTGCCTCT#GAGGTAGGCCAAGGGCAC#....(((((..(.(((((((((.#))))))))))..))))).	3350	3368	1	-28.8	0	5.49e-06	0.441	3.48713	3.48305	-14.903	15	18	10	3UTR		0	0
mmu-miR-346-3p	NM_213659	Stat3	AGGCAGGGGCTGGGCCTGCAGC#GCTGTGGCTTGGCCTCTGGTTC#((.(((((((((((((.(((((#)))))))))))))))))).)).	3255	3277	1	-30.8	0	5.19e-05	0.529	3.55414	3.72395	-5.49511	20	22	18	3UTR		0	0
mmu-miR-17-5p	NM_213659	Stat3	CAAAGTGCTTACAGTGCAGGTAG#GCCAAGGGCACTGGAAAGCCTTTGT#(((((.((((.((((((.(((..#)))....))))))..))))))))).	3357	3382	1	-20.6	0	0.00206228	0.412	4.39448	3.6558	-8.66331	18	25	9	3UTR	MIRT001083	1	1
mmu-miR-17-3p	NM_213659	Stat3	ACTGCAGTGAGGGCACTTGTAG#CTACAGGCCCTCAGCAA#..(((..(((((((.(.(((((#)))))))))))))))).	3614	3631	1	-20.7	0	0.000140058	0.5	3.28666	3.80961	-9.1371	16	17	16	3UTR		0	1
mmu-miR-214-3p	NM_213659	Stat3	ACAGCAGGCACAGACAGGCAGT#GCCCTCTGTCCTGCTT#..((((((.(((((..(((...#))).))))))))))).	3528	3544	1	-21.8	1	0.0102942	0.441	3.67649	3.16414	-6.98189	14	16	11	3UTR		0	0
mmu-miR-216a-3p	NM_213659	Stat3	CACAGTGGTCTCTGGGATTATG#TCCCAGGGATATCTGTA#.((((..((((((((((.....#))))))))))..)))).	3668	3685	1	-21.9	0	0.000341374	0.529	3.37449	3.93494	-7.23797	14	17	10	3UTR		0	0
mmu-miR-211-3p	NM_213659	Stat3	GCAAGGACAGCAAAGGGGGGC#GCCTTCCTTTCCCACTTGACCTTGCT#((((((.(((.((((((((((#)))))))))).....))).)))))).	3473	3499	1	-23	0	0.0726877	0.471	3.60843	3.66373	-8.30604	19	26	10	3UTR		0	0
mmu-miR-221-5p	NM_213659	Stat3	ACCTGGCATACAATGTAGATTTCTGT#CAGGGGCTCTGGGAAGTCTGTGTGCCTGGGTT#(((((((((((.....((((((((..#.))))))))))))))).)))).	4228	4260	1	-21.8	1	0.000178905	0.412	1.0229	1.96957	-10.3988	19	22	15	3UTR		0	0
mmu-miR-199b-3p	NM_213659	Stat3	ACAGTAGTCTGCACATTGGTTA#TGCAGACTGCTT#..(((((((((((.........#))))))))))).	4336	4348	1	-18	1	0.00778016	0.397	0.163643	0.557175	-6.78234	11	12	11	3UTR		0	0
mmu-miR-92a-1-5p	NM_213659	Stat3	AGGTTGGGATTTGTCGCAATGCT#GCTTGCCTTGACCACCCCAGCCTT#((((((((....(((((((.((.#))))))...)))...)))))))).	4029	4053	1	-20.7	1	0.0788246	0.441	3.25373	4.02319	-12.408	17	24	8	3UTR		0	0
mmu-miR-138-1-3p	NM_213659	Stat3	CGGCTACTTCACAACACCAGGG#CCCAGTATGCTTGTCGGTTGGAGGTGTGAGGTAGGCCA#.((((((((((((...((((..#.))))...)))))))))).)).	3323	3361	1	-21.8	1	5.13e-05	0.441	3.25262	3.41228	-5.61866	16	22	10	3UTR		0	0
mmu-miR-7b-3p	NM_213659	Stat3	CAACAAGTCACAGCCAGCCTCA#GGGGTTGGTTGTTAGACAAGTG#..((..(((((((((((((((.#))))))))))))..)))..)).	2930	2952	1	-23.3	0	0.00302565	0.441	3.22229	3.94112	-10.977	17	22	12	3UTR		0	0
mmu-miR-7b-3p	NM_213659	Stat3	CAACAAGTCACAGCCAGCCTCA#GAGAGCTGTGGCTTGG#...(((((((((((....(((.#))).))))))))))).	3251	3267	1	-20.9	0	0.000341538	0.529	3.77419	3.66135	-7.48304	14	16	11	3UTR		0	0
mmu-miR-362-5p	NM_213659	Stat3	AATCCTTGGAACCTAGGTGTGAAT#ATTCTATGCGCTTGGTTCCCAGGGATA#.((((((((((((.((((((....#.)))))))))))).)))))).	3652	3679	1	-24	1	0.000150362	0.544	3.49455	4.1454	-4.65016	18	21	12	3UTR		0	0
mmu-miR-365-1-5p	NM_213659	Stat3	AGGGACTTTTGGGGGCAGATGTG#GTCTGCTCCCCATTGGGTCTCC#.(((((((.(((((((((((...#)))))).)))))..))))))).	3768	3790	1	-27.8	1	0.000160403	0.397	3.33508	3.77295	-4.84971	18	22	7	3UTR		0	0
mmu-miR-383-5p	NM_213659	Stat3	AGATCAGAAGGTGACTGTGGCT#AGCCACCTCATTCAGCTGATCA#.((((((...((((..((((((#)))))).))))....)))))).	3929	3951	1	-20.4	1	0.0248263	0.574	2.85208	3.86454	-9.37435	16	22	6	3UTR		0	0
mmu-miR-133b-3p	NM_213659	Stat3	TTTGGTCCCCTTCAACCAGCTA#GCTTGTCGGTTGGAGGTGTGAGGTAGGCCAAGG#((((((((((((((((((((..#)))....))))))))).).......))))))).	3331	3364	1	-21.3	1	0.000102068	0.456	3.73552	3.26393	-3.93757	20	33	9	3UTR		0	0
mmu-miR-384-5p	NM_213659	Stat3	TGTAAACAATTCCTAGGCAATGT#ATATCCCTGGGTTTTGTTTACC#.((((((((..((((((......#.))))))..)))))))).	3303	3325	1	-19.7	1	1.07e-07	0.5	2.47998	3.42453	-7.86061	14	18	8	3UTR		1	0
mmu-miR-384-5p	NM_213659	Stat3	TGTAAACAATTCCTAGGCAATGT#CAGTGTCTGTGGAATTGTTTCCT#.(.((((((((((((((((.((.#)).)))))).)))))))))).).	3949	3972	1	-18.9	0	0.000314276	0.559	3.70143	3.77743	-5.35086	19	23	10	3UTR		1	0
mmu-miR-370-5p	NM_213659	Stat3	CAGGTCACGTCTCTGCAGTT#AGCTGCAGAGACGTGACTTGA#((((((((((((((((((((#)))))))))))))))))))).	2636	2657	1	-36.6	1	0.00203677	0.412	3.7085	4.11016	-3.93757	20	21	20	3UTR		0	0
mmu-miR-370-3p	NM_213659	Stat3	GCCTGCTGGGGTGGAACCTGGT#GCTGGTGTTGTACCTCAGGGGCT#((((.((((((((.((((((((#))))).))).)))))))))))).	4213	4236	1	-27.1	0	3.06e-06	0.412	1.32693	2.53854	-8.91345	20	23	12	3UTR		1	1
mmu-miR-452-3p	NM_213659	Stat3	TCAGTCTCATCTGCAAAGAGGT#TGGGGATGGGGCTGAG#((((((((((((.((.......#)).)))))))))))).	2851	2867	1	-21.9	1	0.00358793	0.412	4.50474	4.17256	-5.45975	14	16	12	3UTR		0	0
mmu-miR-486a-3p	NM_213659	Stat3	CGGGGCAGCTCAGTACAGGAT#ATCCTGTTGCCCCACTCTGTGAGCTGATACCCCA#.((((((((((((((((((((#))))))).)).........)))))))...)))).	2970	3004	1	-25.4	1	0.00318897	0.426	4.00978	4.01724	-3.79332	20	34	7	3UTR		0	1
mmu-miR-20b-5p	NM_213659	Stat3	CAAAGTGCTCATAGTGCAGGTAG#CTCCAGACCCTGTTTCAGGGTCAGCCTGCCCTGTGGGTGCC#....((((((((((.((((((..#.)))))).)))))))))).	3410	3451	1	-25.1	0	1.94e-05	0.368	2.67265	3.90605	-10.282	16	19	10	3UTR		1	1
mmu-miR-291b-5p	NM_213659	Stat3	GATCAAAGTGGAGGCCCTCTCC#GGTGAGGGCTTCTCTGGGGC#..((..((.((((((((((.((#)).))))))))))))..)).	4195	4215	1	-22.4	0	2.98e-05	0.368	3.82547	2.44219	-12.0334	16	20	12	3UTR		0	0
mmu-miR-1224-5p	NM_213659	Stat3	GTGAGGACTGGGGAGGTGGAG#CCACTTTCCCTCTCCTTGGCCCCACTTGGCCCCAGCCTCACC#((((((.((((((((((((..#.))))))..)))))))))))).	4289	4331	1	-31	0	0.000325873	0.382	0.81039	0.430158	-5.48126	18	22	12	3UTR		0	0
mmu-miR-1224-5p	NM_213659	Stat3	GTGAGGACTGGGGAGGTGGAG#TCCCCTTCCCATGTCCA#....((((((((((((.(((.#))))))))))).)))).	3508	3525	1	-26	0	0.0490197	0.485	3.18242	3.39471	-9.54656	15	17	11	3UTR		0	0
mmu-miR-667-3p	NM_213659	Stat3	TGACACCTGCCACCCAGCCCAAG#GGGCTTCTCTGGGGCTGGTGTTG#.((((((.(((.((.(((((...#))))).....))))).)))))).	4200	4223	1	-25.1	1	0.000224264	0.397	1.39703	2.51961	-10.1892	16	23	6	3UTR		0	0
mmu-miR-670-5p	NM_213659	Stat3	ATCCCTGAGTGTATGTGGTGAA#TGGCCACTGCACTCAGA#....(((((((((.(((((.(.#).)))))))))))))).	4375	4392	1	-23.3	0	0.000151601	0.588	0.527042	0.495383	-10.4034	15	17	14	3UTR		0	0
mmu-miR-666-5p	NM_213659	Stat3	AGCGGGCACAGCTGTGAGAGCC#GGCTCTGGGAAGTCTGTGTGCCTGG#..(((((((((((.(.((((((#)))))).)..)))...)))))))).	4232	4257	1	-25.7	1	0.000361607	0.426	0.97386	1.68741	-6.04689	18	25	8	3UTR		0	0
mmu-miR-678	NM_213659	Stat3	GTCTCGGTGCAAGGACTGGAGG#CCTCAGGACCTTGTGTCGAGAG#.(((((((((((((.((.((((#)))).)).))))))))))))).	3560	3582	1	-24.2	1	1.68e-05	0.471	3.45817	3.52739	-4.52877	19	22	13	3UTR		0	0
mmu-miR-700-3p	NM_213659	Stat3	CACGCGGGAACCGAGTCCACC#TGCGCTTGGTTCCCAGGGA#..(.((((((((((((.((..#)).))))))))))).).).	3658	3677	1	-21.4	0	0.000175233	0.515	3.26899	4.1454	-7.98902	15	19	11	3UTR		0	0
mmu-miR-709	NM_213659	Stat3	GGAGGCAGAGGCAGGAGGA#CCTTCTGCTTCGAGACAGTTACTGCTCTCCC#((((((((((((((((((.#)))))))))))...........))).)))).	4049	4080	1	-26	1	0.0284574	0.529	3.82376	4.21381	-3.93757	18	31	11	3UTR		0	0
mmu-miR-711	NM_213659	Stat3	GGGACCCGGGGAGAGATGTAAG#CTTGGCCTCCCCTGAGACTGGCAACTGTCTGCTCCCCATTGGGTCTCC#(((((((((((((((((.....#.)))).))))))...))))))).	3742	3790	1	-27.5	1	0.000160403	0.397	3.70556	4.0922	-3.93757	17	23	7	3UTR		0	0
mmu-miR-500-5p	NM_213659	Stat3	AATCCTTGCTATCTGGGTGCTTAGT#GCTGAGAGCAGAAGGGAGCAAGGGG#..((((((((.(((..((.((((((#)))))).))...))).)))))))).	2861	2886	1	-21.4	1	0.0224232	0.338	2.96252	4.12618	-8.75027	19	25	8	3UTR		0	0
mmu-miR-501-3p	NM_213659	Stat3	AATGCACCCGGGCAAGGATTTG#CAGACCCTGTTTCAGGGTCAGCCTGCCCTGTGGGTGCC#...((((((((((.(((.....#.)))))))...)))))).	3413	3451	1	-22.8	0	1.94e-05	0.368	3.36565	3.75612	-7.37138	13	18	7	3UTR		0	0
mmu-miR-450b-5p	NM_213659	Stat3	TTTTGCAGTATGTTCCTGAATA#CAGGGATATCTGTAAC#..((((((.(((((((((....#))))))))))))))).	3671	3687	1	-18.2	1	0.000422034	0.529	3.02241	3.91957	-6.01339	15	16	15	3UTR		0	0
mmu-miR-190b-3p	NM_213659	Stat3	ACTGAATGTCAAGCATACTCTCA#GAGAACCTAGATATCCCTGGGTTTTGTTTACCCAGTATGCTTGTCGGTTGGA#.((((.((.((((((((((....#.)))))))))).)).)))).	3293	3345	1	-17.6	0	0.00973124	0.471	3.63957	3.56063	-6.75067	16	20	10	3UTR		0	0
mmu-miR-874-5p	NM_213659	Stat3	CGGCCCCACGCACCAGGGTAAG#CTGAGTCTGGGGATGGGGCTGA#((((((((..(.(((((.(.((#)).).))))))..)))))))).	2844	2866	1	-25.1	1	0.000392205	0.412	4.3414	4.27628	-9.58327	17	22	8	3UTR		0	0
mmu-miR-105	NM_213659	Stat3	CCAAGTGCTCAGATGCTTGTGGT#CTACTTCTGCTATCTTTGGGCAATCTGGGCACTTT#..(((((((((((((((((((((#.)))))....))))).))))))))))).	2749	2784	1	-24.4	1	0.00164734	0.603	4.50649	4.13543	-4.957	21	28	11	3UTR		0	0
mmu-miR-504-3p	NM_213659	Stat3	AGGGAGAGCAGGGCAGGGTTTC#AGGCCCTCTGTCCTGCTTCTATTGGGAATCCCTG#(((((((((((((((((((((.#)))))))..)))))))))..........))))).	3526	3560	1	-28.2	1	0.000241638	0.441	2.79098	3.56126	-3.93757	21	34	9	3UTR		0	0
mmu-miR-504-3p	NM_213659	Stat3	AGGGAGAGCAGGGCAGGGTTTC#AGCCTTCTGCTTCGAGACAGTTACTGCTCTCCCA#.(((((((((((((((((((..#))))..)))))............)))))))))).	4047	4081	1	-27.9	1	0.0374252	0.544	3.7634	4.12516	-3.79332	19	34	10	3UTR		0	0
mmu-miR-1190	NM_213659	Stat3	TCAGCTGAGGTTCCCCTCTGTC#GACAGAGGCATGGCTAGATTCAGTGACTCAAAGCCACCTCATTCAGCTGAT#((((((((((((((((((((((#))))))))...))..................)))).......)))))))).	3898	3949	1	-24.6	1	0.0124759	0.544	3.49173	3.60943	-3.93757	22	51	8	3UTR		0	1
mmu-miR-1892	NM_213659	Stat3	ATTTGGGGACGGGAGGGAGGAT#GTCCCCTTCCCATGTCCAAAG#.((((((.(.(((((((.((((#))))))))))).).)))))).	3507	3528	1	-25.5	1	0.00774495	0.471	2.64956	3.40745	-7.34947	18	21	11	3UTR		0	0
mmu-miR-1906	NM_213659	Stat3	TGCAGCAGCCTGAGGCAGGGCT#CCCTGCCTCAGGACCTTGTG#.((((...((((((((((((..#))))))))))))...)))).	3555	3575	1	-29.4	0	0.00059702	0.485	2.76198	3.53731	-9.55161	16	20	12	3UTR		0	0
mmu-miR-1907	NM_213659	Stat3	GAGCAGCAGAGGATCTGGAGGT#ACCCCAGCCTTCTGCTTCGAGACAGTTACTGCTCT#((((((((((((..((((.(((#))))))).))))))))..............)))).	4042	4077	1	-23.7	1	0.00203097	0.5	3.6621	4.22281	-6.08354	19	35	8	3UTR		0	0
mmu-miR-1943-5p	NM_213659	Stat3	AAGGGAGGATCTGGGCACCTGGA#CTAGGACTAAGCCCAGAGGTTCCTCTTTA#.(((((((((((((((.(((((.#))))).....)))))))...)))))))).	3057	3086	1	-27.4	1	0.00344961	0.721	3.34446	4.34838	-3.79332	20	29	8	3UTR		0	0
mmu-miR-1947-3p	NM_213659	Stat3	GCACTGAGCTAGCTCTCCCTCC#GAGGCATGGCTAGATTCAGTGA#.(((((((((((((...((((.#))))...)))))).))))))).	3902	3924	1	-24.3	1	0.000486289	0.5	3.67925	3.59969	-4.76182	17	22	7	3UTR		0	0
mmu-miR-1958	NM_213659	Stat3	TAGGAAAGTGGAAGCAGTAAGT#ACTGCCCACTTTCCC#..(((((((((..(((((....#)))))))))))))).	4284	4299	1	-21.3	1	0.0648376	0.368	0.466013	0.49195	-9.59293	14	15	14	3UTR		0	0
mmu-miR-1964-5p	NM_213659	Stat3	AGCTGGAGCACAAAAGCCGGTG#CAGTGGCTTGTGTTCTGGCC#.(((((((((((..(((((.((#)).)))))))))))))))).	4360	4380	1	-25.3	1	2.77e-06	0.529	1.02914	0.406129	-5.9393	18	20	16	3UTR		0	0
mmu-miR-1946b	NM_213659	Stat3	GCCGGGCAGTGGTGGCACATGCTTTT#AGACAAGTGCCTCCTGGTGCCCATGGCA#((((((((.(((.(((((.((((...#)).)).))))).)).).)))))..))).	2943	2971	1	-28.5	1	7.15e-07	0.441	3.54678	4.10106	-6.28309	20	28	5	3UTR		0	0
mmu-miR-3057-5p	NM_213659	Stat3	ATTGGAGCTGAGATTCTGCGGGAT#CCTGCAGACTGCTTAGCCTTTCAGTG#(((((((((((((.((((((((..#)))))))).).))))))..)))))).	4334	4360	1	-24.2	1	0.00163942	0.412	0.0559759	0.663594	-4.79441	21	26	8	3UTR		0	0
mmu-miR-1251-5p	NM_213659	Stat3	ACTCTAGCTGCCAAAGGCGCT#GGCTTGGCCTCTGGTTCAAACACAAAGGCTAGAGA#.((((((((((((.(((((((#)))...)))).))))...........)))))))).	3260	3295	1	-23.1	1	0.0573994	0.529	2.49773	3.92947	-4.65016	19	35	8	3UTR		0	0
mmu-miR-3061-5p	NM_213659	Stat3	CAGTGGGCCGTGAAAGGTAGCC#GCTTAGCCTTTCAGTGCAGTGGCTTGTGTTCTGGCCACTGC#((((.((((((((((((((((.#)))..))))))))..................))))))))).	4344	4385	1	-22.6	0	2.2e-05	0.544	0.450756	0.566329	-8.05661	20	41	9	3UTR		0	0
mmu-miR-3065-3p	NM_213659	Stat3	TCAGCACCAGGATATTGTTGGGG#CCCCATCAATGTTCTTTAGTTATACAATAAGCTGAA#(((((((.(((((((((.(((((#))))).)))))))))...))..........))))).	4081	4117	1	-22.6	1	0.00348499	0.647	3.98157	4.10357	-6.25121	21	36	9	3UTR		0	0
mmu-miR-3072-3p	NM_213659	Stat3	TGCCCCCTCCAGGAAGCCTTCT#GAGGGCTTCTCTGGGGCTGGTGTTGTACCTCAGGGGCT#.((((((((((((((((((((.#))))))))).))))))................))))).	4198	4236	1	-34	1	3.06e-06	0.412	2.39101	2.42997	-3.79332	20	38	9	3UTR		0	0
mmu-miR-3074-1-3p	NM_213659	Stat3	GATATCAGCTCAGTAGGCACCG#GGGCTTCTCTGGGGCTGGTGTTG#(((((((((((((.((((.((.#))))))..))))).)))))))).	4200	4223	1	-22.7	1	0.000224264	0.397	3.09958	2.47755	-4.79441	19	23	8	3UTR		0	0
mmu-miR-3075-5p	NM_213659	Stat3	TGTCTGGGAGCAGCCAAGGAC#CCTTGACCACCCCAGCCTTCTGCTTCGAGACAG#(((((.(((((((..((((..#.))))))))))).))))).	4034	4067	1	-23.2	0	0.00110363	0.456	4.23361	4.03682	-7.43082	16	19	11	3UTR		0	0
mmu-miR-3078-3p	NM_213659	Stat3	TTGCTGGGGTAGTCTTTAGG#GACCACCCCAGCC#..((((((((.(((......#))).)))))))).	4038	4051	1	-21	1	0.0476637	0.441	4.20508	4.16158	-8.75027	11	13	8	3UTR		0	0
mmu-miR-3080-5p	NM_213659	Stat3	TGAAGCGCCTGTTCTTGGAT#CCAGGAACAAGGTGAGGGCTTCT#.(((((((((((((((((..#))))))))).)))....))))).	4185	4208	1	-22.7	1	0.000916144	0.412	4.09161	2.66824	-3.79332	17	23	9	3UTR		0	0
mmu-miR-3097-5p	NM_213659	Stat3	CACAGGTGGGAAGTGTGTGTCCA#TGGAACACAGTTCCTGCACCTACTGTGG#((((((((((((.(((((.((((#))))))))).))))))).....))))).	3799	3827	1	-26.3	1	2.56e-05	0.412	3.26599	3.62548	-5.22671	21	28	9	3UTR		0	0
mmu-miR-344b-5p	NM_213659	Stat3	AGTCAGGCTCCTGGCTAAAGTTC#GGCTGGGAACTCCTGGCTC#(((((((.((((((((.......#))))))))...))))))).	3004	3023	1	-21.4	1	0.000245288	0.485	4.31226	4.24868	-6.25121	15	19	8	3UTR		0	0
mmu-miR-3074-2-3p	NM_213659	Stat3	TGTTTCAGCTCAGTAGGCAC#GCCTCCCCTGAGACTGGCAACT#.((((((((((((.((((..#))))...))))).)))).))).	3746	3768	1	-19.2	1	0.000417617	0.426	3.41503	3.93731	-4.65016	16	22	5	3UTR		0	1
mmu-miR-3962	NM_213659	Stat3	AGGTAGTAGTTTGTACATTT#TGTCTCCAAGACGAACTGCTTGCCTT#((((((((((((((......#.)))))))))).)))).	4012	4038	1	-16.9	1	0.00651717	0.441	4.03674	4.04887	-4.90607	14	17	10	3UTR		0	0
mmu-miR-3473b	NM_213659	Stat3	GGGCTGGAGAGATGGCTCAG#AGCCTCTCCAGCGCT#(.((((((((...((((...#)))))))))))).).	3171	3186	1	-21.8	1	0.000455869	0.559	4.61678	4.14969	-12.562	13	15	12	3UTR		0	0
mmu-miR-5110	NM_213659	Stat3	GGAGGAGGTAGAGGGTGGTGGAATT#CCACCCCAGCCTTCTGCTTCGAGACAGTTACTGCTCTCCC#(((((((((((((((((((((....#)))))...))))))))))))...............)))).	4040	4080	1	-29	1	0.0284574	0.529	3.96928	4.06582	-3.93757	21	40	12	3UTR		0	0
mmu-miR-5112	NM_213659	Stat3	TAGCTCAGCGGGAGAGCAC#GCCTCCCCTGAGACTGG#((((((((.(((((.((..#)))))))))))).))).	3746	3763	1	-22.8	1	0.00058618	0.456	3.37975	3.95977	-5.72941	15	17	12	3UTR		0	0
mmu-miR-5119	NM_213659	Stat3	CATCTCATCCTGGGGCTGG#CTGGCAACTGTCTGCTCCCCATTGGGTCTCCCAGGTGAGGTGG#(((((((.(((((((....#.)))))))))))))).	3759	3802	1	-23	1	1.23e-06	0.412	3.51638	3.99524	-6.48426	14	16	14	3UTR		0	0
mmu-miR-3572-5p	NM_213659	Stat3	TGGGGAACAGGGCAAGGTGGAC#CCATGGCATCCTGTTGCCCCAC#((((((((((((....((((..#))))....))))))).))))).	2963	2985	1	-23.8	1	0.00125741	0.382	3.4075	4.03978	-7.05204	16	22	7	3UTR		0	0
mmu-miR-5130	NM_213659	Stat3	CTGGAGCGCGCGGGCGAGGCAGGC#CTTGAGACACCTGCCCCGTGCTCCAC#.(((((((((.((((.(((((((.#)))).....)))))))))))))))).	2652	2678	1	-30.1	1	0.000653377	0.397	3.82353	3.66699	-6.85115	20	26	16	3UTR		0	0
mmu-miR-5131	NM_213659	Stat3	CGGCGCCCCACGGAGCCCCGAGC#CTCAGGGGCTCTGGGAAGTCTGTGTGCCT#.((((((((.((((((((((((.#))).)))))))))))......).))))).	4226	4255	1	-30.6	1	0.0078188	0.412	1.35688	2.38779	-5.03583	20	29	11	3UTR		0	0
mmu-miR-5132-5p	NM_213659	Stat3	GCGTGGGGTGGTGGACTCAGG#CCTGGGTTAACCACCCATAGTG#((...(((((((.((((((((#)))))))).)))))))...)).	4252	4274	1	-27.5	0	0.00254483	0.426	0.931357	1.479	-13.9353	17	22	8	3UTR		0	0
mmu-miR-1231-5p	NM_213659	Stat3	TCTGGGCAGAGCTGCAGGAGAGA#TCTGTCCTGCTTCTATTGGGAATCCCTGCCTCAGGA#(((((((((((..((((((.(((#))).))))))..))...........))))).)))).	3532	3568	1	-26.6	1	3.37e-05	0.441	2.6094	3.68831	-8.57351	20	36	6	3UTR		0	0
mmu-miR-3073b-5p	NM_213659	Stat3	ATGGTCACAGTGGACATCAACC#GTTCCTGCACCTACTGTGGCCT#..(((((((((((.........#.))))))))))).	3808	3830	1	-19.7	1	6.54e-05	0.441	3.44759	3.69965	-6.78234	11	13	11	3UTR		0	0
mmu-miR-5625-5p	NM_213659	Stat3	CCCGGAAGTTCTTGAGTAGGA#TCTCTGGGGCTGGTGTTGTACCTCAGGGGCTCTGGGA#(((((.((((((((((((.((#.)).))).)))))))))))))).	4205	4242	1	-23	0	2.1e-06	0.426	2.77648	2.43969	-5.83853	19	23	14	3UTR		0	0
mmu-miR-5626-5p	NM_213659	Stat3	GCCCCATCGATTAACTGCTTCC#GGAGAGCACCTCTGAGTCTGGGGATGGGGCT#((((((((((((...(((((((#))).))))......))))....)))))))).	2833	2864	1	-22.4	1	0.000131781	0.426	4.56931	4.249	-6.81899	19	31	8	3UTR		0	0
mmu-miR-5626-3p	NM_213659	Stat3	CAGCAGTTGAGTGATGTGACAC#CACCTCATTCAGCTGA#...(((((((((((.(((....#))).))))))))))).	3932	3948	1	-19.7	0	0.00649973	0.529	3.9215	3.70273	-7.24999	14	16	11	3UTR		0	0
mmu-miR-344h-3p	NM_213659	Stat3	GGTATAACCAAAGCCCGACTGT#GCAGCTCGGGGTTGGTTGTTAGACAAGTGCCT#(((((((((((..(((((((((#)))).))))).)))))))).........))).	2923	2955	1	-23	1	0.0189081	0.441	2.94661	4.12295	-8.57351	20	32	8	3UTR		0	1
mmu-miR-6239	NM_213659	Stat3	TAGCGTTGGATCACTCGGTG#CACTGAGTGTTCAAGGCA#..((.(((((.(((((((((#)))))))))))))).)).	3870	3888	1	-23	0	0.000583956	0.485	2.18399	3.35736	-11.9008	16	18	14	3UTR		0	0
mmu-miR-6343	NM_213659	Stat3	TGTAAAGTAGGAGCTGACTGAC#CAGAGGTTCCTCTTTAA#..(((((.(((((((..(((..#))).)))))))))))).	3070	3087	1	-17.1	0	0.0035096	0.721	3.07885	4.38513	-7.50368	15	17	12	3UTR		0	0
mmu-miR-6349	NM_213659	Stat3	TGGAATGTGGGAGGGGCATGCG#TGCTGGTAGTATGTCCCCTTCCCATGTCCAA#(((.(((((((((((((((((.#.))))).))))).)))))))))).	3495	3526	1	-29.7	0	0.061863	0.485	2.90413	3.48614	-6.9696	20	24	10	3UTR		0	0
mmu-miR-6349	NM_213659	Stat3	TGGAATGTGGGAGGGGCATGCG#GTGAGCCCCTGGAACTGCCCACTTTCCC#.((((.(((((((((((.(((.#))).)))))).......))))).)))).	4271	4299	1	-27	0	0.0648376	0.368	0.577898	0.669939	-5.69428	18	28	6	3UTR		0	0
mmu-miR-6354	NM_213659	Stat3	TGCCCTGGGGATCAGGTCTCT#GGAGTATGGTCCTTATTCTATGCGCTTGGTTCCCAGGGA#..(((((((((((((((....#.))))))))))))))).	3638	3677	1	-27.7	1	0.000175233	0.515	4.04608	3.97396	-4.957	15	17	15	3UTR		0	0
mmu-miR-6356	NM_213659	Stat3	TCCCCAGAGTCCTAACAATGA#GTTGTACCTCAGGGGCTCTGGGA#..(((((((((((........#.))))))))))).	4219	4242	1	-22.6	1	2.1e-06	0.426	0.7304	2.31195	-6.78234	11	13	11	3UTR		0	1
mmu-miR-6360	NM_213659	Stat3	TAGTGTTGCTCAGGCAGCAGGA#TCTGTGTGCCTGGGTTAACCACC#..(((..((((((((((((((.#))))).)))))))))....))).	4244	4267	1	-22.3	0	4.02e-05	0.412	0.874906	1.66694	-8.40165	17	23	9	3UTR		0	0
mmu-miR-6362	NM_213659	Stat3	GTGGGCATCTAGGCTAGTTCTG#GAGCCCCTGGAACTGCCCACT#(((((((((((((...((((..#)))).))))))..))))))).	4273	4294	1	-25	1	0.00567989	0.382	0.771156	0.635613	-5.76291	17	21	7	3UTR		0	0
mmu-miR-6366	NM_213659	Stat3	AGCTAAGGGGCCCGGGGAGCCA#TGGCCCCACTTGGCCCCAGCC#.(((..((((((..(((.((((#)))))))....))))))))).	4305	4326	1	-27.7	0	0.000194246	0.368	0.252412	0.426726	-11.9593	16	21	9	3UTR		0	0
mmu-miR-6369	NM_213659	Stat3	TGGCTCAGTTCAGTGTTGGTGAG#CTCACCCAGCCTGCAGACTGCTTAGCCT#.((((((((((((.(((((((((#)))))).))))))..)))))...)))).	4325	4353	1	-23.8	1	0.0161815	0.397	-0.208894	0.681903	-4.65016	21	28	6	3UTR		0	0
mmu-miR-6384	NM_213659	Stat3	GCTTTCCTACTGTTTCCCTG#AGGGTATTTAGGAAGGCA#(((((((((..((..((((.#)))).)).))))))))).	4130	4148	1	-18.8	1	0.00663081	0.618	4.4022	3.94219	-9.59714	15	18	9	3UTR		0	0
mmu-miR-6385	NM_213659	Stat3	GCAAGGATGACAGAGAGGAAG#TTTCCTACTTCTGCTATCTTTGG#.((((((((.(((((((((((#)))))).)).))).)))))))).	2745	2768	1	-18.6	1	0.00589374	0.706	4.23592	4.19062	-5.03583	19	23	8	3UTR		0	0
mmu-miR-6392-3p	NM_213659	Stat3	GACGCAGGTTTGCCGGGTCCTCT#AGGGGCTCTGGGAAGTCTGTGTG#.((((((((((.(((((.(((((#))))).))))).)))))))))).	4229	4252	1	-25.6	1	0.00570346	0.412	0.615534	1.81183	-7.14013	20	23	10	3UTR		0	0
mmu-miR-6394	NM_213659	Stat3	TCCCTGAGTGGGGCCAGGTCT#CTTGGCCCCACTTGGC#...(((((((((((((((...#))))))))))))))).	4303	4319	1	-28.1	0	7.9e-05	0.368	0.386675	0.433591	-6.51454	15	16	15	3UTR		0	1
mmu-miR-6406	NM_213659	Stat3	CGCGACCTCAGGCTGACTCATG#CAGGGTCAGCCTGCCCTGTGGGTGCC#.((.(((((((((((((((.((#)))))))))))))......)))))).	3425	3451	1	-25.1	0	1.94e-05	0.368	4.0269	3.70535	-6.82535	19	26	13	3UTR		0	0
mmu-miR-378d	NM_213659	Stat3	ACTGGCCTTGGAGTCAGAAGGT#GCCTTCTGCTTCGAGACAGTT#((((..(((((((.((((((((#))))))))))))))).)))).	4048	4069	1	-25	0	0.000824175	0.471	3.53561	4.26318	-10.8144	19	21	15	3UTR		0	0
mmu-miR-6540-5p	NM_213659	Stat3	CTAAGGCAGGCAGACTTCAGTG#GCTGGTGTTGTACCTCAGGGGCTCTGGGAAGTCTGTGTGCCTGGGT#((.(((((.(((((((((....#.))))))))).))))).)).	4213	4259	1	-26.4	0	0.000156679	0.426	1.14933	2.57291	-6.5515	16	20	9	3UTR		0	0
mmu-miR-3473e	NM_213659	Stat3	GGGCTGGAGAGATGGCTCGTA#ACAGCCTCTCCAGCGCT#(.((((((((...((((.((.#)))))))))))))).).	3169	3186	1	-22.9	1	0.000455869	0.559	4.61678	4.14969	-12.562	15	17	14	3UTR		0	0
mmu-miR-6897-5p	NM_213659	Stat3	TGGGGGCAGTGTCACACGCTGTT#GCAGAGACGTGACTTGAGACACCTGCCCCG#..(((((((((((.((((((((.#))))...))))......))))).)))))).	2640	2670	1	-24.8	1	0.00595427	0.382	3.0883	4.01005	-5.81384	19	30	6	3UTR		0	0
mmu-miR-6899-5p	NM_213659	Stat3	AGCAGAACGCAGCGGGCATGA#GCCCTCTGTCCTGCTT#(((((...((((.((((....#)))).)))).))))).	3528	3544	1	-20.6	0	0.0102942	0.441	3.685	3.23538	-10.985	13	16	5	3UTR		0	0
mmu-miR-6901-5p	NM_213659	Stat3	TGCAGGAATGCAGAGGACCT#GGTAGTATGTCCCCTTCCCATGTCCAAAGGCCCTCTGTCCTGCT#.(((((...(((((((.(((#.))).)))))))))))).	3499	3543	1	-23.5	0	0.0072926	0.456	2.77109	3.31175	-8.70704	15	18	12	3UTR		0	0
mmu-miR-6911-5p	NM_213659	Stat3	TGGGCTGAGTGGGTCTGTGGCAT#GCCTGCAGACTGCTTAGCCTT#.(((((((((.((((((((((..#))).)))))))))))))))).	4333	4354	1	-29	1	0.025627	0.397	0.0554553	0.625832	-6.6181	19	21	16	3UTR		0	0
mmu-miR-6916-5p	NM_213659	Stat3	CAGGAGGATGGAGATGAGTCA#TGACTCAAAGCCACCTCA#...((((.(((...(((((((#)))))))...))))))).	3921	3939	1	-19.8	0	0.0551142	0.529	3.60767	3.65125	-14.3209	14	18	7	3UTR		0	0
mmu-miR-6917-5p	NM_213659	Stat3	TGTGGAAGGGGAGTTGTGCCG#TGGTAGTATGTCCCCTTCCCAT#((.(((((((((....(((((#))))).....))))))))))).	3498	3520	1	-23.9	0	0.0691293	0.485	3.029	3.41064	-8.60958	16	22	11	3UTR		0	0
mmu-miR-6919-5p	NM_213659	Stat3	TAGGCCACTGGAGGTGGAATTGT#ACAGTTCCTGCACCTACTGTGGCCTC#.(((((((...((((((((((((#))))))))...))))...))))))).	3805	3831	1	-27.3	1	0.000139685	0.426	3.25783	3.67128	-8.917	19	26	8	3UTR		0	0
mmu-miR-6923-5p	NM_213659	Stat3	GTGAGGGCAGGAGGATTGGGGTGT#ACACCTCCTGTCCTGCCCGCCTGCCCTCC#..((((((((((((((.(((((((#))))).)).))))).....))))))))).	2887	2916	1	-34.4	1	0.000588364	0.397	4.12008	3.71171	-4.957	21	29	9	3UTR		0	0
mmu-miR-6923-5p	NM_213659	Stat3	GTGAGGGCAGGAGGATTGGGGTGT#CACCCCAGCCTTCTGCTTCGA#.(((.(((((((((.((((((((.#)))))))))))))))))))).	4041	4062	1	-30.9	0	0.0041667	0.441	3.46253	4.26677	-8.64781	20	21	20	3UTR		0	0
mmu-miR-6927-5p	NM_213659	Stat3	GTGAGGGGATCCAGCCCAGGCT#GGCTTGGGCATTTTTATGGCTTTCAATCCTGGGGACCCA#....(((..(((((((((((((#)))))))))....................))))..))).	4149	4188	1	-24.9	0	5.03e-05	0.441	3.91954	3.58256	-12.9166	16	39	9	3UTR		0	0
mmu-miR-6938-5p	NM_213659	Stat3	TTGGAGCTAGCTCCAGAGAGAGT#GCTTCTCTGGGGCTGGTGTTGTACCTCAGGGGCTCTGGG#(((((((((((((((((((.(((#))))))))))))))................)))))))).	4202	4241	1	-26.8	1	1.88e-06	0.412	2.12172	2.36932	-3.93757	22	39	14	3UTR		0	0
mmu-miR-6942-5p	NM_213659	Stat3	TAGGAGGAGGGGAACATTTGC#GTAGTATGTCCCCTTCCCA#..((.(((((((.((((((((#)))).))))))))))))).	3500	3519	1	-20.6	0	0.0281794	0.485	2.90612	3.51804	-10.3652	17	19	13	3UTR		0	0
mmu-miR-6943-5p	NM_213659	Stat3	TGGGGTGAGGTTGGAAGCTA#TGGCCCCACTTGGCCCCAGCCTCACCCA#..((((((((((((..((((#.)))).)))))))))))).	4305	4333	1	-28.4	1	0.00311873	0.382	0.115097	0.509115	-5.9255	16	19	12	3UTR		0	0
mmu-miR-6952-5p	NM_213659	Stat3	ATGGTGGGCGGTGAAACAGAGA#CTGGAACTGCCCACTT#..((((((((((....(((...#)))..)))))))))).	4279	4295	1	-21.4	1	0.00797662	0.382	0.871854	0.64218	-8.07147	13	16	10	3UTR		0	0
mmu-miR-6954-5p	NM_213659	Stat3	TGGGGCAGTTCTGGGGGCAGAT#GTCTGTGTGCCTGGGTTAACCACCCATAGTGAGCCCCTGGAACTGCCCA#..((((((((((((((((..((#.))..)))))))))))))))).	4243	4292	1	-35	1	0.00350504	0.382	1.1831	1.48601	-4.957	18	22	16	3UTR		0	1
mmu-miR-6955-5p	NM_213659	Stat3	AGGGCCTCAGGACTCAGGAGGTGA#GCCTCCTGGTGCCCATGGCATCCTGTTGCCCC#.((((..(((((((((((((((..#))))))))).).........)))))..)))).	2951	2983	1	-29.1	0	4.53e-05	0.382	3.1643	4.20251	-7.23797	19	32	9	3UTR		0	0
mmu-miR-6962-5p	NM_213659	Stat3	AAGGACCTGGTGGGAGATCT#TCCCCATTGGGTCTC#..((((((((((((.((...#)))))))))))))).	3774	3789	1	-20.5	1	0.000115757	0.397	4.21004	3.73157	-5.69245	14	15	14	3UTR		0	0
mmu-miR-6963-3p	NM_213659	Stat3	TGCCTCTTGCCTCCATCCCACAG#TGGAGGTGTGAGGTAGGCCAAGGGCAC#((((((((((((((((((((...#))).)))).))))))))....))))).	3341	3368	1	-26.1	1	5.49e-06	0.441	4.04411	3.40803	-3.93757	20	27	8	3UTR		0	0
mmu-miR-6973a-5p	NM_213659	Stat3	TACGGTGGGAGGGGTGGAGTTG#CACCTGCCCCGTGCTCCACCCCTAAGCAGCCGA#..((((...(((((((((((..#.))))))))))).....)))).	2659	2692	1	-28.7	0	0.0775024	0.456	3.18819	3.8782	-9.87071	15	22	11	3UTR		0	0
mmu-miR-6985-5p	NM_213659	Stat3	TACTGAGGGGTGGCTGCTATGT#GCATGGCTAGATTCAGTGACTCAAAGCCACCTCATTCAGCTGATCAGTGT#((((((((((((((((((((((#))))))).................)))))))))..........)))))).	3905	3955	1	-26.1	1	0.0348129	0.559	3.61433	3.70143	-3.93757	22	50	9	3UTR		0	0
mmu-miR-6985-3p	NM_213659	Stat3	CTCACAGCCACCTCCTCACAG#CTGAGTCTGGGGATGGGGCTGAGAGC#(((.(((((.((((((((...#.)))))).))))))).))).	2844	2870	1	-23.5	0	0.00318784	0.382	4.38381	4.23855	-8.2121	16	20	7	3UTR		0	0
mmu-miR-6986-5p	NM_213659	Stat3	AGGGGAGCTAGGTAGAAAGCCA#TGGCAACTGTCTGCTCCCCA#.(((((((.((((((...((((#))))..))))))))))))).	3760	3780	1	-24.6	1	0.00472299	0.397	3.25963	3.83562	-5.08276	17	20	13	3UTR		0	1
mmu-miR-6990-5p	NM_213659	Stat3	CCCAGGGTGAGTCAGGGCTCT#AGAGCTGTGGCTTGGCCTCTGGT#.(((((((.(((((.((((((#)))))).)))))..))).)))).	3252	3275	1	-27.6	1	5.6e-06	0.515	3.22854	3.75117	-5.58516	18	23	6	3UTR		0	1
mmu-miR-6993-5p	NM_213659	Stat3	AGTGGGAGAAACGGGTGTCTGTC#GACAGTTACTGCTCTCCCACC#.((((((((....((((.(((((#))))).))))..)))))))).	4062	4083	1	-23.7	1	0.11872	0.544	2.87789	4.10654	-12.4965	17	21	8	3UTR		0	0
mmu-miR-6994-5p	NM_213659	Stat3	ACAAAGGTGGGTGAAGCCGGTGA#TTGCTTGCTTCGCTCACTC#.....((((((((((((.(((((#))))).)))))))))))).	3839	3858	1	-22.7	0	0.0363631	0.471	2.28838	3.44415	-13.6656	17	19	12	3UTR		0	0
mmu-miR-6995-5p	NM_213659	Stat3	CTGGGAGTAGAAGGGGGAAACCA#CCCAGCCTTCTGCTTCGAGA#((.((((((((((((((......#)))..))))))))))).)).	4044	4064	1	-24.6	0	0.00142597	0.456	3.82337	4.04164	-5.49511	16	20	11	3UTR		0	0
mmu-miR-6998-5p	NM_213659	Stat3	CTGGGCAGAGGGCAAAGTGACT#GCCCTCTGTCCT#..(((((((((((.........#))))))))))).	3528	3540	1	-24.8	1	0.00519345	0.456	2.78324	3.39233	-6.78234	11	12	11	3UTR		0	0
mmu-miR-7001-3p	NM_213659	Stat3	CGCTCACACTCCCTCTGCAG#GCACTTTTTAAAATAGAGAAATGAGTGAGTGTGGGTGA#(((((((((((.(((.....#.))).))))))))))).	2777	2815	1	-22.7	1	0.00411361	0.618	4.69899	4.39209	-7.51743	14	17	11	3UTR		0	0
mmu-miR-6973b-5p	NM_213659	Stat3	GTAGGTATGGGGAGAGGACAGGGA#CCCCAGCCTCACCCAGCCTGCA#((((((.((((..((((...(((.#)))...)))).)))))))))).	4318	4340	1	-28	0	0.0140803	0.382	0.130354	0.538866	-10.1172	17	22	10	3UTR		0	0
mmu-miR-6973b-5p	NM_213659	Stat3	GTAGGTATGGGGAGAGGACAGGGA#TCCTGTCCTGCCCGCCTGCC#((((((...(((..(((((((((.#))))))))).))))))))).	2892	2912	1	-28.4	0	0.000155591	0.368	4.65161	3.90234	-10.9973	18	20	9	3UTR		0	0
mmu-miR-6973b-5p	NM_213659	Stat3	GTAGGTATGGGGAGAGGACAGGGA#TCCCACTTGACCTTGCTGGTAGTATGTCCCCTTCCCATGTCCAAAGGCCCTCTGTCCTGCT#((((((((((((((.(((((((((#))))....................))))).)))))))))................))))).	3482	3543	1	-27.8	1	0.0072926	0.456	3.26248	3.543	-4.67302	23	61	9	3UTR		0	0
mmu-miR-7005-5p	NM_213659	Stat3	CCTGGGGATGGGAGGACCAGCA#TGCTGGTAGTATGTCCCCTTCCCATGTCCAA#..((((.(((((((((((((((#)))))))..........)))))))).)))).	3495	3526	1	-28.2	0	0.061863	0.485	3.3277	3.34791	-6.50069	19	31	8	3UTR		0	0
mmu-miR-7009-5p	NM_213659	Stat3	TTGGGGTCAGGGGACCAGAGCT#CTCCTTGGCCCCACTTGGCCCCAGC#(((((((((((((.((((((..#)))..)))))))...))))))))).	4300	4325	1	-27.4	1	0.000168218	0.368	0.136076	0.485084	-4.79441	19	25	9	3UTR		0	0
mmu-miR-7011-5p	NM_213659	Stat3	AGGAGGATGGGAGAGGGAGGTGT#GCCTTCCTTTCCCACTTGACCTTGCTGGTAGTATGTCCCCTT#(((.(((((((((((((((((..#)))))))))))))).....................)))))).	3473	3515	1	-28.7	0	0.0179441	0.471	3.73693	3.36598	-6.9696	20	42	14	3UTR		0	0
mmu-miR-7014-5p	NM_213659	Stat3	TTGGGTGCTGTGGAAGGGACAG#TGTTCTGGCCACTGCACTCAGA#((((((((.((((..((((((.#))))))..)))).)))))))).	4370	4392	1	-27.5	1	0.000151601	0.588	0.622399	0.522846	-6.58625	18	22	8	3UTR		0	0
mmu-miR-7017-3p	NM_213659	Stat3	ACCCTGCTCCTCTCCCTCCAG#TTGGAGGTGTGAGGTAGGCCAAGGGC#.(((((((((((.((((((((#))))))).).))))..)))..)))).	3340	3366	1	-25.3	1	1.86e-05	0.456	3.58876	3.47488	-5.08246	19	26	7	3UTR		0	0
mmu-miR-7019-3p	NM_213659	Stat3	TCACCTTGGCCGCCTCTCTGCAG#TTGGAGGTGTGAGGTAGGCCAAGGG#...((((((((((((((((.(((#))).)))...))))).)))))))).	3340	3365	1	-27.3	0	9.84e-05	0.471	4.03699	3.46944	-6.51454	19	25	8	3UTR		0	0
mmu-miR-7020-5p	NM_213659	Stat3	TGGGATGGTGGAGAGGGTGACCAG#GGTCTGCCCTCATATGAGTGGTGTATTCTTGGCCTCCCC#.((((.(((.((((((((((((..#)))).)))))).................)).))))))).	3715	3754	1	-26.6	0	0.0157248	0.441	3.86321	3.93967	-6.93679	19	39	7	3UTR		0	0
mmu-miR-7026-5p	NM_213659	Stat3	TTCTGAGACCATGGGGTATAT#ATATACTCCAGGTCTG#.....(((((.((((((((((#))))))))))))))).	3705	3721	1	-20.4	0	0.00276342	0.515	4.01771	3.7765	-16.4904	15	16	15	3UTR		0	0
mmu-miR-7030-3p	NM_213659	Stat3	CTTGCTCTGTTATCTCTCCAG#CTGAGAGCAGAAGGGAGCAAGG#((((((((.(..(((((((((#))).))).)))).)))))))).	2862	2884	1	-20.5	1	0.0170317	0.338	4.27406	4.27008	-11.1655	18	22	8	3UTR		0	0
mmu-miR-7031-5p	NM_213659	Stat3	CCTGAGAGGCCTGAAGGGTGGGA#CCCAGCCTGCAGACTGCTTAGCCTTTCAGT#.((((((((((((.(((.((((.#)))).))).)))........))))))))).	4329	4359	1	-29.1	1	0.00402041	0.412	0.00677126	0.723097	-4.65016	19	30	9	3UTR		0	0
mmu-miR-7032-3p	NM_213659	Stat3	ATCCTCTCGGTACCGCCCTGCA#GGGGATGGGGCTGAGAGC#...((((((((.(((((((...#)))).))).)))))))).	2852	2870	1	-22.7	0	0.00318784	0.382	4.45536	4.19374	-9.86134	15	18	8	3UTR		0	0
mmu-miR-7036a-5p	NM_213659	Stat3	AGCGGGGTTCGGTGGGGAAGAGA#TCCTTTCCCACTTGACCTTGCTG#(((((((((.((((((((((.((#)))))))))))).))))))))).	3477	3500	1	-30.7	1	0.000846356	0.471	4.5272	3.62332	-5.18008	21	23	12	3UTR		0	0
mmu-miR-7040-5p	NM_213659	Stat3	CATACGGAGGGAGATGGAGGCG#GCCTCCATGTCGCTTG#......(((.((.((((((((.#)))))))).)).))).	3826	3842	1	-24.3	0	0.00485062	0.456	3.40996	3.56495	-18.0982	13	16	8	3UTR		0	0
mmu-miR-7042-5p	NM_213659	Stat3	TAGAGACAGCAGAAGGGCCAC#GGCCCTCTGTCCTGCTTCTAT#(((((.((((((.((((((..#)))))))))..))).))))).	3527	3548	1	-22.5	0	0.0588996	0.426	3.16606	3.33381	-7.12766	17	21	9	3UTR		0	0
mmu-miR-7045-5p	NM_213659	Stat3	AGCGGGTGGGGGAGGGGGACT#GTCCCCTTCCCATGTCCAAAGGCCCTCTGTCCTGCTT#((((((((((((((((((((.#)))))))))))....)))............)))))).	3507	3544	1	-31.4	1	0.0102942	0.441	3.24404	3.43105	-3.93757	20	37	11	3UTR		0	0
mmu-miR-7048-5p	NM_213659	Stat3	CGGGGCTGAGAGGTGAGGAAGC#TCCTTGGCCCCACTTGGCCCCA#.(((((((((.(((.((((...#))))..)))...))))))))).	4301	4323	1	-24.9	1	3.85e-05	0.353	0.496527	0.447323	-7.35355	16	22	9	3UTR		0	0
mmu-miR-7049-3p	NM_213659	Stat3	TGCAGCCCCTGTCTGCCTCAG#CTGGGGCTGGTGTTGTACCTCAGGGGCTC#...((((((((((.(((((((#))))))).))..........)))))))).	4208	4237	1	-25.8	0	3.29e-06	0.397	0.890134	2.3971	-7.37138	17	29	8	3UTR		0	0
mmu-miR-7050-5p	NM_213659	Stat3	ACAGGAGAAGGGGGTGAGAGA#CTTGACCACCCCAGCCTTCTGC#.((((((...((((((.....#.))))))...)))))).	4035	4057	1	-20.6	1	0.0979362	0.426	4.24032	4.00745	-8.40586	12	17	6	3UTR		0	0
mmu-miR-7054-5p	NM_213659	Stat3	TAGGAAGGTGGTTGGGCTGAGTACT#GGTGCCTTACTGGGCCTAGGGTCAACCTGCCTTCCTT#.(((((((((((((((((.((((..#.)))).))))......))))).)))))))).	3445	3482	1	-29.5	1	0.0309029	0.441	3.94588	3.58193	-3.79332	21	31	8	3UTR		0	1
mmu-miR-7060-5p	NM_213659	Stat3	GTGAGTGCTGGGTAGAATGGGA#CCCACTTGGCCCCAGCCTCACC#(((((.((((((..((.((((.#)))).))...))))))))))).	4309	4331	1	-26.2	0	0.000325873	0.382	-0.113761	0.47593	-7.9845	17	22	11	3UTR		0	0
mmu-miR-7070-5p	NM_213659	Stat3	GTGAGGGGAGCTGAGGCAGGA#CCTGCCTCAGACTACAGGCCCTCAG#.(((((((((((((((((((.#)))))))))).)).)...)))))).	3603	3628	1	-30.5	1	0.000675387	0.5	4.15486	3.41729	-3.79332	19	25	10	3UTR		0	0
mmu-miR-7075-5p	NM_213659	Stat3	CGGGGAGGAGGACATGGTTTT#GACCTTGCTGGTAGTATGTCCCCTTCCCA#.(((((((.(((((((.(...#.).)))))))))))))).	3490	3519	1	-24.5	1	0.0281794	0.485	3.46381	3.53399	-4.84971	15	18	14	3UTR		0	1
mmu-miR-7077-5p	NM_213659	Stat3	GGCCAAGGTCCCATGGCAGGC#CCTGCCTCAGGACCTTGTGTCG#(((((((((((...((((((.#))))))...)))))))).))).	3556	3578	1	-30.6	1	0.000646327	0.485	2.91589	3.45201	-9.43035	17	22	8	3UTR		0	1
mmu-miR-7077-3p	NM_213659	Stat3	CCTTCCATGGCTCCTGGCAG#TCAGGGGCTCTGGGAAGT#.(((((..(((((((((...#)))))))).)..))))).	4227	4245	1	-21.6	0	1.02e-05	0.412	0.99455	2.43548	-7.65065	14	18	8	3UTR		0	0
mmu-miR-7084-5p	NM_213659	Stat3	TAGAGGATAGAGGTAGAGAGT#CCTCTGTCCTGCTT#.((((((((((((........#)))))))))).)).	3530	3544	1	-17.3	1	0.0102942	0.441	2.99919	3.34917	-5.61866	12	14	10	3UTR		0	0
mmu-miR-7085-5p	NM_213659	Stat3	CAGTGGGGGCAGGCCAGCAGGA#CCTCTGTCCTGCTTCTATTGG#(((((((((((((.(((.(((.#)))))).))))))))))))).	3530	3551	1	-28.2	1	0.00108891	0.441	2.90758	3.37828	-4.79441	19	21	13	3UTR		0	0
mmu-miR-7086-5p	NM_213659	Stat3	AAGAGGAGAAAGGTTTGGGCA#GCCCAGAGGTTCCTCTTT#((((((((.....(((((((.#)))))))..)))))))).	3067	3085	1	-21.5	1	0.00338994	0.706	2.50665	4.38605	-13.6972	15	18	8	3UTR		0	0
mmu-miR-7089-5p	NM_213659	Stat3	CCGTGGGACCTACAGACTCCTGGG#CTCAGGGGCTCTGGGAAGTCTGTGTGCCTGGGTTAACCACC#..((((((((((((((((((((((#)))))))).))))...............))))))..)))).	4226	4267	1	-25	1	4.02e-05	0.412	1.08281	2.27221	-4.957	22	41	8	3UTR		0	0
mmu-miR-7117-5p	NM_213659	Stat3	TCTGGGGGCTCAGCTGAGGATA#TGTGCCTGGGTTAACCACCCATAGTGAGCCCCTGGAA#((((((((((((.(((.((...#.)).))))))))))))))).	4248	4285	1	-28.1	1	0.00146887	0.397	1.14496	1.30596	-5.22671	17	20	15	3UTR		0	0
mmu-miR-7117-3p	NM_213659	Stat3	TGTCCTTCTCTTTCCCCCAG#CTGGGGATGGGGCTGAGAGCAGAAGGGA#..(((((((((((((((((.#.)))))..))))).))))))).	2850	2878	1	-23	1	7.35e-05	0.353	4.09753	4.38827	-4.957	17	22	7	3UTR		0	0
mmu-miR-7118-5p	NM_213659	Stat3	TGGGGAAGGCGGGAGAGGGAAC#GTGAGCCCCTGGAACTGCCCACTTTCCCTCTCCTTGGCCCCACTTGGCCCCAGCCTCACCCAG#((((..(((((((((((((((.#.)))))))))))..................))))..)))).	4271	4334	1	-32.5	0	0.0021873	0.368	0.674065	0.494206	-9.95757	19	41	11	3UTR		0	0
mmu-miR-7118-5p	NM_213659	Stat3	TGGGGAAGGCGGGAGAGGGAAC#TCCTGTCCTGCCCGCCTGCCCTC#.((((.(((((((((.((((..#))))...)).))))))).)))).	2892	2915	1	-27	0	0.000209049	0.397	3.85139	3.80556	-5.92733	17	23	7	3UTR		0	0
mmu-miR-7119-5p	NM_213659	Stat3	CTGGGGGATTGGGTGCCTTCT#GGAAGGCAAGGCTTGGGCATTTTTATGGCTTTCAATCCTGGGGACCCAGG#(((((((((((((((((((((#))))))))......................))))))))......))))).	4140	4190	1	-24.4	1	1.59e-07	0.456	4.10652	3.24887	-3.93757	21	50	8	3UTR		0	0
mmu-miR-7212-5p	NM_213659	Stat3	TCTGGGGGCTTGTGTGGTAGG#CCACCCATAGTGAGCCCCTGGAA#(((((((((((.(((((..((#))..)))))..))))))))))).	4262	4285	1	-26.6	1	0.00146887	0.397	0.363372	0.715903	-7.28438	18	23	11	3UTR		0	0
mmu-miR-7213-3p	NM_213659	Stat3	TACCTCAAGAGAGCCAGTCT#AGACTGGCAACTGTCTGCTCCCCATTGGGTCTCCCAGGTGAGGTGG#(((((((.((((((((((((#)))))))).....................)))).....))))))).	3756	3802	1	-22	1	1.23e-06	0.412	3.68263	3.63935	-6.25121	19	46	8	3UTR		0	0
mmu-miR-7221-3p	NM_213659	Stat3	TGACTGTGGGCTGGGGACTGG#CCAGCCTCACCCAGCCTGCAGA#...((((((((((((((((((#))))..)).)))))))))))).	4320	4342	1	-29.1	0	0.0152511	0.382	0.0606069	0.589215	-6.51454	18	22	12	3UTR		0	0
mmu-miR-7222-3p	NM_213659	Stat3	TCCAGGACAGTGGGCAGGAGCAG#CTGGAACTGCCCACTTTCCC#....(((.(((((((((...(((#)))...))))))))).))).	4279	4299	1	-25.5	0	0.0648376	0.368	0.923729	0.649862	-11.8602	15	20	9	3UTR		0	0
mmu-miR-7223-5p	NM_213659	Stat3	TAGCTTTGCTGAGGTGTCGG#CCTTACAGGTTTGAACCTGCCTCAGACTACAGGCCCTCAGCAAAGCTC#.(((((((((((((.(((..#.)))))))))))))))).	3588	3636	1	-27.7	1	5.98e-05	0.5	3.95295	3.54172	-4.52877	16	18	16	3UTR		0	0
mmu-miR-7226-5p	NM_213659	Stat3	GCCAGGGAAGTTGATTGTGTGAAGGG#CCTTTCAGTGCAGTGGCTTGTGTTCTGGCC#((((((((((((.(((((.(((((((#)))))))..))))))))))...))))))).	4350	4380	1	-24	1	2.77e-06	0.529	0.88101	0.402696	-5.22671	24	30	10	3UTR		0	1
mmu-miR-7227-3p	NM_213659	Stat3	TCTGAAAAGGGTCATCGGCAGA#CTGCCCTCCTTTTTCAGC#.((((((((((.....(((((.#)))))..)))))))))).	2907	2925	1	-20.4	1	0.0158367	0.412	3.8605	3.67878	-10.2546	15	18	10	3UTR		0	0
mmu-miR-7239-3p	NM_213659	Stat3	TGGCTCTGTCAGGCAGGTAG#GCCTTTCCTGACAGAGGCAT#((.((((((((((.((((..#))))..)))))))))).)).	3889	3909	1	-26.3	0	4.56e-05	0.485	3.22232	3.36106	-6.35195	16	20	10	3UTR		0	0
mmu-miR-7239-3p	NM_213659	Stat3	TGGCTCTGTCAGGCAGGTAG#CTGCTTGCCTTGACCACCCCAGCCT#.((((..(((((((((((((#)))))))))).)))......)))).	4027	4052	1	-22.6	0	0.0548513	0.441	4.01213	3.95773	-7.23797	17	25	10	3UTR		0	0
mmu-miR-6546-3p	NM_213659	Stat3	GAGCGAAGCCCAAGCGCCAGA#TCCTGCACCTACTGTGGCCTCCATGTCGCTTGCTTGCTTCGCTCA#(((((((((.((((((.((..#.)).))))))...))))))))).	3810	3855	1	-27.2	1	0.0489448	0.485	2.9068	3.56328	-5.18008	17	23	9	3UTR		0	0
mmu-miR-7652-5p	NM_213659	Stat3	TAAGGGCACAGGGATTTCAGGC#CCTCAGGGGCTCTGGGAAGTCTGTGTGCCTG#...(((((((.(((((((((((#.)).))..))))))).))))))).	4225	4256	1	-23.3	0	0.00104118	0.426	1.28888	2.39351	-9.33931	18	24	7	3UTR		0	0
mmu-miR-7656-5p	NM_213659	Stat3	TGTGGGATCAGATAGCCTGTTA#AGGCCCTCTGTCCTGCT#.((((((.((((..((((....#))))..)))))))))).	3526	3543	1	-19.4	1	0.0072926	0.456	3.36456	3.30267	-8.25293	14	17	10	3UTR		0	0
mmu-miR-7664-3p	NM_213659	Stat3	TCTCTTAGGCTGGGTTAACTAAT#AGCCTCACCCAGCCTGCAGAC#..(((((((((((((........#.)))))))))).))).	4322	4343	1	-21	1	0.0129918	0.382	0.0976601	0.493095	-5.19005	13	16	10	3UTR		0	0
mmu-miR-7665-5p	NM_213659	Stat3	AAGGGAAGGCAGGAGAAAGGCTG#GGTCAACCTGCCTTCCTTTC#(((((((((((((.....((((.#))))..))))))))))))).	3464	3484	1	-24.4	1	0.0803011	0.426	3.65358	3.64778	-5.76291	17	20	13	3UTR		0	0
mmu-miR-7666-5p	NM_213659	Stat3	GTAGCCCGGGCGGTGCTTCCCC#GGGAAGTCTGTGTGCCTGGGTTAA#.(((((((((((..(((((((.#))))))).....))))))))))).	4238	4262	1	-29.8	1	0.000181265	0.397	0.812767	1.54779	-5.9393	18	24	11	3UTR		0	0
mmu-miR-7669-5p	NM_213659	Stat3	AGTACCACCATACACAGCTTTTG#CGAGAGCTGTGGCTTGGCCTCTGGTTCA#.(.(((((((..(((((((((((#)))))))))))...)))....)))).).	3250	3278	1	-21.9	0	5.38e-05	0.544	4.16022	3.5756	-11.5224	19	28	11	3UTR		0	0
mmu-miR-7669-3p	NM_213659	Stat3	GAGCTGGGTGTGGTGGCACATGC#GCTTGTGTTCTGGCCACTGCACTCAGATTCC#((((((((((((((((((((.((#)).)))......)))))))))))))).))).	4365	4396	1	-27.8	1	0.000320388	0.603	0.591461	0.50797	-3.93757	22	31	14	3UTR		0	0
mmu-miR-7671-3p	NM_213659	Stat3	AAGCGGGCAGGCGGAGAACCAC#TGGGGCTGAGAGCAGAAGGGAGCAAGGGGAACACCTCCTGTCCTGCCCGCC#..((((((((((((((......#.)))).).))))))))).	2857	2908	1	-27.7	1	9.94e-05	0.368	4.70036	4.3025	-4.957	14	18	9	3UTR		0	0
mmu-miR-292b-3p	NM_213659	Stat3	AAGAGCCCCCAGTTTGAGTAT#ATACCCCAGGCTGGGAACTCCTGGCTCTG#.(((((((((((((((.((((#))))..))))))))).......)))))).	2996	3025	1	-23.5	1	0.00170459	0.485	4.70182	3.98038	-3.79332	19	29	9	3UTR		0	0
mmu-miR-1191b-3p	NM_213659	Stat3	AGACTCACTATGTAGCCCAAGC#GCTCTGGGAAGTCTGTGTGCCTGGGTTAACCACCCATAGTGAGC#...((((((((((((((((.((#.)).)))))))......))))))))).	4233	4277	1	-22.8	0	0.00525626	0.426	0.958405	1.95927	-6.51454	18	27	9	3UTR		0	0
mmu-miR-7677-5p	NM_213659	Stat3	AGTGGTGAGCAGAAAGCAGCCGCGG#GTGGCTTGTGTTCTGGCCACTGCA#.((((((..(((((.((((((((..#)))))).)).)))))..)))))).	4362	4386	1	-27.3	1	3.86e-05	0.544	0.750814	0.445035	-7.8988	19	24	6	3UTR		0	0
mmu-miR-6715-5p	NM_213659	Stat3	ACAGGCACCACAGGTTTGAGCAT#GCTCTGGGAAGTCTGTGTGCCTGG#.((((((.(((((((((((((..#))))...))).)))))))))))).	4233	4257	1	-24.6	1	0.000361607	0.426	1.03679	2.1205	-6.10696	19	24	12	3UTR		0	0
mmu-miR-7682-3p	NM_213659	Stat3	CCTGTGGGTTGGGTTGGCTTT#GGCCCCACTTGGCCCCAGCCTCACCCAGCCTGCAGA#.(((((((((((((.((((..#.))))..))))))))))))).	4306	4342	1	-29.9	1	0.0152511	0.382	0.3909	0.470209	-4.52877	17	21	13	3UTR		0	0
mmu-miR-216c-3p	NM_213659	Stat3	TTTGCCTGCAGAGATTTCCCAGT#CTGGGAAGTCTGTGTGCCTGGGTT#...(((((((.(((((((((((.#))))))))))).)))....)))).	4236	4260	1	-25.7	0	0.000178905	0.412	0.987533	1.97341	-9.33931	18	24	11	3UTR		0	0
mmu-miR-7684-5p	NM_213659	Stat3	TCTGGGAAGCCTGGGCAGCAG#CTGCTCCCCATTGGGTCTCCCAGGT#(((((((.(((((((.(((((#))))).))))...))).))))))).	3770	3795	1	-28.1	1	1.55e-05	0.426	4.07446	3.77414	-6.48426	19	25	7	3UTR		0	0
mmu-miR-7689-3p	NM_213659	Stat3	TTAGAGCCAGACTGCCTGGGTTT#CCCAGGCTGGGAACTCCTGGCTCTGC#.(((((((((...(((((((...#))))))).........))))))))).	3000	3026	1	-27.6	1	0.00650531	0.5	4.1074	4.25123	-11.254	16	26	9	3UTR		0	0
mmu-miR-8091	NM_213659	Stat3	AGGAGTGAGTGGTAAGCTGGTG#CACCTACTGTGGCCTCCATGTCGCTTGCTTGCTTCGCTCACTCA#..(((((((((((((((.((((#.)))).))))))..))))))))).	3815	3859	1	-26.6	1	0.0351021	0.471	3.43848	3.58533	-4.957	19	24	9	3UTR		0	0
mmu-miR-8091	NM_213659	Stat3	AGGAGTGAGTGGTAAGCTGGTG#CAGTGGCTTGTGTTCTGGCCACTGCACTCA#..(((((((((((((((((.((#)).))))))........)))))).))))).	4360	4390	1	-22.2	1	0.000109018	0.574	0.767637	0.466776	-4.957	19	30	6	3UTR		0	0
mmu-miR-8099	NM_213659	Stat3	CCAAGGCGTGGGAAAGGTTGT#CAGCCTCACCCAGCCTG#...((((.((((..((((((.#))))))..)))))))).	4321	4338	1	-21.8	0	0.0133904	0.368	0.252412	0.447323	-10.9741	14	17	8	3UTR		0	0
mmu-miR-8100	NM_213659	Stat3	AGGAGGAAAGGGAGCAAGCAGGT#ACCTGCCTTCCTTTCCCACTT#((..((((((((((...((((((#))))))))))))))))..)).	3469	3490	1	-25.5	0	0.0848598	0.456	3.48933	3.6499	-9.49563	18	21	16	3UTR		0	0
mmu-miR-8100	NM_213659	Stat3	AGGAGGAAAGGGAGCAAGCAGGT#GCTTGCTTGCTTCGCTCACTCA#..(((..(..(((((((((((((#)))))))))))))..)..))).	3837	3859	1	-25.4	0	0.0351021	0.471	3.88184	3.46345	-10.7005	17	22	13	3UTR		0	0
mmu-miR-8107	NM_213659	Stat3	TGGAAACTAGTGGCTGGGACA#TGTTCTGGCCACTGCACTCAGATTCCAA#(((((.(((((((((((((((#)))))))))))))......)).))))).	4370	4398	1	-24	0	0.000499614	0.618	0.801672	0.446179	-5.83853	20	28	13	3UTR		0	0
mmu-miR-8110	NM_213659	Stat3	AAGCGTGGATTGGGGGGGGGG#TCCCCTTCCCATGTCCAAAGGCC#..((.((((((((((((((((#))))))))))).)))))...)).	3508	3531	1	-27	0	0.00577136	0.456	3.25364	3.41593	-9.07604	18	23	11	3UTR		0	0
mmu-miR-8119	NM_213659	Stat3	GAGGAGAGGGAGCTAGGGTC#GCCCACTTTCCCTCTCCTTG#((((((((((((...((((.#))))...)))))))))))).	4287	4307	1	-27.4	1	0.0108395	0.353	0.7559	0.44389	-6.81899	16	20	12	3UTR		0	0
mmu-miR-3473g	NM_213659	Stat3	CAAAAGTGAGGCTGGGGAGA#CCCCAGCCTTCTGCTTC#...((((((((((((((...#))))))))))..)))).	4043	4060	1	-23.1	0	0.0838483	0.426	3.82924	4.14728	-6.51454	14	17	10	3UTR		0	0
mmu-miR-3154	NM_213659	Stat3	CAGAAGGGGAGTCGGGAGCGGA#TCCTTTCCCACTTGACCTTGCTGGTAGTATGTCCCCTTCC#..((((((((((((((((.(((#))).)))))....)))...............)))))))).	3477	3517	1	-23.5	1	0.0194854	0.456	3.59506	3.53612	-4.957	19	40	8	3UTR		0	0
mmu-miR-1970c-5p	NM_213659	Stat3	TGTGTCACTGGGGTTATGCTTTG#CAAGGCAAGCCTTTCCTGACAGAGGCATGGCTAGATTCAGTGACTCAA#((.(((((((((((((((((((.#.)))))))))))....)))))))).)).	3881	3929	1	-25.1	0	0.089041	0.5	3.35194	3.50737	-5.49511	21	28	11	3UTR		0	0
mmu-let-7i-3p	NM_213660	Stat3	CTGCGCAAGCTACTGCCTTGCT#AGCCTTTCAGTGCAGTGGCTTGTGTT#..((((((((((((((((....#.)).)))))))))))))).	4345	4371	1	-25.4	1	3.6e-07	0.5	-0.0473469	0.641853	-4.957	16	19	14	3UTR		0	0
mmu-miR-125a-3p	NM_213660	Stat3	ACAGGTGAGGTTCTTGGGAGCC#GGCCCCACTTGGCCCCAGCCTCACCC#...((((((((...((((.(((#.))))))))))))))).	4303	4329	1	-25.5	0	0.000323472	0.382	0.530856	0.424437	-12.0073	15	17	15	3UTR		0	0
mmu-miR-125b-2-3p	NM_213660	Stat3	ACAAGTCAGGTTCTTGGGACCT#TCCGAGAGCTGTGGCTTGG#.(((((((((((((((((....#)))))))))).))))))).	3245	3264	1	-23	1	0.000341538	0.529	4.16462	3.72259	-3.79332	17	19	10	3UTR		0	0
mmu-miR-127-5p	NM_213660	Stat3	CTGAAGCTCAGAGGGCTCTGAT#GGCCCTCTGTCCTGCTTCT#..(((((.(((((((((.....#)))))))))....))))).	3524	3543	1	-22.5	0	0.0337276	0.426	2.8305	3.37457	-7.27064	14	19	9	3UTR		0	0
mmu-miR-134-5p	NM_213660	Stat3	TGTGACTGGTTGACCAGAGGGG#TCCTTCCAGTTAACCAGTG#....((((((((((..((((((#))))))..)))))))))).	3965	3984	1	-22.2	0	0.0117271	0.559	3.24434	3.8866	-10.5151	16	19	10	3UTR		0	0
mmu-miR-149-3p	NM_213660	Stat3	GAGGGAGGGACGGGGGCGGTGC#CACCTGCCCCGTGCTCCACCCCTA#.((((..((((((((((((((.#)))).))))).)).)))..)))).	2656	2680	1	-29.9	0	0.0340183	0.426	3.00068	3.76588	-7.23797	18	24	5	3UTR		0	0
mmu-miR-150-3p	NM_213660	Stat3	CTGGTACAGGCCTGGGGGATAG#GTCTCCCAGGTGAGGTGGAACACAGTTCCTGCACCT#..(((.((((((((((((((..#)))))))))).................)))).))).	3781	3817	1	-25.1	0	0.000155134	0.426	3.96797	3.51092	-6.85796	17	36	10	3UTR		0	0
mmu-miR-152-5p	NM_213660	Stat3	TAGGTTCTGTGATACACTCCGACT#GGTTGGAGGTGTGAGGTAGGCCA#..((((.(.(.((((.((((((((#)))))))))))).).)..)))).	3335	3358	1	-19.8	0	5.13e-05	0.441	3.63685	3.59874	-10.6149	18	23	12	3UTR		0	0
mmu-miR-184-3p	NM_213660	Stat3	TGGACGGAGAACTGATAAGGGT#CCCATGTCCAAAGGCCCTCTGTCCT#.((((((((..((((((.(((.#))).))))....))..)))))))).	3512	3537	1	-20.9	1	0.00519345	0.456	2.18775	3.4572	-7.86061	17	25	8	3UTR		0	0
mmu-miR-199a-3p	NM_213660	Stat3	ACAGTAGTCTGCACATTGGTTA#TGCAGACTGCTT#..(((((((((((.........#))))))))))).	4333	4345	1	-18	1	0.00778016	0.397	0.163643	0.557175	-6.78234	11	12	11	3UTR		0	0
mmu-miR-202-3p	NM_213660	Stat3	AGAGGTATAGCGCATGGGAAGA#CTTCTCTGGGGCTGGTGTTGTACCTCA#.((((((((((((..((((((.#))))))........)))))))))))).	4200	4227	1	-24.1	1	0.000178798	0.397	0.625879	2.43737	-5.38561	18	27	12	3UTR		0	0
mmu-miR-202-3p	NM_213660	Stat3	AGAGGTATAGCGCATGGGAAGA#CTTCCCATGTCCAAAGGCCCTCTG#(((((......((((((((((.#))))))))))........))))).	3509	3533	1	-22.1	0	0.0062019	0.456	4.01677	3.32429	-14.8195	15	24	10	3UTR		0	0
mmu-miR-196a-2-3p	NM_213660	Stat3	TCGGCAACAAGAAACTGCCTGA#GGGTTGTTTTTTGTTGTTGT#.((((((((((((((.((((..#)))).)))))))))))))).	4430	4450	1	-22.1	1	0.116045	0.779	2.177	0.668171	-4.02637	18	20	14	3UTR		0	0
mmu-miR-200a-5p	NM_213660	Stat3	CATCTTACCGGACAGTGCTGGA#TCCAGCGCTGTCTTCAGGCTGATC#.(((...(((((((((((((((#)))))))))))))...))..))).	3174	3198	1	-24.4	0	0.00102166	0.529	4.29165	4.07232	-11.357	18	24	13	3UTR		0	0
mmu-let-7a-5p	NM_213660	Stat3	TGAGGTAGTAGGTTGTATAGTT#CAGCCTTCTGCTTCGA#((((((((.((((((.......#)))))).)))))))).	4043	4059	1	-18.3	1	0.0041667	0.441	3.61783	4.17467	-5.22701	14	16	8	3UTR		1	0
mmu-let-7e-5p	NM_213660	Stat3	TGAGGTAGGAGGTTGTATAGTT#AACTGCTTGCCTTGACCACCCCAGCCTTCTGCTTCGA#(((((((((((((((.......#.))))))))))))))).	4022	4059	1	-22.7	1	0.0041667	0.441	3.96157	3.90957	-4.17062	15	17	15	3UTR		1	0
mmu-miR-92a-2-5p	NM_213660	Stat3	AGGTGGGGATTGGTGGCATTAC#GCCCCAGCCTCACCC#.(((((((.((((.(((.....#)))))))))))))).	4314	4329	1	-24	1	0.000323472	0.382	0.221897	0.494239	-5.70655	14	15	14	3UTR		0	0
mmu-miR-129-2-3p	NM_213660	Stat3	AAGCCCTTACCCCAAAAAGCAT#GCTTGGGCATTTTTATGGCTTTCAATCCTGGGGACCCAGGAACAAGGTGAGGGCTTC#((((((((((((((.(((((..#.)))))......)))))..............))))))))).	4147	4204	1	-21.3	1	0.00172502	0.412	4.09407	3.50645	-4.67302	19	41	9	3UTR		0	0
mmu-miR-325-5p	NM_213660	Stat3	CCTAGTAGGTGCTCAGTAAGTGT#GCCTTACTGGGCCTAGGGTCAACCTGCC#....((((((((((((((((.((#)))))))))))).........)))))).	3445	3473	1	-21.9	0	0.000208018	0.412	4.06611	3.5	-9.54656	18	28	12	3UTR		0	0
mmu-miR-329-3p	NM_213660	Stat3	AACACACCCAGCTAACCTTTTT#GGTTGGAGGTGTGA#..((((((...((((((.....#)))))).)))))).	3335	3349	1	-17.3	1	0.0208814	0.485	2.70681	3.62868	-10.0807	12	14	6	3UTR		0	0
mmu-miR-346-5p	NM_213660	Stat3	TGTCTGCCCGAGTGCCTGCCTCT#GAGGTAGGCCAAGGGCAC#....(((((..(.(((((((((.#))))))))))..))))).	3347	3365	1	-28.8	0	5.49e-06	0.441	3.48713	3.48305	-14.903	15	18	10	3UTR		0	0
mmu-miR-346-3p	NM_213660	Stat3	AGGCAGGGGCTGGGCCTGCAGC#GCTGTGGCTTGGCCTCTGGTTC#((.(((((((((((((.(((((#)))))))))))))))))).)).	3252	3274	1	-30.8	0	5.19e-05	0.529	3.55414	3.72395	-5.49511	20	22	18	3UTR		0	0
mmu-miR-17-5p	NM_213660	Stat3	CAAAGTGCTTACAGTGCAGGTAG#GCCAAGGGCACTGGAAAGCCTTTGT#(((((.((((.((((((.(((..#)))....))))))..))))))))).	3354	3379	1	-20.6	0	0.00206228	0.412	4.39448	3.6558	-8.66331	18	25	9	3UTR	MIRT001083	1	1
mmu-miR-17-3p	NM_213660	Stat3	ACTGCAGTGAGGGCACTTGTAG#CTACAGGCCCTCAGCAA#..(((..(((((((.(.(((((#)))))))))))))))).	3611	3628	1	-20.7	0	0.000140058	0.5	3.28666	3.80961	-9.1371	16	17	16	3UTR		0	1
mmu-miR-214-3p	NM_213660	Stat3	ACAGCAGGCACAGACAGGCAGT#GCCCTCTGTCCTGCTT#..((((((.(((((..(((...#))).))))))))))).	3525	3541	1	-21.8	1	0.0102942	0.441	3.67649	3.16414	-6.98189	14	16	11	3UTR		0	0
mmu-miR-216a-3p	NM_213660	Stat3	CACAGTGGTCTCTGGGATTATG#TCCCAGGGATATCTGTA#.((((..((((((((((.....#))))))))))..)))).	3665	3682	1	-21.9	0	0.000341374	0.529	3.37449	3.93494	-7.23797	14	17	10	3UTR		0	0
mmu-miR-211-3p	NM_213660	Stat3	GCAAGGACAGCAAAGGGGGGC#GCCTTCCTTTCCCACTTGACCTTGCT#((((((.(((.((((((((((#)))))))))).....))).)))))).	3470	3496	1	-23	0	0.0726877	0.471	3.60843	3.66373	-8.30604	19	26	10	3UTR		0	0
mmu-miR-221-5p	NM_213660	Stat3	ACCTGGCATACAATGTAGATTTCTGT#CAGGGGCTCTGGGAAGTCTGTGTGCCTGGGTT#(((((((((((.....((((((((..#.))))))))))))))).)))).	4225	4257	1	-21.8	1	0.000178905	0.412	1.0229	1.96957	-10.3988	19	22	15	3UTR		0	0
mmu-miR-199b-3p	NM_213660	Stat3	ACAGTAGTCTGCACATTGGTTA#TGCAGACTGCTT#..(((((((((((.........#))))))))))).	4333	4345	1	-18	1	0.00778016	0.397	0.163643	0.557175	-6.78234	11	12	11	3UTR		0	0
mmu-miR-92a-1-5p	NM_213660	Stat3	AGGTTGGGATTTGTCGCAATGCT#GCTTGCCTTGACCACCCCAGCCTT#((((((((....(((((((.((.#))))))...)))...)))))))).	4026	4050	1	-20.7	1	0.0788246	0.441	3.25373	4.02319	-12.408	17	24	8	3UTR		0	0
mmu-miR-138-1-3p	NM_213660	Stat3	CGGCTACTTCACAACACCAGGG#CCCAGTATGCTTGTCGGTTGGAGGTGTGAGGTAGGCCA#.((((((((((((...((((..#.))))...)))))))))).)).	3320	3358	1	-21.8	1	5.13e-05	0.441	3.25262	3.41228	-5.61866	16	22	10	3UTR		0	0
mmu-miR-7b-3p	NM_213660	Stat3	CAACAAGTCACAGCCAGCCTCA#GGGGTTGGTTGTTAGACAAGTG#..((..(((((((((((((((.#))))))))))))..)))..)).	2927	2949	1	-23.3	0	0.00302565	0.441	3.22229	3.94112	-10.977	17	22	12	3UTR		0	0
mmu-miR-7b-3p	NM_213660	Stat3	CAACAAGTCACAGCCAGCCTCA#GAGAGCTGTGGCTTGG#...(((((((((((....(((.#))).))))))))))).	3248	3264	1	-20.9	0	0.000341538	0.529	3.77419	3.66135	-7.48304	14	16	11	3UTR		0	0
mmu-miR-362-5p	NM_213660	Stat3	AATCCTTGGAACCTAGGTGTGAAT#ATTCTATGCGCTTGGTTCCCAGGGATA#.((((((((((((.((((((....#.)))))))))))).)))))).	3649	3676	1	-24	1	0.000150362	0.544	3.49455	4.1454	-4.65016	18	21	12	3UTR		0	0
mmu-miR-365-1-5p	NM_213660	Stat3	AGGGACTTTTGGGGGCAGATGTG#GTCTGCTCCCCATTGGGTCTCC#.(((((((.(((((((((((...#)))))).)))))..))))))).	3765	3787	1	-27.8	1	0.000160403	0.397	3.33508	3.77295	-4.84971	18	22	7	3UTR		0	0
mmu-miR-383-5p	NM_213660	Stat3	AGATCAGAAGGTGACTGTGGCT#AGCCACCTCATTCAGCTGATCA#.((((((...((((..((((((#)))))).))))....)))))).	3926	3948	1	-20.4	1	0.0248263	0.574	2.85208	3.86454	-9.37435	16	22	6	3UTR		0	0
mmu-miR-133b-3p	NM_213660	Stat3	TTTGGTCCCCTTCAACCAGCTA#GCTTGTCGGTTGGAGGTGTGAGGTAGGCCAAGG#((((((((((((((((((((..#)))....))))))))).).......))))))).	3328	3361	1	-21.3	1	0.000102068	0.456	3.73552	3.26393	-3.93757	20	33	9	3UTR		0	0
mmu-miR-384-5p	NM_213660	Stat3	TGTAAACAATTCCTAGGCAATGT#ATATCCCTGGGTTTTGTTTACC#.((((((((..((((((......#.))))))..)))))))).	3300	3322	1	-19.7	1	1.07e-07	0.5	2.47998	3.42453	-7.86061	14	18	8	3UTR		1	0
mmu-miR-384-5p	NM_213660	Stat3	TGTAAACAATTCCTAGGCAATGT#CAGTGTCTGTGGAATTGTTTCCT#.(.((((((((((((((((.((.#)).)))))).)))))))))).).	3946	3969	1	-18.9	0	0.000314276	0.559	3.70143	3.77743	-5.35086	19	23	10	3UTR		1	0
mmu-miR-370-5p	NM_213660	Stat3	CAGGTCACGTCTCTGCAGTT#AGCTGCAGAGACGTGACTTGA#((((((((((((((((((((#)))))))))))))))))))).	2633	2654	1	-36.6	1	0.00203677	0.412	3.7085	4.11016	-3.93757	20	21	20	3UTR		0	0
mmu-miR-370-3p	NM_213660	Stat3	GCCTGCTGGGGTGGAACCTGGT#GCTGGTGTTGTACCTCAGGGGCT#((((.((((((((.((((((((#))))).))).)))))))))))).	4210	4233	1	-27.1	0	3.06e-06	0.412	1.32693	2.53854	-8.91345	20	23	12	3UTR		1	1
mmu-miR-370-3p	NM_213660	Stat3	GCCTGCTGGGGTGGAACCTGGT#CAGGTTTGAACCTGCCTCAGACTACAGGCC#((((((((((((((((((((..#)))))).....)))))))))....))))).	3590	3620	1	-26.8	1	0.00122007	0.485	4.71018	3.4425	-3.93757	20	30	9	3UTR		1	1
mmu-miR-452-3p	NM_213660	Stat3	TCAGTCTCATCTGCAAAGAGGT#TGGGGATGGGGCTGAG#((((((((((((.((.......#)).)))))))))))).	2848	2864	1	-21.9	1	0.00358793	0.412	4.50474	4.17256	-5.45975	14	16	12	3UTR		0	0
mmu-miR-486a-3p	NM_213660	Stat3	CGGGGCAGCTCAGTACAGGAT#TCCTGGTGCCCATGGCATCCTGTTGCCCCACTCTGTGAGCTGATACCCCA#.((((((((((((((((((((#.))))))).)).........)))))))...)))).	2951	3001	1	-25.7	1	0.00318897	0.426	3.39019	4.3434	-3.79332	20	35	7	3UTR		0	1
mmu-miR-20b-5p	NM_213660	Stat3	CAAAGTGCTCATAGTGCAGGTAG#CTCCAGACCCTGTTTCAGGGTCAGCCTGCCCTGTGGGTGCC#....((((((((((.((((((..#.)))))).)))))))))).	3407	3448	1	-25.1	0	1.94e-05	0.368	2.67265	3.90605	-10.282	16	19	10	3UTR		1	1
mmu-miR-291b-5p	NM_213660	Stat3	GATCAAAGTGGAGGCCCTCTCC#GGTGAGGGCTTCTCTGGGGC#..((..((.((((((((((.((#)).))))))))))))..)).	4192	4212	1	-22.4	0	2.98e-05	0.368	3.82547	2.44219	-12.0334	16	20	12	3UTR		0	0
mmu-miR-1224-5p	NM_213660	Stat3	GTGAGGACTGGGGAGGTGGAG#CCACTTTCCCTCTCCTTGGCCCCACTTGGCCCCAGCCTCACC#((((((.((((((((((((..#.))))))..)))))))))))).	4286	4328	1	-31	0	0.000325873	0.382	0.81039	0.430158	-5.48126	18	22	12	3UTR		0	0
mmu-miR-1224-5p	NM_213660	Stat3	GTGAGGACTGGGGAGGTGGAG#TCCCCTTCCCATGTCCA#....((((((((((((.(((.#))))))))))).)))).	3505	3522	1	-26	0	0.0490197	0.485	3.18242	3.39471	-9.54656	15	17	11	3UTR		0	0
mmu-miR-667-3p	NM_213660	Stat3	TGACACCTGCCACCCAGCCCAAG#GGGCTTCTCTGGGGCTGGTGTTG#.((((((.(((.((.(((((...#))))).....))))).)))))).	4197	4220	1	-25.1	1	0.000224264	0.397	1.39703	2.51961	-10.1892	16	23	6	3UTR		0	0
mmu-miR-670-5p	NM_213660	Stat3	ATCCCTGAGTGTATGTGGTGAA#TGGCCACTGCACTCAGA#....(((((((((.(((((.(.#).)))))))))))))).	4372	4389	1	-23.3	0	0.000151601	0.588	0.527042	0.495383	-10.4034	15	17	14	3UTR		0	0
mmu-miR-666-5p	NM_213660	Stat3	AGCGGGCACAGCTGTGAGAGCC#GGCTCTGGGAAGTCTGTGTGCCTGG#..(((((((((((.(.((((((#)))))).)..)))...)))))))).	4229	4254	1	-25.7	1	0.000361607	0.426	0.97386	1.68741	-6.04689	18	25	8	3UTR		0	0
mmu-miR-678	NM_213660	Stat3	GTCTCGGTGCAAGGACTGGAGG#CCTCAGGACCTTGTGTCGAGAG#.(((((((((((((.((.((((#)))).)).))))))))))))).	3557	3579	1	-24.2	1	1.68e-05	0.471	3.45817	3.52739	-4.52877	19	22	13	3UTR		0	0
mmu-miR-700-3p	NM_213660	Stat3	CACGCGGGAACCGAGTCCACC#TGCGCTTGGTTCCCAGGGA#..(.((((((((((((.((..#)).))))))))))).).).	3655	3674	1	-21.4	0	0.000175233	0.515	3.26899	4.1454	-7.98902	15	19	11	3UTR		0	0
mmu-miR-709	NM_213660	Stat3	GGAGGCAGAGGCAGGAGGA#CCTTCTGCTTCGAGACAGTTACTGCTCTCCC#((((((((((((((((((.#)))))))))))...........))).)))).	4046	4077	1	-26	1	0.0284574	0.529	3.82376	4.21381	-3.93757	18	31	11	3UTR		0	0
mmu-miR-711	NM_213660	Stat3	GGGACCCGGGGAGAGATGTAAG#CTTGGCCTCCCCTGAGACTGGCAACTGTCTGCTCCCCATTGGGTCTCC#(((((((((((((((((.....#.)))).))))))...))))))).	3739	3787	1	-27.5	1	0.000160403	0.397	3.70556	4.0922	-3.93757	17	23	7	3UTR		0	0
mmu-miR-500-5p	NM_213660	Stat3	AATCCTTGCTATCTGGGTGCTTAGT#GCTGAGAGCAGAAGGGAGCAAGGGG#..((((((((.(((..((.((((((#)))))).))...))).)))))))).	2858	2883	1	-21.4	1	0.0224232	0.338	2.96252	4.12618	-8.75027	19	25	8	3UTR		0	0
mmu-miR-501-3p	NM_213660	Stat3	AATGCACCCGGGCAAGGATTTG#CAGACCCTGTTTCAGGGTCAGCCTGCCCTGTGGGTGCC#...((((((((((.(((.....#.)))))))...)))))).	3410	3448	1	-22.8	0	1.94e-05	0.368	3.36565	3.75612	-7.37138	13	18	7	3UTR		0	0
mmu-miR-450b-5p	NM_213660	Stat3	TTTTGCAGTATGTTCCTGAATA#CAGGGATATCTGTAAC#..((((((.(((((((((....#))))))))))))))).	3668	3684	1	-18.2	1	0.000422034	0.529	3.02241	3.91957	-6.01339	15	16	15	3UTR		0	0
mmu-miR-190b-3p	NM_213660	Stat3	ACTGAATGTCAAGCATACTCTCA#GAGAACCTAGATATCCCTGGGTTTTGTTTACCCAGTATGCTTGTCGGTTGGA#.((((.((.((((((((((....#.)))))))))).)).)))).	3290	3342	1	-17.6	0	0.00973124	0.471	3.63957	3.56063	-6.75067	16	20	10	3UTR		0	0
mmu-miR-874-5p	NM_213660	Stat3	CGGCCCCACGCACCAGGGTAAG#CTGAGTCTGGGGATGGGGCTGA#((((((((..(.(((((.(.((#)).).))))))..)))))))).	2841	2863	1	-25.1	1	0.000392205	0.412	4.3414	4.27628	-9.58327	17	22	8	3UTR		0	0
mmu-miR-105	NM_213660	Stat3	CCAAGTGCTCAGATGCTTGTGGT#CTACTTCTGCTATCTTTGGGCAATCTGGGCACTTT#..(((((((((((((((((((((#.)))))....))))).))))))))))).	2746	2781	1	-24.4	1	0.00164734	0.603	4.50649	4.13543	-4.957	21	28	11	3UTR		0	0
mmu-miR-504-3p	NM_213660	Stat3	AGGGAGAGCAGGGCAGGGTTTC#AGGCCCTCTGTCCTGCTTCTATTGGGAATCCCTG#(((((((((((((((((((((.#)))))))..)))))))))..........))))).	3523	3557	1	-28.2	1	0.000241638	0.441	2.79098	3.56126	-3.93757	21	34	9	3UTR		0	0
mmu-miR-504-3p	NM_213660	Stat3	AGGGAGAGCAGGGCAGGGTTTC#AGCCTTCTGCTTCGAGACAGTTACTGCTCTCCCA#.(((((((((((((((((((..#))))..)))))............)))))))))).	4044	4078	1	-27.9	1	0.0374252	0.544	3.7634	4.12516	-3.79332	19	34	10	3UTR		0	0
mmu-miR-1190	NM_213660	Stat3	TCAGCTGAGGTTCCCCTCTGTC#GACAGAGGCATGGCTAGATTCAGTGACTCAAAGCCACCTCATTCAGCTGAT#((((((((((((((((((((((#))))))))...))..................)))).......)))))))).	3895	3946	1	-24.6	1	0.0124759	0.544	3.49173	3.60943	-3.93757	22	51	8	3UTR		0	1
mmu-miR-1892	NM_213660	Stat3	ATTTGGGGACGGGAGGGAGGAT#GTCCCCTTCCCATGTCCAAAG#.((((((.(.(((((((.((((#))))))))))).).)))))).	3504	3525	1	-25.5	1	0.00774495	0.471	2.64956	3.40745	-7.34947	18	21	11	3UTR		0	0
mmu-miR-1906	NM_213660	Stat3	TGCAGCAGCCTGAGGCAGGGCT#CCCTGCCTCAGGACCTTGTG#.((((...((((((((((((..#))))))))))))...)))).	3552	3572	1	-29.4	0	0.00059702	0.485	2.76198	3.53731	-9.55161	16	20	12	3UTR		0	0
mmu-miR-1907	NM_213660	Stat3	GAGCAGCAGAGGATCTGGAGGT#ACCCCAGCCTTCTGCTTCGAGACAGTTACTGCTCT#((((((((((((..((((.(((#))))))).))))))))..............)))).	4039	4074	1	-23.7	1	0.00203097	0.5	3.6621	4.22281	-6.08354	19	35	8	3UTR		0	0
mmu-miR-1943-5p	NM_213660	Stat3	AAGGGAGGATCTGGGCACCTGGA#CTAGGACTAAGCCCAGAGGTTCCTCTTTA#.(((((((((((((((.(((((.#))))).....)))))))...)))))))).	3054	3083	1	-27.4	1	0.00344961	0.721	3.34446	4.34838	-3.79332	20	29	8	3UTR		0	0
mmu-miR-1947-3p	NM_213660	Stat3	GCACTGAGCTAGCTCTCCCTCC#GAGGCATGGCTAGATTCAGTGA#.(((((((((((((...((((.#))))...)))))).))))))).	3899	3921	1	-24.3	1	0.000486289	0.5	3.67925	3.59969	-4.76182	17	22	7	3UTR		0	0
mmu-miR-1958	NM_213660	Stat3	TAGGAAAGTGGAAGCAGTAAGT#ACTGCCCACTTTCCC#..(((((((((..(((((....#)))))))))))))).	4281	4296	1	-21.3	1	0.0648376	0.368	0.466013	0.49195	-9.59293	14	15	14	3UTR		0	0
mmu-miR-1964-5p	NM_213660	Stat3	AGCTGGAGCACAAAAGCCGGTG#CAGTGGCTTGTGTTCTGGCC#.(((((((((((..(((((.((#)).)))))))))))))))).	4357	4377	1	-25.3	1	2.77e-06	0.529	1.02914	0.406129	-5.9393	18	20	16	3UTR		0	0
mmu-miR-1946b	NM_213660	Stat3	GCCGGGCAGTGGTGGCACATGCTTTT#AGACAAGTGCCTCCTGGTGCCCATGGCA#((((((((.(((.(((((.((((...#)).)).))))).)).).)))))..))).	2940	2968	1	-28.5	1	7.15e-07	0.441	3.54678	4.10106	-6.28309	20	28	5	3UTR		0	0
mmu-miR-3057-5p	NM_213660	Stat3	ATTGGAGCTGAGATTCTGCGGGAT#CCTGCAGACTGCTTAGCCTTTCAGTG#(((((((((((((.((((((((..#)))))))).).))))))..)))))).	4331	4357	1	-24.2	1	0.00163942	0.412	0.0559759	0.663594	-4.79441	21	26	8	3UTR		0	0
mmu-miR-1251-5p	NM_213660	Stat3	ACTCTAGCTGCCAAAGGCGCT#GGCTTGGCCTCTGGTTCAAACACAAAGGCTAGAGA#.((((((((((((.(((((((#)))...)))).))))...........)))))))).	3257	3292	1	-23.1	1	0.0573994	0.529	2.49773	3.92947	-4.65016	19	35	8	3UTR		0	0
mmu-miR-3061-5p	NM_213660	Stat3	CAGTGGGCCGTGAAAGGTAGCC#GCTTAGCCTTTCAGTGCAGTGGCTTGTGTTCTGGCCACTGC#((((.((((((((((((((((.#)))..))))))))..................))))))))).	4341	4382	1	-22.6	0	2.2e-05	0.544	0.450756	0.566329	-8.05661	20	41	9	3UTR		0	0
mmu-miR-3072-3p	NM_213660	Stat3	TGCCCCCTCCAGGAAGCCTTCT#GAGGGCTTCTCTGGGGCTGGTGTTGTACCTCAGGGGCT#.((((((((((((((((((((.#))))))))).))))))................))))).	4195	4233	1	-34	1	3.06e-06	0.412	2.39101	2.42997	-3.79332	20	38	9	3UTR		0	0
mmu-miR-3074-1-3p	NM_213660	Stat3	GATATCAGCTCAGTAGGCACCG#GGGCTTCTCTGGGGCTGGTGTTG#(((((((((((((.((((.((.#))))))..))))).)))))))).	4197	4220	1	-22.7	1	0.000224264	0.397	3.09958	2.47755	-4.79441	19	23	8	3UTR		0	0
mmu-miR-3075-5p	NM_213660	Stat3	TGTCTGGGAGCAGCCAAGGAC#CCTTGACCACCCCAGCCTTCTGCTTCGAGACAG#(((((.(((((((..((((..#.))))))))))).))))).	4031	4064	1	-23.2	0	0.00110363	0.456	4.23361	4.03682	-7.43082	16	19	11	3UTR		0	0
mmu-miR-3078-3p	NM_213660	Stat3	TTGCTGGGGTAGTCTTTAGG#GACCACCCCAGCC#..((((((((.(((......#))).)))))))).	4035	4048	1	-21	1	0.0476637	0.441	4.20508	4.16158	-8.75027	11	13	8	3UTR		0	0
mmu-miR-3080-5p	NM_213660	Stat3	TGAAGCGCCTGTTCTTGGAT#CCAGGAACAAGGTGAGGGCTTCT#.(((((((((((((((((..#))))))))).)))....))))).	4182	4205	1	-22.7	1	0.000916144	0.412	4.09161	2.66824	-3.79332	17	23	9	3UTR		0	0
mmu-miR-3097-5p	NM_213660	Stat3	CACAGGTGGGAAGTGTGTGTCCA#TGGAACACAGTTCCTGCACCTACTGTGG#((((((((((((.(((((.((((#))))))))).))))))).....))))).	3796	3824	1	-26.3	1	2.56e-05	0.412	3.26599	3.62548	-5.22671	21	28	9	3UTR		0	0
mmu-miR-344b-5p	NM_213660	Stat3	AGTCAGGCTCCTGGCTAAAGTTC#GGCTGGGAACTCCTGGCTC#(((((((.((((((((.......#))))))))...))))))).	3001	3020	1	-21.4	1	0.000245288	0.485	4.31226	4.24868	-6.25121	15	19	8	3UTR		0	0
mmu-miR-3074-2-3p	NM_213660	Stat3	TGTTTCAGCTCAGTAGGCAC#GCCTCCCCTGAGACTGGCAACT#.((((((((((((.((((..#))))...))))).)))).))).	3743	3765	1	-19.2	1	0.000417617	0.426	3.41503	3.93731	-4.65016	16	22	5	3UTR		0	1
mmu-miR-3962	NM_213660	Stat3	AGGTAGTAGTTTGTACATTT#TGTCTCCAAGACGAACTGCTTGCCTT#((((((((((((((......#.)))))))))).)))).	4009	4035	1	-16.9	1	0.00651717	0.441	4.03674	4.04887	-4.90607	14	17	10	3UTR		0	0
mmu-miR-3473b	NM_213660	Stat3	GGGCTGGAGAGATGGCTCAG#AGCCTCTCCAGCGCT#(.((((((((...((((...#)))))))))))).).	3168	3183	1	-21.8	1	0.000455869	0.559	4.61678	4.14969	-12.562	13	15	12	3UTR		0	0
mmu-miR-5110	NM_213660	Stat3	GGAGGAGGTAGAGGGTGGTGGAATT#CCACCCCAGCCTTCTGCTTCGAGACAGTTACTGCTCTCCC#(((((((((((((((((((((....#)))))...))))))))))))...............)))).	4037	4077	1	-29	1	0.0284574	0.529	3.96928	4.06582	-3.93757	21	40	12	3UTR		0	0
mmu-miR-5112	NM_213660	Stat3	TAGCTCAGCGGGAGAGCAC#GCCTCCCCTGAGACTGG#((((((((.(((((.((..#)))))))))))).))).	3743	3760	1	-22.8	1	0.00058618	0.456	3.37975	3.95977	-5.72941	15	17	12	3UTR		0	0
mmu-miR-5119	NM_213660	Stat3	CATCTCATCCTGGGGCTGG#CTGGCAACTGTCTGCTCCCCATTGGGTCTCCCAGGTGAGGTGG#(((((((.(((((((....#.)))))))))))))).	3756	3799	1	-23	1	1.23e-06	0.412	3.51638	3.99524	-6.48426	14	16	14	3UTR		0	0
mmu-miR-3572-5p	NM_213660	Stat3	TGGGGAACAGGGCAAGGTGGAC#CCATGGCATCCTGTTGCCCCAC#((((((((((((....((((..#))))....))))))).))))).	2960	2982	1	-23.8	1	0.00125741	0.382	3.4075	4.03978	-7.05204	16	22	7	3UTR		0	0
mmu-miR-5130	NM_213660	Stat3	CTGGAGCGCGCGGGCGAGGCAGGC#CTTGAGACACCTGCCCCGTGCTCCAC#.(((((((((.((((.(((((((.#)))).....)))))))))))))))).	2649	2675	1	-30.1	1	0.000653377	0.397	3.82353	3.66699	-6.85115	20	26	16	3UTR		0	0
mmu-miR-5131	NM_213660	Stat3	CGGCGCCCCACGGAGCCCCGAGC#CTCAGGGGCTCTGGGAAGTCTGTGTGCCT#.((((((((.((((((((((((.#))).)))))))))))......).))))).	4223	4252	1	-30.6	1	0.0078188	0.412	1.35688	2.38779	-5.03583	20	29	11	3UTR		0	0
mmu-miR-5132-5p	NM_213660	Stat3	GCGTGGGGTGGTGGACTCAGG#CCTGGGTTAACCACCCATAGTG#((...(((((((.((((((((#)))))))).)))))))...)).	4249	4271	1	-27.5	0	0.00254483	0.426	0.931357	1.479	-13.9353	17	22	8	3UTR		0	0
mmu-miR-1231-5p	NM_213660	Stat3	TCTGGGCAGAGCTGCAGGAGAGA#TCTGTCCTGCTTCTATTGGGAATCCCTGCCTCAGGA#(((((((((((..((((((.(((#))).))))))..))...........))))).)))).	3529	3565	1	-26.6	1	3.37e-05	0.441	2.6094	3.68831	-8.57351	20	36	6	3UTR		0	0
mmu-miR-3073b-5p	NM_213660	Stat3	ATGGTCACAGTGGACATCAACC#GTTCCTGCACCTACTGTGGCCT#..(((((((((((.........#.))))))))))).	3805	3827	1	-19.7	1	6.54e-05	0.441	3.44759	3.69965	-6.78234	11	13	11	3UTR		0	0
mmu-miR-5625-5p	NM_213660	Stat3	CCCGGAAGTTCTTGAGTAGGA#TCTCTGGGGCTGGTGTTGTACCTCAGGGGCTCTGGGA#(((((.((((((((((((.((#.)).))).)))))))))))))).	4202	4239	1	-23	0	2.1e-06	0.426	2.77648	2.43969	-5.83853	19	23	14	3UTR		0	0
mmu-miR-5626-5p	NM_213660	Stat3	GCCCCATCGATTAACTGCTTCC#GGAGAGCACCTCTGAGTCTGGGGATGGGGCT#((((((((((((...(((((((#))).))))......))))....)))))))).	2830	2861	1	-22.4	1	0.000131781	0.426	4.56931	4.249	-6.81899	19	31	8	3UTR		0	0
mmu-miR-5626-3p	NM_213660	Stat3	CAGCAGTTGAGTGATGTGACAC#CACCTCATTCAGCTGA#...(((((((((((.(((....#))).))))))))))).	3929	3945	1	-19.7	0	0.00649973	0.529	3.9215	3.70273	-7.24999	14	16	11	3UTR		0	0
mmu-miR-344h-3p	NM_213660	Stat3	GGTATAACCAAAGCCCGACTGT#GCAGCTCGGGGTTGGTTGTTAGACAAGTGCCT#(((((((((((..(((((((((#)))).))))).)))))))).........))).	2920	2952	1	-23	1	0.0189081	0.441	2.94661	4.12295	-8.57351	20	32	8	3UTR		0	1
mmu-miR-6239	NM_213660	Stat3	TAGCGTTGGATCACTCGGTG#CACTGAGTGTTCAAGGCA#..((.(((((.(((((((((#)))))))))))))).)).	3867	3885	1	-23	0	0.000583956	0.485	2.18399	3.35736	-11.9008	16	18	14	3UTR		0	0
mmu-miR-6343	NM_213660	Stat3	TGTAAAGTAGGAGCTGACTGAC#CAGAGGTTCCTCTTTAA#..(((((.(((((((..(((..#))).)))))))))))).	3067	3084	1	-17.1	0	0.0035096	0.721	3.07885	4.38513	-7.50368	15	17	12	3UTR		0	0
mmu-miR-6349	NM_213660	Stat3	TGGAATGTGGGAGGGGCATGCG#TGCTGGTAGTATGTCCCCTTCCCATGTCCAA#(((.(((((((((((((((((.#.))))).))))).)))))))))).	3492	3523	1	-29.7	0	0.061863	0.485	2.90413	3.48614	-6.9696	20	24	10	3UTR		0	0
mmu-miR-6349	NM_213660	Stat3	TGGAATGTGGGAGGGGCATGCG#GTGAGCCCCTGGAACTGCCCACTTTCCC#.((((.(((((((((((.(((.#))).)))))).......))))).)))).	4268	4296	1	-27	0	0.0648376	0.368	0.577898	0.669939	-5.69428	18	28	6	3UTR		0	0
mmu-miR-6354	NM_213660	Stat3	TGCCCTGGGGATCAGGTCTCT#GGAGTATGGTCCTTATTCTATGCGCTTGGTTCCCAGGGA#..(((((((((((((((....#.))))))))))))))).	3635	3674	1	-27.7	1	0.000175233	0.515	4.04608	3.97396	-4.957	15	17	15	3UTR		0	0
mmu-miR-6356	NM_213660	Stat3	TCCCCAGAGTCCTAACAATGA#GTTGTACCTCAGGGGCTCTGGGA#..(((((((((((........#.))))))))))).	4216	4239	1	-22.6	1	2.1e-06	0.426	0.7304	2.31195	-6.78234	11	13	11	3UTR		0	1
mmu-miR-6360	NM_213660	Stat3	TAGTGTTGCTCAGGCAGCAGGA#TCTGTGTGCCTGGGTTAACCACC#..(((..((((((((((((((.#))))).)))))))))....))).	4241	4264	1	-22.3	0	4.02e-05	0.412	0.874906	1.66694	-8.40165	17	23	9	3UTR		0	0
mmu-miR-6362	NM_213660	Stat3	GTGGGCATCTAGGCTAGTTCTG#GAGCCCCTGGAACTGCCCACT#(((((((((((((...((((..#)))).))))))..))))))).	4270	4291	1	-25	1	0.00567989	0.382	0.771156	0.635613	-5.76291	17	21	7	3UTR		0	0
mmu-miR-6366	NM_213660	Stat3	AGCTAAGGGGCCCGGGGAGCCA#TGGCCCCACTTGGCCCCAGCC#.(((..((((((..(((.((((#)))))))....))))))))).	4302	4323	1	-27.7	0	0.000194246	0.368	0.252412	0.426726	-11.9593	16	21	9	3UTR		0	0
mmu-miR-6369	NM_213660	Stat3	TGGCTCAGTTCAGTGTTGGTGAG#CTCACCCAGCCTGCAGACTGCTTAGCCT#.((((((((((((.(((((((((#)))))).))))))..)))))...)))).	4322	4350	1	-23.8	1	0.0161815	0.397	-0.208894	0.681903	-4.65016	21	28	6	3UTR		0	0
mmu-miR-6384	NM_213660	Stat3	GCTTTCCTACTGTTTCCCTG#AGGGTATTTAGGAAGGCA#(((((((((..((..((((.#)))).)).))))))))).	4127	4145	1	-18.8	1	0.00663081	0.618	4.4022	3.94219	-9.59714	15	18	9	3UTR		0	0
mmu-miR-6385	NM_213660	Stat3	GCAAGGATGACAGAGAGGAAG#TTTCCTACTTCTGCTATCTTTGG#.((((((((.(((((((((((#)))))).)).))).)))))))).	2742	2765	1	-18.6	1	0.00589374	0.706	4.23592	4.19062	-5.03583	19	23	8	3UTR		0	0
mmu-miR-6392-3p	NM_213660	Stat3	GACGCAGGTTTGCCGGGTCCTCT#AGGGGCTCTGGGAAGTCTGTGTG#.((((((((((.(((((.(((((#))))).))))).)))))))))).	4226	4249	1	-25.6	1	0.00570346	0.412	0.615534	1.81183	-7.14013	20	23	10	3UTR		0	0
mmu-miR-6394	NM_213660	Stat3	TCCCTGAGTGGGGCCAGGTCT#CTTGGCCCCACTTGGC#...(((((((((((((((...#))))))))))))))).	4300	4316	1	-28.1	0	7.9e-05	0.368	0.386675	0.433591	-6.51454	15	16	15	3UTR		0	1
mmu-miR-6406	NM_213660	Stat3	CGCGACCTCAGGCTGACTCATG#CAGGGTCAGCCTGCCCTGTGGGTGCC#.((.(((((((((((((((.((#)))))))))))))......)))))).	3422	3448	1	-25.1	0	1.94e-05	0.368	4.0269	3.70535	-6.82535	19	26	13	3UTR		0	0
mmu-miR-378d	NM_213660	Stat3	ACTGGCCTTGGAGTCAGAAGGT#GCCTTCTGCTTCGAGACAGTT#((((..(((((((.((((((((#))))))))))))))).)))).	4045	4066	1	-25	0	0.000824175	0.471	3.53561	4.26318	-10.8144	19	21	15	3UTR		0	0
mmu-miR-6540-5p	NM_213660	Stat3	CTAAGGCAGGCAGACTTCAGTG#GCTGGTGTTGTACCTCAGGGGCTCTGGGAAGTCTGTGTGCCTGGGT#((.(((((.(((((((((....#.))))))))).))))).)).	4210	4256	1	-26.4	0	0.000156679	0.426	1.14933	2.57291	-6.5515	16	20	9	3UTR		0	0
mmu-miR-3473e	NM_213660	Stat3	GGGCTGGAGAGATGGCTCGTA#ACAGCCTCTCCAGCGCT#(.((((((((...((((.((.#)))))))))))))).).	3166	3183	1	-22.9	1	0.000455869	0.559	4.61678	4.14969	-12.562	15	17	14	3UTR		0	0
mmu-miR-6897-5p	NM_213660	Stat3	TGGGGGCAGTGTCACACGCTGTT#GCAGAGACGTGACTTGAGACACCTGCCCCG#..(((((((((((.((((((((.#))))...))))......))))).)))))).	2637	2667	1	-24.8	1	0.00595427	0.382	3.0883	4.01005	-5.81384	19	30	6	3UTR		0	0
mmu-miR-6899-5p	NM_213660	Stat3	AGCAGAACGCAGCGGGCATGA#GCCCTCTGTCCTGCTT#(((((...((((.((((....#)))).)))).))))).	3525	3541	1	-20.6	0	0.0102942	0.441	3.685	3.23538	-10.985	13	16	5	3UTR		0	0
mmu-miR-6901-5p	NM_213660	Stat3	TGCAGGAATGCAGAGGACCT#GGTAGTATGTCCCCTTCCCATGTCCAAAGGCCCTCTGTCCTGCT#.(((((...(((((((.(((#.))).)))))))))))).	3496	3540	1	-23.5	0	0.0072926	0.456	2.77109	3.31175	-8.70704	15	18	12	3UTR		0	0
mmu-miR-6911-5p	NM_213660	Stat3	TGGGCTGAGTGGGTCTGTGGCAT#GCCTGCAGACTGCTTAGCCTT#.(((((((((.((((((((((..#))).)))))))))))))))).	4330	4351	1	-29	1	0.025627	0.397	0.0554553	0.625832	-6.6181	19	21	16	3UTR		0	0
mmu-miR-6916-5p	NM_213660	Stat3	CAGGAGGATGGAGATGAGTCA#TGACTCAAAGCCACCTCA#...((((.(((...(((((((#)))))))...))))))).	3918	3936	1	-19.8	0	0.0551142	0.529	3.60767	3.65125	-14.3209	14	18	7	3UTR		0	0
mmu-miR-6917-5p	NM_213660	Stat3	TGTGGAAGGGGAGTTGTGCCG#TGGTAGTATGTCCCCTTCCCAT#((.(((((((((....(((((#))))).....))))))))))).	3495	3517	1	-23.9	0	0.0691293	0.485	3.029	3.41064	-8.60958	16	22	11	3UTR		0	0
mmu-miR-6919-5p	NM_213660	Stat3	TAGGCCACTGGAGGTGGAATTGT#ACAGTTCCTGCACCTACTGTGGCCTC#.(((((((...((((((((((((#))))))))...))))...))))))).	3802	3828	1	-27.3	1	0.000139685	0.426	3.25783	3.67128	-8.917	19	26	8	3UTR		0	0
mmu-miR-6923-5p	NM_213660	Stat3	GTGAGGGCAGGAGGATTGGGGTGT#ACACCTCCTGTCCTGCCCGCCTGCCCTCC#..((((((((((((((.(((((((#))))).)).))))).....))))))))).	2884	2913	1	-34.4	1	0.000588364	0.397	4.12008	3.71171	-4.957	21	29	9	3UTR		0	0
mmu-miR-6923-5p	NM_213660	Stat3	GTGAGGGCAGGAGGATTGGGGTGT#CACCCCAGCCTTCTGCTTCGA#.(((.(((((((((.((((((((.#)))))))))))))))))))).	4038	4059	1	-30.9	0	0.0041667	0.441	3.46253	4.26677	-8.64781	20	21	20	3UTR		0	0
mmu-miR-6927-5p	NM_213660	Stat3	GTGAGGGGATCCAGCCCAGGCT#GGCTTGGGCATTTTTATGGCTTTCAATCCTGGGGACCCA#....(((..(((((((((((((#)))))))))....................))))..))).	4146	4185	1	-24.9	0	5.03e-05	0.441	3.91954	3.58256	-12.9166	16	39	9	3UTR		0	0
mmu-miR-6938-5p	NM_213660	Stat3	TTGGAGCTAGCTCCAGAGAGAGT#GCTTCTCTGGGGCTGGTGTTGTACCTCAGGGGCTCTGGG#(((((((((((((((((((.(((#))))))))))))))................)))))))).	4199	4238	1	-26.8	1	1.88e-06	0.412	2.12172	2.36932	-3.93757	22	39	14	3UTR		0	0
mmu-miR-6942-5p	NM_213660	Stat3	TAGGAGGAGGGGAACATTTGC#GTAGTATGTCCCCTTCCCA#..((.(((((((.((((((((#)))).))))))))))))).	3497	3516	1	-20.6	0	0.0281794	0.485	2.90612	3.51804	-10.3652	17	19	13	3UTR		0	0
mmu-miR-6943-5p	NM_213660	Stat3	TGGGGTGAGGTTGGAAGCTA#TGGCCCCACTTGGCCCCAGCCTCACCCA#..((((((((((((..((((#.)))).)))))))))))).	4302	4330	1	-28.4	1	0.00311873	0.382	0.115097	0.509115	-5.9255	16	19	12	3UTR		0	0
mmu-miR-6952-5p	NM_213660	Stat3	ATGGTGGGCGGTGAAACAGAGA#CTGGAACTGCCCACTT#..((((((((((....(((...#)))..)))))))))).	4276	4292	1	-21.4	1	0.00797662	0.382	0.871854	0.64218	-8.07147	13	16	10	3UTR		0	0
mmu-miR-6954-5p	NM_213660	Stat3	TGGGGCAGTTCTGGGGGCAGAT#GTCTGTGTGCCTGGGTTAACCACCCATAGTGAGCCCCTGGAACTGCCCA#..((((((((((((((((..((#.))..)))))))))))))))).	4240	4289	1	-35	1	0.00350504	0.382	1.1831	1.48601	-4.957	18	22	16	3UTR		0	1
mmu-miR-6955-5p	NM_213660	Stat3	AGGGCCTCAGGACTCAGGAGGTGA#GCCTCCTGGTGCCCATGGCATCCTGTTGCCCC#.((((..(((((((((((((((..#))))))))).).........)))))..)))).	2948	2980	1	-29.1	0	4.53e-05	0.382	3.1643	4.20251	-7.23797	19	32	9	3UTR		0	0
mmu-miR-6962-5p	NM_213660	Stat3	AAGGACCTGGTGGGAGATCT#TCCCCATTGGGTCTC#..((((((((((((.((...#)))))))))))))).	3771	3786	1	-20.5	1	0.000115757	0.397	4.21004	3.73157	-5.69245	14	15	14	3UTR		0	0
mmu-miR-6963-3p	NM_213660	Stat3	TGCCTCTTGCCTCCATCCCACAG#TGGAGGTGTGAGGTAGGCCAAGGGCAC#((((((((((((((((((((...#))).)))).))))))))....))))).	3338	3365	1	-26.1	1	5.49e-06	0.441	4.04411	3.40803	-3.93757	20	27	8	3UTR		0	0
mmu-miR-6973a-5p	NM_213660	Stat3	TACGGTGGGAGGGGTGGAGTTG#CACCTGCCCCGTGCTCCACCCCTAAGCAGCCGA#..((((...(((((((((((..#.))))))))))).....)))).	2656	2689	1	-28.7	0	0.0775024	0.456	3.18819	3.8782	-9.87071	15	22	11	3UTR		0	0
mmu-miR-6985-5p	NM_213660	Stat3	TACTGAGGGGTGGCTGCTATGT#GCATGGCTAGATTCAGTGACTCAAAGCCACCTCATTCAGCTGATCAGTGT#((((((((((((((((((((((#))))))).................)))))))))..........)))))).	3902	3952	1	-26.1	1	0.0348129	0.559	3.61433	3.70143	-3.93757	22	50	9	3UTR		0	0
mmu-miR-6985-3p	NM_213660	Stat3	CTCACAGCCACCTCCTCACAG#CTGAGTCTGGGGATGGGGCTGAGAGC#(((.(((((.((((((((...#.)))))).))))))).))).	2841	2867	1	-23.5	0	0.00318784	0.382	4.38381	4.23855	-8.2121	16	20	7	3UTR		0	0
mmu-miR-6986-5p	NM_213660	Stat3	AGGGGAGCTAGGTAGAAAGCCA#TGGCAACTGTCTGCTCCCCA#.(((((((.((((((...((((#))))..))))))))))))).	3757	3777	1	-24.6	1	0.00472299	0.397	3.25963	3.83562	-5.08276	17	20	13	3UTR		0	1
mmu-miR-6990-5p	NM_213660	Stat3	CCCAGGGTGAGTCAGGGCTCT#AGAGCTGTGGCTTGGCCTCTGGT#.(((((((.(((((.((((((#)))))).)))))..))).)))).	3249	3272	1	-27.6	1	5.6e-06	0.515	3.22854	3.75117	-5.58516	18	23	6	3UTR		0	1
mmu-miR-6993-5p	NM_213660	Stat3	AGTGGGAGAAACGGGTGTCTGTC#GACAGTTACTGCTCTCCCACC#.((((((((....((((.(((((#))))).))))..)))))))).	4059	4080	1	-23.7	1	0.11872	0.544	2.87789	4.10654	-12.4965	17	21	8	3UTR		0	0
mmu-miR-6994-5p	NM_213660	Stat3	ACAAAGGTGGGTGAAGCCGGTGA#TTGCTTGCTTCGCTCACTC#.....((((((((((((.(((((#))))).)))))))))))).	3836	3855	1	-22.7	0	0.0363631	0.471	2.28838	3.44415	-13.6656	17	19	12	3UTR		0	0
mmu-miR-6995-5p	NM_213660	Stat3	CTGGGAGTAGAAGGGGGAAACCA#CCCAGCCTTCTGCTTCGAGA#((.((((((((((((((......#)))..))))))))))).)).	4041	4061	1	-24.6	0	0.00142597	0.456	3.82337	4.04164	-5.49511	16	20	11	3UTR		0	0
mmu-miR-6998-5p	NM_213660	Stat3	CTGGGCAGAGGGCAAAGTGACT#GCCCTCTGTCCT#..(((((((((((.........#))))))))))).	3525	3537	1	-24.8	1	0.00519345	0.456	2.78324	3.39233	-6.78234	11	12	11	3UTR		0	0
mmu-miR-7001-3p	NM_213660	Stat3	CGCTCACACTCCCTCTGCAG#GCACTTTTTAAAATAGAGAAATGAGTGAGTGTGGGTGA#(((((((((((.(((.....#.))).))))))))))).	2774	2812	1	-22.7	1	0.00411361	0.618	4.69899	4.39209	-7.51743	14	17	11	3UTR		0	0
mmu-miR-6973b-5p	NM_213660	Stat3	GTAGGTATGGGGAGAGGACAGGGA#CCCCAGCCTCACCCAGCCTGCA#((((((.((((..((((...(((.#)))...)))).)))))))))).	4315	4337	1	-28	0	0.0140803	0.382	0.130354	0.538866	-10.1172	17	22	10	3UTR		0	0
mmu-miR-6973b-5p	NM_213660	Stat3	GTAGGTATGGGGAGAGGACAGGGA#TCCTGTCCTGCCCGCCTGCC#((((((...(((..(((((((((.#))))))))).))))))))).	2889	2909	1	-28.4	0	0.000155591	0.368	4.65161	3.90234	-10.9973	18	20	9	3UTR		0	0
mmu-miR-7005-5p	NM_213660	Stat3	CCTGGGGATGGGAGGACCAGCA#TGCTGGTAGTATGTCCCCTTCCCATGTCCAA#..((((.(((((((((((((((#)))))))..........)))))))).)))).	3492	3523	1	-28.2	0	0.061863	0.485	3.3277	3.34791	-6.50069	19	31	8	3UTR		0	0
mmu-miR-7009-5p	NM_213660	Stat3	TTGGGGTCAGGGGACCAGAGCT#CTCCTTGGCCCCACTTGGCCCCAGC#(((((((((((((.((((((..#)))..)))))))...))))))))).	4297	4322	1	-27.4	1	0.000168218	0.368	0.136076	0.485084	-4.79441	19	25	9	3UTR		0	0
mmu-miR-7011-5p	NM_213660	Stat3	AGGAGGATGGGAGAGGGAGGTGT#GCCTTCCTTTCCCACTTGACCTTGCTGGTAGTATGTCCCCTT#(((.(((((((((((((((((..#)))))))))))))).....................)))))).	3470	3512	1	-28.7	0	0.0179441	0.471	3.73693	3.36598	-6.9696	20	42	14	3UTR		0	0
mmu-miR-7014-5p	NM_213660	Stat3	TTGGGTGCTGTGGAAGGGACAG#TGTTCTGGCCACTGCACTCAGA#((((((((.((((..((((((.#))))))..)))).)))))))).	4367	4389	1	-27.5	1	0.000151601	0.588	0.622399	0.522846	-6.58625	18	22	8	3UTR		0	0
mmu-miR-7017-3p	NM_213660	Stat3	ACCCTGCTCCTCTCCCTCCAG#TTGGAGGTGTGAGGTAGGCCAAGGGC#.(((((((((((.((((((((#))))))).).))))..)))..)))).	3337	3363	1	-25.3	1	1.86e-05	0.456	3.58876	3.47488	-5.08246	19	26	7	3UTR		0	0
mmu-miR-7019-3p	NM_213660	Stat3	TCACCTTGGCCGCCTCTCTGCAG#TTGGAGGTGTGAGGTAGGCCAAGGG#...((((((((((((((((.(((#))).)))...))))).)))))))).	3337	3362	1	-27.3	0	9.84e-05	0.471	4.03699	3.46944	-6.51454	19	25	8	3UTR		0	0
mmu-miR-7020-5p	NM_213660	Stat3	TGGGATGGTGGAGAGGGTGACCAG#GGTCTGCCCTCATATGAGTGGTGTATTCTTGGCCTCCCC#.((((.(((.((((((((((((..#)))).)))))).................)).))))))).	3712	3751	1	-26.6	0	0.0157248	0.441	3.86321	3.93967	-6.93679	19	39	7	3UTR		0	0
mmu-miR-7026-5p	NM_213660	Stat3	TTCTGAGACCATGGGGTATAT#ATATACTCCAGGTCTG#.....(((((.((((((((((#))))))))))))))).	3702	3718	1	-20.4	0	0.00276342	0.515	4.01771	3.7765	-16.4904	15	16	15	3UTR		0	0
mmu-miR-7030-3p	NM_213660	Stat3	CTTGCTCTGTTATCTCTCCAG#CTGAGAGCAGAAGGGAGCAAGG#((((((((.(..(((((((((#))).))).)))).)))))))).	2859	2881	1	-20.5	1	0.0170317	0.338	4.27406	4.27008	-11.1655	18	22	8	3UTR		0	0
mmu-miR-7031-5p	NM_213660	Stat3	CCTGAGAGGCCTGAAGGGTGGGA#CCCAGCCTGCAGACTGCTTAGCCTTTCAGT#.((((((((((((.(((.((((.#)))).))).)))........))))))))).	4326	4356	1	-29.1	1	0.00402041	0.412	0.00677126	0.723097	-4.65016	19	30	9	3UTR		0	0
mmu-miR-7032-3p	NM_213660	Stat3	ATCCTCTCGGTACCGCCCTGCA#GGGGATGGGGCTGAGAGC#...((((((((.(((((((...#)))).))).)))))))).	2849	2867	1	-22.7	0	0.00318784	0.382	4.45536	4.19374	-9.86134	15	18	8	3UTR		0	0
mmu-miR-7036a-5p	NM_213660	Stat3	AGCGGGGTTCGGTGGGGAAGAGA#TCCTTTCCCACTTGACCTTGCTG#(((((((((.((((((((((.((#)))))))))))).))))))))).	3474	3497	1	-30.7	1	0.000846356	0.471	4.5272	3.62332	-5.18008	21	23	12	3UTR		0	0
mmu-miR-7040-5p	NM_213660	Stat3	CATACGGAGGGAGATGGAGGCG#GCCTCCATGTCGCTTG#......(((.((.((((((((.#)))))))).)).))).	3823	3839	1	-24.3	0	0.00485062	0.456	3.40996	3.56495	-18.0982	13	16	8	3UTR		0	0
mmu-miR-7042-5p	NM_213660	Stat3	TAGAGACAGCAGAAGGGCCAC#GGCCCTCTGTCCTGCTTCTAT#(((((.((((((.((((((..#)))))))))..))).))))).	3524	3545	1	-22.5	0	0.0588996	0.426	3.16606	3.33381	-7.12766	17	21	9	3UTR		0	0
mmu-miR-7045-5p	NM_213660	Stat3	AGCGGGTGGGGGAGGGGGACT#GTCCCCTTCCCATGTCCAAAGGCCCTCTGTCCTGCTT#((((((((((((((((((((.#)))))))))))....)))............)))))).	3504	3541	1	-31.4	1	0.0102942	0.441	3.24404	3.43105	-3.93757	20	37	11	3UTR		0	0
mmu-miR-7048-5p	NM_213660	Stat3	CGGGGCTGAGAGGTGAGGAAGC#TCCTTGGCCCCACTTGGCCCCA#.(((((((((.(((.((((...#))))..)))...))))))))).	4298	4320	1	-24.9	1	3.85e-05	0.353	0.496527	0.447323	-7.35355	16	22	9	3UTR		0	0
mmu-miR-7049-3p	NM_213660	Stat3	TGCAGCCCCTGTCTGCCTCAG#CTGGGGCTGGTGTTGTACCTCAGGGGCTC#...((((((((((.(((((((#))))))).))..........)))))))).	4205	4234	1	-25.8	0	3.29e-06	0.397	0.890134	2.3971	-7.37138	17	29	8	3UTR		0	0
mmu-miR-7050-5p	NM_213660	Stat3	ACAGGAGAAGGGGGTGAGAGA#CTTGACCACCCCAGCCTTCTGC#.((((((...((((((.....#.))))))...)))))).	4032	4054	1	-20.6	1	0.0979362	0.426	4.24032	4.00745	-8.40586	12	17	6	3UTR		0	0
mmu-miR-7054-5p	NM_213660	Stat3	TAGGAAGGTGGTTGGGCTGAGTACT#GGTGCCTTACTGGGCCTAGGGTCAACCTGCCTTCCTT#.(((((((((((((((((.((((..#.)))).))))......))))).)))))))).	3442	3479	1	-29.5	1	0.0309029	0.441	3.94588	3.58193	-3.79332	21	31	8	3UTR		0	1
mmu-miR-7060-5p	NM_213660	Stat3	GTGAGTGCTGGGTAGAATGGGA#CCCACTTGGCCCCAGCCTCACC#(((((.((((((..((.((((.#)))).))...))))))))))).	4306	4328	1	-26.2	0	0.000325873	0.382	-0.113761	0.47593	-7.9845	17	22	11	3UTR		0	0
mmu-miR-7070-5p	NM_213660	Stat3	GTGAGGGGAGCTGAGGCAGGA#CCTGCCTCAGACTACAGGCCCTCAG#.(((((((((((((((((((.#)))))))))).)).)...)))))).	3600	3625	1	-30.5	1	0.000675387	0.5	4.15486	3.41729	-3.79332	19	25	10	3UTR		0	0
mmu-miR-7075-5p	NM_213660	Stat3	CGGGGAGGAGGACATGGTTTT#GACCTTGCTGGTAGTATGTCCCCTTCCCA#.(((((((.(((((((.(...#.).)))))))))))))).	3487	3516	1	-24.5	1	0.0281794	0.485	3.46381	3.53399	-4.84971	15	18	14	3UTR		0	1
mmu-miR-7077-5p	NM_213660	Stat3	GGCCAAGGTCCCATGGCAGGC#CCTGCCTCAGGACCTTGTGTCG#(((((((((((...((((((.#))))))...)))))))).))).	3553	3575	1	-30.6	1	0.000646327	0.485	2.91589	3.45201	-9.43035	17	22	8	3UTR		0	1
mmu-miR-7077-3p	NM_213660	Stat3	CCTTCCATGGCTCCTGGCAG#TCAGGGGCTCTGGGAAGT#.(((((..(((((((((...#)))))))).)..))))).	4224	4242	1	-21.6	0	1.02e-05	0.412	0.99455	2.43548	-7.65065	14	18	8	3UTR		0	0
mmu-miR-7084-5p	NM_213660	Stat3	TAGAGGATAGAGGTAGAGAGT#CCTCTGTCCTGCTT#.((((((((((((........#)))))))))).)).	3527	3541	1	-17.3	1	0.0102942	0.441	2.99919	3.34917	-5.61866	12	14	10	3UTR		0	0
mmu-miR-7085-5p	NM_213660	Stat3	CAGTGGGGGCAGGCCAGCAGGA#CCTCTGTCCTGCTTCTATTGG#(((((((((((((.(((.(((.#)))))).))))))))))))).	3527	3548	1	-28.2	1	0.00108891	0.441	2.90758	3.37828	-4.79441	19	21	13	3UTR		0	0
mmu-miR-7086-5p	NM_213660	Stat3	AAGAGGAGAAAGGTTTGGGCA#GCCCAGAGGTTCCTCTTT#((((((((.....(((((((.#)))))))..)))))))).	3064	3082	1	-21.5	1	0.00338994	0.706	2.50665	4.38605	-13.6972	15	18	8	3UTR		0	0
mmu-miR-7089-5p	NM_213660	Stat3	CCGTGGGACCTACAGACTCCTGGG#CTCAGGGGCTCTGGGAAGTCTGTGTGCCTGGGTTAACCACC#..((((((((((((((((((((((#)))))))).))))...............))))))..)))).	4223	4264	1	-25	1	4.02e-05	0.412	1.08281	2.27221	-4.957	22	41	8	3UTR		0	0
mmu-miR-7117-5p	NM_213660	Stat3	TCTGGGGGCTCAGCTGAGGATA#TGTGCCTGGGTTAACCACCCATAGTGAGCCCCTGGAA#((((((((((((.(((.((...#.)).))))))))))))))).	4245	4282	1	-28.1	1	0.00146887	0.397	1.14496	1.30596	-5.22671	17	20	15	3UTR		0	0
mmu-miR-7117-3p	NM_213660	Stat3	TGTCCTTCTCTTTCCCCCAG#CTGGGGATGGGGCTGAGAGCAGAAGGGA#..(((((((((((((((((.#.)))))..))))).))))))).	2847	2875	1	-23	1	7.35e-05	0.353	4.09753	4.38827	-4.957	17	22	7	3UTR		0	0
mmu-miR-7118-5p	NM_213660	Stat3	TGGGGAAGGCGGGAGAGGGAAC#GTGAGCCCCTGGAACTGCCCACTTTCCCTCTCCTTGGCCCCACTTGGCCCCAGCCTCACCCAG#((((..(((((((((((((((.#.)))))))))))..................))))..)))).	4268	4331	1	-32.5	0	0.0021873	0.368	0.674065	0.494206	-9.95757	19	41	11	3UTR		0	0
mmu-miR-7118-5p	NM_213660	Stat3	TGGGGAAGGCGGGAGAGGGAAC#TCCTGTCCTGCCCGCCTGCCCTC#.((((.(((((((((.((((..#))))...)).))))))).)))).	2889	2912	1	-27	0	0.000209049	0.397	3.85139	3.80556	-5.92733	17	23	7	3UTR		0	0
mmu-miR-7119-5p	NM_213660	Stat3	CTGGGGGATTGGGTGCCTTCT#GGAAGGCAAGGCTTGGGCATTTTTATGGCTTTCAATCCTGGGGACCCAGG#(((((((((((((((((((((#))))))))......................))))))))......))))).	4137	4187	1	-24.4	1	1.59e-07	0.456	4.10652	3.24887	-3.93757	21	50	8	3UTR		0	0
mmu-miR-7212-5p	NM_213660	Stat3	TCTGGGGGCTTGTGTGGTAGG#CCACCCATAGTGAGCCCCTGGAA#(((((((((((.(((((..((#))..)))))..))))))))))).	4259	4282	1	-26.6	1	0.00146887	0.397	0.363372	0.715903	-7.28438	18	23	11	3UTR		0	0
mmu-miR-7213-3p	NM_213660	Stat3	TACCTCAAGAGAGCCAGTCT#AGACTGGCAACTGTCTGCTCCCCATTGGGTCTCCCAGGTGAGGTGG#(((((((.((((((((((((#)))))))).....................)))).....))))))).	3753	3799	1	-22	1	1.23e-06	0.412	3.68263	3.63935	-6.25121	19	46	8	3UTR		0	0
mmu-miR-7221-3p	NM_213660	Stat3	TGACTGTGGGCTGGGGACTGG#CCAGCCTCACCCAGCCTGCAGA#...((((((((((((((((((#))))..)).)))))))))))).	4317	4339	1	-29.1	0	0.0152511	0.382	0.0606069	0.589215	-6.51454	18	22	12	3UTR		0	0
mmu-miR-7222-3p	NM_213660	Stat3	TCCAGGACAGTGGGCAGGAGCAG#CTGGAACTGCCCACTTTCCC#....(((.(((((((((...(((#)))...))))))))).))).	4276	4296	1	-25.5	0	0.0648376	0.368	0.923729	0.649862	-11.8602	15	20	9	3UTR		0	0
mmu-miR-7223-5p	NM_213660	Stat3	TAGCTTTGCTGAGGTGTCGG#CCTTACAGGTTTGAACCTGCCTCAGACTACAGGCCCTCAGCAAAGCTC#.(((((((((((((.(((..#.)))))))))))))))).	3585	3633	1	-27.7	1	5.98e-05	0.5	3.95295	3.54172	-4.52877	16	18	16	3UTR		0	0
mmu-miR-7226-5p	NM_213660	Stat3	GCCAGGGAAGTTGATTGTGTGAAGGG#CCTTTCAGTGCAGTGGCTTGTGTTCTGGCC#((((((((((((.(((((.(((((((#)))))))..))))))))))...))))))).	4347	4377	1	-24	1	2.77e-06	0.529	0.88101	0.402696	-5.22671	24	30	10	3UTR		0	1
mmu-miR-7227-3p	NM_213660	Stat3	TCTGAAAAGGGTCATCGGCAGA#CTGCCCTCCTTTTTCAGC#.((((((((((.....(((((.#)))))..)))))))))).	2904	2922	1	-20.4	1	0.0158367	0.412	3.8605	3.67878	-10.2546	15	18	10	3UTR		0	0
mmu-miR-7239-3p	NM_213660	Stat3	TGGCTCTGTCAGGCAGGTAG#GCCTTTCCTGACAGAGGCAT#((.((((((((((.((((..#))))..)))))))))).)).	3886	3906	1	-26.3	0	4.56e-05	0.485	3.22232	3.36106	-6.35195	16	20	10	3UTR		0	0
mmu-miR-7239-3p	NM_213660	Stat3	TGGCTCTGTCAGGCAGGTAG#CTGCTTGCCTTGACCACCCCAGCCT#.((((..(((((((((((((#)))))))))).)))......)))).	4024	4049	1	-22.6	0	0.0548513	0.441	4.01213	3.95773	-7.23797	17	25	10	3UTR		0	0
mmu-miR-6546-3p	NM_213660	Stat3	GAGCGAAGCCCAAGCGCCAGA#TCCTGCACCTACTGTGGCCTCCATGTCGCTTGCTTGCTTCGCTCA#(((((((((.((((((.((..#.)).))))))...))))))))).	3807	3852	1	-27.2	1	0.0489448	0.485	2.9068	3.56328	-5.18008	17	23	9	3UTR		0	0
mmu-miR-7647-5p	NM_213660	Stat3	AACTACCACCTCCTGGCCTTTT#GGTTGGAGGTGTGAGGTAGG#..(((((((((((.((((....#))))))))))....))))).	3335	3355	1	-20.7	1	0.000457525	0.485	3.74119	3.51708	-5.81384	15	20	10	3UTR		0	0
mmu-miR-7652-5p	NM_213660	Stat3	TAAGGGCACAGGGATTTCAGGC#CCTCAGGGGCTCTGGGAAGTCTGTGTGCCTG#...(((((((.(((((((((((#.)).))..))))))).))))))).	4222	4253	1	-23.3	0	0.00104118	0.426	1.28888	2.39351	-9.33931	18	24	7	3UTR		0	0
mmu-miR-7656-5p	NM_213660	Stat3	TGTGGGATCAGATAGCCTGTTA#AGGCCCTCTGTCCTGCT#.((((((.((((..((((....#))))..)))))))))).	3523	3540	1	-19.4	1	0.0072926	0.456	3.36456	3.30267	-8.25293	14	17	10	3UTR		0	0
mmu-miR-7664-3p	NM_213660	Stat3	TCTCTTAGGCTGGGTTAACTAAT#AGCCTCACCCAGCCTGCAGAC#..(((((((((((((........#.)))))))))).))).	4319	4340	1	-21	1	0.0129918	0.382	0.0976601	0.493095	-5.19005	13	16	10	3UTR		0	0
mmu-miR-7665-5p	NM_213660	Stat3	AAGGGAAGGCAGGAGAAAGGCTG#GGTCAACCTGCCTTCCTTTC#(((((((((((((.....((((.#))))..))))))))))))).	3461	3481	1	-24.4	1	0.0803011	0.426	3.65358	3.64778	-5.76291	17	20	13	3UTR		0	0
mmu-miR-7666-5p	NM_213660	Stat3	GTAGCCCGGGCGGTGCTTCCCC#GGGAAGTCTGTGTGCCTGGGTTAA#.(((((((((((..(((((((.#))))))).....))))))))))).	4235	4259	1	-29.8	1	0.000181265	0.397	0.812767	1.54779	-5.9393	18	24	11	3UTR		0	0
mmu-miR-7669-5p	NM_213660	Stat3	AGTACCACCATACACAGCTTTTG#CGAGAGCTGTGGCTTGGCCTCTGGTTCA#.(.(((((((..(((((((((((#)))))))))))...)))....)))).).	3247	3275	1	-21.9	0	5.38e-05	0.544	4.16022	3.5756	-11.5224	19	28	11	3UTR		0	0
mmu-miR-7669-3p	NM_213660	Stat3	GAGCTGGGTGTGGTGGCACATGC#GCTTGTGTTCTGGCCACTGCACTCAGATTCC#((((((((((((((((((((.((#)).)))......)))))))))))))).))).	4362	4393	1	-27.8	1	0.000320388	0.603	0.591461	0.50797	-3.93757	22	31	14	3UTR		0	0
mmu-miR-7671-3p	NM_213660	Stat3	AAGCGGGCAGGCGGAGAACCAC#TGGGGCTGAGAGCAGAAGGGAGCAAGGGGAACACCTCCTGTCCTGCCCGCC#..((((((((((((((......#.)))).).))))))))).	2854	2905	1	-27.7	1	9.94e-05	0.368	4.70036	4.3025	-4.957	14	18	9	3UTR		0	0
mmu-miR-292b-3p	NM_213660	Stat3	AAGAGCCCCCAGTTTGAGTAT#ATACCCCAGGCTGGGAACTCCTGGCTCTG#.(((((((((((((((.((((#))))..))))))))).......)))))).	2993	3022	1	-23.5	1	0.00170459	0.485	4.70182	3.98038	-3.79332	19	29	9	3UTR		0	0
mmu-miR-1191b-3p	NM_213660	Stat3	AGACTCACTATGTAGCCCAAGC#GCTCTGGGAAGTCTGTGTGCCTGGGTTAACCACCCATAGTGAGC#...((((((((((((((((.((#.)).)))))))......))))))))).	4230	4274	1	-22.8	0	0.00525626	0.426	0.958405	1.95927	-6.51454	18	27	9	3UTR		0	0
mmu-miR-7677-5p	NM_213660	Stat3	AGTGGTGAGCAGAAAGCAGCCGCGG#GTGGCTTGTGTTCTGGCCACTGCA#.((((((..(((((.((((((((..#)))))).)).)))))..)))))).	4359	4383	1	-27.3	1	3.86e-05	0.544	0.750814	0.445035	-7.8988	19	24	6	3UTR		0	0
mmu-miR-6715-5p	NM_213660	Stat3	ACAGGCACCACAGGTTTGAGCAT#GCTCTGGGAAGTCTGTGTGCCTGG#.((((((.(((((((((((((..#))))...))).)))))))))))).	4230	4254	1	-24.6	1	0.000361607	0.426	1.03679	2.1205	-6.10696	19	24	12	3UTR		0	0
mmu-miR-7682-3p	NM_213660	Stat3	CCTGTGGGTTGGGTTGGCTTT#GGCCCCAGCCTCACCCAGCCTGCAGA#.(((((((((((((.((((..#.))))..))))))))))))).	4313	4339	1	-29.9	1	0.0152511	0.382	0.0740198	0.50797	-4.52877	17	21	13	3UTR		0	0
mmu-miR-216c-3p	NM_213660	Stat3	TTTGCCTGCAGAGATTTCCCAGT#CTGGGAAGTCTGTGTGCCTGGGTT#...(((((((.(((((((((((.#))))))))))).)))....)))).	4233	4257	1	-25.7	0	0.000178905	0.412	0.987533	1.97341	-9.33931	18	24	11	3UTR		0	0
mmu-miR-7684-5p	NM_213660	Stat3	TCTGGGAAGCCTGGGCAGCAG#CTGCTCCCCATTGGGTCTCCCAGGT#(((((((.(((((((.(((((#))))).))))...))).))))))).	3767	3792	1	-28.1	1	1.55e-05	0.426	4.07446	3.77414	-6.48426	19	25	7	3UTR		0	0
mmu-miR-7689-3p	NM_213660	Stat3	TTAGAGCCAGACTGCCTGGGTTT#CCCAGGCTGGGAACTCCTGGCTCTGC#.(((((((((...(((((((...#))))))).........))))))))).	2997	3023	1	-27.6	1	0.00650531	0.5	4.1074	4.25123	-11.254	16	26	9	3UTR		0	0
mmu-miR-8091	NM_213660	Stat3	AGGAGTGAGTGGTAAGCTGGTG#CACCTACTGTGGCCTCCATGTCGCTTGCTTGCTTCGCTCACTCA#..(((((((((((((((.((((#.)))).))))))..))))))))).	3812	3856	1	-26.6	1	0.0351021	0.471	3.43848	3.58533	-4.957	19	24	9	3UTR		0	0
mmu-miR-8091	NM_213660	Stat3	AGGAGTGAGTGGTAAGCTGGTG#CAGTGGCTTGTGTTCTGGCCACTGCACTCA#..(((((((((((((((((.((#)).))))))........)))))).))))).	4357	4387	1	-22.2	1	0.000109018	0.574	0.767637	0.466776	-4.957	19	30	6	3UTR		0	0
mmu-miR-8099	NM_213660	Stat3	CCAAGGCGTGGGAAAGGTTGT#CAGCCTCACCCAGCCTG#...((((.((((..((((((.#))))))..)))))))).	4318	4335	1	-21.8	0	0.0133904	0.368	0.252412	0.447323	-10.9741	14	17	8	3UTR		0	0
mmu-miR-8100	NM_213660	Stat3	AGGAGGAAAGGGAGCAAGCAGGT#ACCTGCCTTCCTTTCCCACTT#((..((((((((((...((((((#))))))))))))))))..)).	3466	3487	1	-25.5	0	0.0848598	0.456	3.48933	3.6499	-9.49563	18	21	16	3UTR		0	0
mmu-miR-8100	NM_213660	Stat3	AGGAGGAAAGGGAGCAAGCAGGT#GCTTGCTTGCTTCGCTCACTCA#..(((..(..(((((((((((((#)))))))))))))..)..))).	3834	3856	1	-25.4	0	0.0351021	0.471	3.88184	3.46345	-10.7005	17	22	13	3UTR		0	0
mmu-miR-8107	NM_213660	Stat3	TGGAAACTAGTGGCTGGGACA#TGTTCTGGCCACTGCACTCAGATTCCAA#(((((.(((((((((((((((#)))))))))))))......)).))))).	4367	4395	1	-24	0	0.000499614	0.618	0.801672	0.446179	-5.83853	20	28	13	3UTR		0	0
mmu-miR-8110	NM_213660	Stat3	AAGCGTGGATTGGGGGGGGGG#TCCCCTTCCCATGTCCAAAGGCC#..((.((((((((((((((((#))))))))))).)))))...)).	3505	3528	1	-27	0	0.00577136	0.456	3.25364	3.41593	-9.07604	18	23	11	3UTR		0	0
mmu-miR-8119	NM_213660	Stat3	GAGGAGAGGGAGCTAGGGTC#GCCCACTTTCCCTCTCCTTG#((((((((((((...((((.#))))...)))))))))))).	4284	4304	1	-27.4	1	0.0108395	0.353	0.7559	0.44389	-6.81899	16	20	12	3UTR		0	0
mmu-miR-3473g	NM_213660	Stat3	CAAAAGTGAGGCTGGGGAGA#CCCCAGCCTTCTGCTTC#...((((((((((((((...#))))))))))..)))).	4040	4057	1	-23.1	0	0.0838483	0.426	3.82924	4.14728	-6.51454	14	17	10	3UTR		0	0
mmu-miR-3154	NM_213660	Stat3	CAGAAGGGGAGTCGGGAGCGGA#TCCTTTCCCACTTGACCTTGCTGGTAGTATGTCCCCTTCC#..((((((((((((((((.(((#))).)))))....)))...............)))))))).	3474	3514	1	-23.5	1	0.0194854	0.456	3.59506	3.53612	-4.957	19	40	8	3UTR		0	0
mmu-miR-1970c-5p	NM_213660	Stat3	TGTGTCACTGGGGTTATGCTTTG#CAAGGCAAGCCTTTCCTGACAGAGGCATGGCTAGATTCAGTGACTCAA#((.(((((((((((((((((((.#.)))))))))))....)))))))).)).	3878	3926	1	-25.1	0	0.089041	0.5	3.35194	3.50737	-5.49511	21	28	11	3UTR		0	0
mmu-let-7i-3p	NM_011486	Stat3	CTGCGCAAGCTACTGCCTTGCT#AGCCTTTCAGTGCAGTGGCTTGTGTT#..((((((((((((((((....#.)).)))))))))))))).	4298	4324	1	-25.4	1	3.6e-07	0.5	-0.0473469	0.641853	-4.957	16	19	14	3UTR		0	0
mmu-miR-125a-3p	NM_011486	Stat3	ACAGGTGAGGTTCTTGGGAGCC#GGCCCCACTTGGCCCCAGCCTCACCC#...((((((((...((((.(((#.))))))))))))))).	4256	4282	1	-25.5	0	0.000323472	0.382	0.530856	0.424437	-12.0073	15	17	15	3UTR		0	0
mmu-miR-125b-2-3p	NM_011486	Stat3	ACAAGTCAGGTTCTTGGGACCT#TCCGAGAGCTGTGGCTTGG#.(((((((((((((((((....#)))))))))).))))))).	3198	3217	1	-23	1	0.000341538	0.529	4.16462	3.72259	-3.79332	17	19	10	3UTR		0	0
mmu-miR-127-5p	NM_011486	Stat3	CTGAAGCTCAGAGGGCTCTGAT#GGCCCTCTGTCCTGCTTCT#..(((((.(((((((((.....#)))))))))....))))).	3477	3496	1	-22.5	0	0.0337276	0.426	2.8305	3.37457	-7.27064	14	19	9	3UTR		0	0
mmu-miR-134-5p	NM_011486	Stat3	TGTGACTGGTTGACCAGAGGGG#TCCTTCCAGTTAACCAGTG#....((((((((((..((((((#))))))..)))))))))).	3918	3937	1	-22.2	0	0.0117271	0.559	3.24434	3.8866	-10.5151	16	19	10	3UTR		0	0
mmu-miR-149-3p	NM_011486	Stat3	GAGGGAGGGACGGGGGCGGTGC#CACCTGCCCCGTGCTCCACCCCTA#.((((..((((((((((((((.#)))).))))).)).)))..)))).	2609	2633	1	-29.9	0	0.0340183	0.426	3.00068	3.76588	-7.23797	18	24	5	3UTR		0	0
mmu-miR-150-3p	NM_011486	Stat3	CTGGTACAGGCCTGGGGGATAG#GTCTCCCAGGTGAGGTGGAACACAGTTCCTGCACCT#..(((.((((((((((((((..#)))))))))).................)))).))).	3734	3770	1	-25.1	0	0.000155134	0.426	3.96797	3.51092	-6.85796	17	36	10	3UTR		0	0
mmu-miR-152-5p	NM_011486	Stat3	TAGGTTCTGTGATACACTCCGACT#GGTTGGAGGTGTGAGGTAGGCCA#..((((.(.(.((((.((((((((#)))))))))))).).)..)))).	3288	3311	1	-19.8	0	5.13e-05	0.441	3.63685	3.59874	-10.6149	18	23	12	3UTR		0	0
mmu-miR-184-3p	NM_011486	Stat3	TGGACGGAGAACTGATAAGGGT#CCCATGTCCAAAGGCCCTCTGTCCT#.((((((((..((((((.(((.#))).))))....))..)))))))).	3465	3490	1	-20.9	1	0.00519345	0.456	2.18775	3.4572	-7.86061	17	25	8	3UTR		0	0
mmu-miR-199a-3p	NM_011486	Stat3	ACAGTAGTCTGCACATTGGTTA#TGCAGACTGCTT#..(((((((((((.........#))))))))))).	4286	4298	1	-18	1	0.00778016	0.397	0.163643	0.557175	-6.78234	11	12	11	3UTR		0	0
mmu-miR-202-3p	NM_011486	Stat3	AGAGGTATAGCGCATGGGAAGA#CTTCTCTGGGGCTGGTGTTGTACCTCA#.((((((((((((..((((((.#))))))........)))))))))))).	4153	4180	1	-24.1	1	0.000178798	0.397	0.625879	2.43737	-5.38561	18	27	12	3UTR		0	0
mmu-miR-202-3p	NM_011486	Stat3	AGAGGTATAGCGCATGGGAAGA#CTTCCCATGTCCAAAGGCCCTCTG#(((((......((((((((((.#))))))))))........))))).	3462	3486	1	-22.1	0	0.0062019	0.456	4.01677	3.32429	-14.8195	15	24	10	3UTR		0	0
mmu-miR-293-5p	NM_011486	Stat3	ACTCAAACTGTGTGACATTTTG#AAGGTGCTGAGCCCTCAGCAGGAGGGCAGTTTGAGTC#(((((((((((.(..(......#.)..).))))))))))).	2482	2519	1	-18.4	1	3.81e-05	0.426	3.50506	4.59011	-8.87667	13	18	11	3UTR		0	0
mmu-miR-196a-2-3p	NM_011486	Stat3	TCGGCAACAAGAAACTGCCTGA#GGGTTGTTTTTTGTTGTTGT#.((((((((((((((.((((..#)))).)))))))))))))).	4383	4403	1	-22.1	1	0.116045	0.779	2.177	0.668171	-4.02637	18	20	14	3UTR		0	0
mmu-miR-200a-5p	NM_011486	Stat3	CATCTTACCGGACAGTGCTGGA#TCCAGCGCTGTCTTCAGGCTGATC#.(((...(((((((((((((((#)))))))))))))...))..))).	3127	3151	1	-24.4	0	0.00102166	0.529	4.29165	4.07232	-11.357	18	24	13	3UTR		0	0
mmu-let-7a-5p	NM_011486	Stat3	TGAGGTAGTAGGTTGTATAGTT#CAGCCTTCTGCTTCGA#((((((((.((((((.......#)))))).)))))))).	3996	4012	1	-18.3	1	0.0041667	0.441	3.61783	4.17467	-5.22701	14	16	8	3UTR		1	0
mmu-let-7e-5p	NM_011486	Stat3	TGAGGTAGGAGGTTGTATAGTT#AACTGCTTGCCTTGACCACCCCAGCCTTCTGCTTCGA#(((((((((((((((.......#.))))))))))))))).	3975	4012	1	-22.7	1	0.0041667	0.441	3.96157	3.90957	-4.17062	15	17	15	3UTR		1	0
mmu-miR-92a-2-5p	NM_011486	Stat3	AGGTGGGGATTGGTGGCATTAC#GCCCCAGCCTCACCC#.(((((((.((((.(((.....#)))))))))))))).	4267	4282	1	-24	1	0.000323472	0.382	0.221897	0.494239	-5.70655	14	15	14	3UTR		0	0
mmu-miR-129-2-3p	NM_011486	Stat3	AAGCCCTTACCCCAAAAAGCAT#GCTTGGGCATTTTTATGGCTTTCAATCCTGGGGACCCAGGAACAAGGTGAGGGCTTC#((((((((((((((.(((((..#.)))))......)))))..............))))))))).	4100	4157	1	-21.3	1	0.00172502	0.412	4.09407	3.50645	-4.67302	19	41	9	3UTR		0	0
mmu-miR-325-5p	NM_011486	Stat3	CCTAGTAGGTGCTCAGTAAGTGT#GCCTTACTGGGCCTAGGGTCAACCTGCC#....((((((((((((((((.((#)))))))))))).........)))))).	3398	3426	1	-21.9	0	0.000208018	0.412	4.06611	3.5	-9.54656	18	28	12	3UTR		0	0
mmu-miR-329-3p	NM_011486	Stat3	AACACACCCAGCTAACCTTTTT#GGTTGGAGGTGTGA#..((((((...((((((.....#)))))).)))))).	3288	3302	1	-17.3	1	0.0208814	0.485	2.70681	3.62868	-10.0807	12	14	6	3UTR		0	0
mmu-miR-346-5p	NM_011486	Stat3	TGTCTGCCCGAGTGCCTGCCTCT#GAGGTAGGCCAAGGGCAC#....(((((..(.(((((((((.#))))))))))..))))).	3300	3318	1	-28.8	0	5.49e-06	0.441	3.48713	3.48305	-14.903	15	18	10	3UTR		0	0
mmu-miR-346-3p	NM_011486	Stat3	AGGCAGGGGCTGGGCCTGCAGC#GCTGTGGCTTGGCCTCTGGTTC#((.(((((((((((((.(((((#)))))))))))))))))).)).	3205	3227	1	-30.8	0	5.19e-05	0.529	3.55414	3.72395	-5.49511	20	22	18	3UTR		0	0
mmu-miR-17-5p	NM_011486	Stat3	CAAAGTGCTTACAGTGCAGGTAG#GCCAAGGGCACTGGAAAGCCTTTGT#(((((.((((.((((((.(((..#)))....))))))..))))))))).	3307	3332	1	-20.6	0	0.00206228	0.412	4.39448	3.6558	-8.66331	18	25	9	3UTR	MIRT001083	1	1
mmu-miR-17-3p	NM_011486	Stat3	ACTGCAGTGAGGGCACTTGTAG#CTACAGGCCCTCAGCAA#..(((..(((((((.(.(((((#)))))))))))))))).	3564	3581	1	-20.7	0	0.000140058	0.5	3.28666	3.80961	-9.1371	16	17	16	3UTR		0	1
mmu-miR-214-3p	NM_011486	Stat3	ACAGCAGGCACAGACAGGCAGT#GCCCTCTGTCCTGCTT#..((((((.(((((..(((...#))).))))))))))).	3478	3494	1	-21.8	1	0.0102942	0.441	3.67649	3.16414	-6.98189	14	16	11	3UTR		0	0
mmu-miR-216a-3p	NM_011486	Stat3	CACAGTGGTCTCTGGGATTATG#TCCCAGGGATATCTGTA#.((((..((((((((((.....#))))))))))..)))).	3618	3635	1	-21.9	0	0.000341374	0.529	3.37449	3.93494	-7.23797	14	17	10	3UTR		0	0
mmu-miR-211-3p	NM_011486	Stat3	GCAAGGACAGCAAAGGGGGGC#GCCTTCCTTTCCCACTTGACCTTGCT#((((((.(((.((((((((((#)))))))))).....))).)))))).	3423	3449	1	-23	0	0.0726877	0.471	3.60843	3.66373	-8.30604	19	26	10	3UTR		0	0
mmu-miR-221-5p	NM_011486	Stat3	ACCTGGCATACAATGTAGATTTCTGT#CAGGGGCTCTGGGAAGTCTGTGTGCCTGGGTT#(((((((((((.....((((((((..#.))))))))))))))).)))).	4178	4210	1	-21.8	1	0.000178905	0.412	1.0229	1.96957	-10.3988	19	22	15	3UTR		0	0
mmu-miR-199b-3p	NM_011486	Stat3	ACAGTAGTCTGCACATTGGTTA#TGCAGACTGCTT#..(((((((((((.........#))))))))))).	4286	4298	1	-18	1	0.00778016	0.397	0.163643	0.557175	-6.78234	11	12	11	3UTR		0	0
mmu-miR-92a-1-5p	NM_011486	Stat3	AGGTTGGGATTTGTCGCAATGCT#GCTTGCCTTGACCACCCCAGCCTT#((((((((....(((((((.((.#))))))...)))...)))))))).	3979	4003	1	-20.7	1	0.0788246	0.441	3.25373	4.02319	-12.408	17	24	8	3UTR		0	0
mmu-miR-138-1-3p	NM_011486	Stat3	CGGCTACTTCACAACACCAGGG#CCCAGTATGCTTGTCGGTTGGAGGTGTGAGGTAGGCCA#.((((((((((((...((((..#.))))...)))))))))).)).	3273	3311	1	-21.8	1	5.13e-05	0.441	3.25262	3.41228	-5.61866	16	22	10	3UTR		0	0
mmu-miR-7b-3p	NM_011486	Stat3	CAACAAGTCACAGCCAGCCTCA#GGGGTTGGTTGTTAGACAAGTG#..((..(((((((((((((((.#))))))))))))..)))..)).	2880	2902	1	-23.3	0	0.00302565	0.441	3.22229	3.94112	-10.977	17	22	12	3UTR		0	0
mmu-miR-7b-3p	NM_011486	Stat3	CAACAAGTCACAGCCAGCCTCA#GAGAGCTGTGGCTTGG#...(((((((((((....(((.#))).))))))))))).	3201	3217	1	-20.9	0	0.000341538	0.529	3.77419	3.66135	-7.48304	14	16	11	3UTR		0	0
mmu-miR-362-5p	NM_011486	Stat3	AATCCTTGGAACCTAGGTGTGAAT#ATTCTATGCGCTTGGTTCCCAGGGATA#.((((((((((((.((((((....#.)))))))))))).)))))).	3602	3629	1	-24	1	0.000150362	0.544	3.49455	4.1454	-4.65016	18	21	12	3UTR		0	0
mmu-miR-365-1-5p	NM_011486	Stat3	AGGGACTTTTGGGGGCAGATGTG#GTCTGCTCCCCATTGGGTCTCC#.(((((((.(((((((((((...#)))))).)))))..))))))).	3718	3740	1	-27.8	1	0.000160403	0.397	3.33508	3.77295	-4.84971	18	22	7	3UTR		0	0
mmu-miR-383-5p	NM_011486	Stat3	AGATCAGAAGGTGACTGTGGCT#AGCCACCTCATTCAGCTGATCA#.((((((...((((..((((((#)))))).))))....)))))).	3879	3901	1	-20.4	1	0.0248263	0.574	2.85208	3.86454	-9.37435	16	22	6	3UTR		0	0
mmu-miR-133b-3p	NM_011486	Stat3	TTTGGTCCCCTTCAACCAGCTA#GCTTGTCGGTTGGAGGTGTGAGGTAGGCCAAGG#((((((((((((((((((((..#)))....))))))))).).......))))))).	3281	3314	1	-21.3	1	0.000102068	0.456	3.73552	3.26393	-3.93757	20	33	9	3UTR		0	0
mmu-miR-384-5p	NM_011486	Stat3	TGTAAACAATTCCTAGGCAATGT#ATATCCCTGGGTTTTGTTTACC#.((((((((..((((((......#.))))))..)))))))).	3253	3275	1	-19.7	1	1.07e-07	0.5	2.47998	3.42453	-7.86061	14	18	8	3UTR		1	0
mmu-miR-384-5p	NM_011486	Stat3	TGTAAACAATTCCTAGGCAATGT#CAGTGTCTGTGGAATTGTTTCCT#.(.((((((((((((((((.((.#)).)))))).)))))))))).).	3899	3922	1	-18.9	0	0.000314276	0.559	3.70143	3.77743	-5.35086	19	23	10	3UTR		1	0
mmu-miR-370-5p	NM_011486	Stat3	CAGGTCACGTCTCTGCAGTT#AGCTGCAGAGACGTGACTTGA#((((((((((((((((((((#)))))))))))))))))))).	2586	2607	1	-36.6	1	0.00203677	0.412	3.7085	4.11016	-3.93757	20	21	20	3UTR		0	0
mmu-miR-370-3p	NM_011486	Stat3	GCCTGCTGGGGTGGAACCTGGT#GCTGGTGTTGTACCTCAGGGGCT#((((.((((((((.((((((((#))))).))).)))))))))))).	4163	4186	1	-27.1	0	3.06e-06	0.412	1.32693	2.53854	-8.91345	20	23	12	3UTR		1	1
mmu-miR-452-3p	NM_011486	Stat3	TCAGTCTCATCTGCAAAGAGGT#TGGGGATGGGGCTGAG#((((((((((((.((.......#)).)))))))))))).	2801	2817	1	-21.9	1	0.00358793	0.412	4.50474	4.17256	-5.45975	14	16	12	3UTR		0	0
mmu-miR-486a-3p	NM_011486	Stat3	CGGGGCAGCTCAGTACAGGAT#ATCCTGTTGCCCCACTCTGTGAGCTGATACCCCA#.((((((((((((((((((((#))))))).)).........)))))))...)))).	2920	2954	1	-25.4	1	0.00318897	0.426	4.00978	4.01724	-3.79332	20	34	7	3UTR		0	1
mmu-miR-20b-5p	NM_011486	Stat3	CAAAGTGCTCATAGTGCAGGTAG#CTCCAGACCCTGTTTCAGGGTCAGCCTGCCCTGTGGGTGCC#....((((((((((.((((((..#.)))))).)))))))))).	3360	3401	1	-25.1	0	1.94e-05	0.368	2.67265	3.90605	-10.282	16	19	10	3UTR		1	1
mmu-miR-291b-5p	NM_011486	Stat3	GATCAAAGTGGAGGCCCTCTCC#GGTGAGGGCTTCTCTGGGGC#..((..((.((((((((((.((#)).))))))))))))..)).	4145	4165	1	-22.4	0	2.98e-05	0.368	3.82547	2.44219	-12.0334	16	20	12	3UTR		0	0
mmu-miR-1224-5p	NM_011486	Stat3	GTGAGGACTGGGGAGGTGGAG#CCACTTTCCCTCTCCTTGGCCCCACTTGGCCCCAGCCTCACC#((((((.((((((((((((..#.))))))..)))))))))))).	4239	4281	1	-31	0	0.000325873	0.382	0.81039	0.430158	-5.48126	18	22	12	3UTR		0	0
mmu-miR-1224-5p	NM_011486	Stat3	GTGAGGACTGGGGAGGTGGAG#TCCCCTTCCCATGTCCA#....((((((((((((.(((.#))))))))))).)))).	3458	3475	1	-26	0	0.0490197	0.485	3.18242	3.39471	-9.54656	15	17	11	3UTR		0	0
mmu-miR-667-3p	NM_011486	Stat3	TGACACCTGCCACCCAGCCCAAG#GGGCTTCTCTGGGGCTGGTGTTG#.((((((.(((.((.(((((...#))))).....))))).)))))).	4150	4173	1	-25.1	1	0.000224264	0.397	1.39703	2.51961	-10.1892	16	23	6	3UTR		0	0
mmu-miR-670-5p	NM_011486	Stat3	ATCCCTGAGTGTATGTGGTGAA#TGGCCACTGCACTCAGA#....(((((((((.(((((.(.#).)))))))))))))).	4325	4342	1	-23.3	0	0.000151601	0.588	0.527042	0.495383	-10.4034	15	17	14	3UTR		0	0
mmu-miR-666-5p	NM_011486	Stat3	AGCGGGCACAGCTGTGAGAGCC#GGCTCTGGGAAGTCTGTGTGCCTGG#..(((((((((((.(.((((((#)))))).)..)))...)))))))).	4182	4207	1	-25.7	1	0.000361607	0.426	0.97386	1.68741	-6.04689	18	25	8	3UTR		0	0
mmu-miR-678	NM_011486	Stat3	GTCTCGGTGCAAGGACTGGAGG#CCTCAGGACCTTGTGTCGAGAG#.(((((((((((((.((.((((#)))).)).))))))))))))).	3510	3532	1	-24.2	1	1.68e-05	0.471	3.45817	3.52739	-4.52877	19	22	13	3UTR		0	0
mmu-miR-700-3p	NM_011486	Stat3	CACGCGGGAACCGAGTCCACC#TGCGCTTGGTTCCCAGGGA#..(.((((((((((((.((..#)).))))))))))).).).	3608	3627	1	-21.4	0	0.000175233	0.515	3.26899	4.1454	-7.98902	15	19	11	3UTR		0	0
mmu-miR-709	NM_011486	Stat3	GGAGGCAGAGGCAGGAGGA#CCTTCTGCTTCGAGACAGTTACTGCTCTCCC#((((((((((((((((((.#)))))))))))...........))).)))).	3999	4030	1	-26	1	0.0284574	0.529	3.82376	4.21381	-3.93757	18	31	11	3UTR		0	0
mmu-miR-711	NM_011486	Stat3	GGGACCCGGGGAGAGATGTAAG#CTTGGCCTCCCCTGAGACTGGCAACTGTCTGCTCCCCATTGGGTCTCC#(((((((((((((((((.....#.)))).))))))...))))))).	3692	3740	1	-27.5	1	0.000160403	0.397	3.70556	4.0922	-3.93757	17	23	7	3UTR		0	0
mmu-miR-500-5p	NM_011486	Stat3	AATCCTTGCTATCTGGGTGCTTAGT#GCTGAGAGCAGAAGGGAGCAAGGGG#..((((((((.(((..((.((((((#)))))).))...))).)))))))).	2811	2836	1	-21.4	1	0.0224232	0.338	2.96252	4.12618	-8.75027	19	25	8	3UTR		0	0
mmu-miR-501-3p	NM_011486	Stat3	AATGCACCCGGGCAAGGATTTG#CAGACCCTGTTTCAGGGTCAGCCTGCCCTGTGGGTGCC#...((((((((((.(((.....#.)))))))...)))))).	3363	3401	1	-22.8	0	1.94e-05	0.368	3.36565	3.75612	-7.37138	13	18	7	3UTR		0	0
mmu-miR-450b-5p	NM_011486	Stat3	TTTTGCAGTATGTTCCTGAATA#CAGGGATATCTGTAAC#..((((((.(((((((((....#))))))))))))))).	3621	3637	1	-18.2	1	0.000422034	0.529	3.02241	3.91957	-6.01339	15	16	15	3UTR		0	0
mmu-miR-190b-3p	NM_011486	Stat3	ACTGAATGTCAAGCATACTCTCA#GAGAACCTAGATATCCCTGGGTTTTGTTTACCCAGTATGCTTGTCGGTTGGA#.((((.((.((((((((((....#.)))))))))).)).)))).	3243	3295	1	-17.6	0	0.00973124	0.471	3.63957	3.56063	-6.75067	16	20	10	3UTR		0	0
mmu-miR-874-5p	NM_011486	Stat3	CGGCCCCACGCACCAGGGTAAG#CTGAGTCTGGGGATGGGGCTGA#((((((((..(.(((((.(.((#)).).))))))..)))))))).	2794	2816	1	-25.1	1	0.000392205	0.412	4.3414	4.27628	-9.58327	17	22	8	3UTR		0	0
mmu-miR-105	NM_011486	Stat3	CCAAGTGCTCAGATGCTTGTGGT#CTACTTCTGCTATCTTTGGGCAATCTGGGCACTTT#..(((((((((((((((((((((#.)))))....))))).))))))))))).	2699	2734	1	-24.4	1	0.00164734	0.603	4.50649	4.13543	-4.957	21	28	11	3UTR		0	0
mmu-miR-504-3p	NM_011486	Stat3	AGGGAGAGCAGGGCAGGGTTTC#AGGCCCTCTGTCCTGCTTCTATTGGGAATCCCTG#(((((((((((((((((((((.#)))))))..)))))))))..........))))).	3476	3510	1	-28.2	1	0.000241638	0.441	2.79098	3.56126	-3.93757	21	34	9	3UTR		0	0
mmu-miR-504-3p	NM_011486	Stat3	AGGGAGAGCAGGGCAGGGTTTC#AGCCTTCTGCTTCGAGACAGTTACTGCTCTCCCA#.(((((((((((((((((((..#))))..)))))............)))))))))).	3997	4031	1	-27.9	1	0.0374252	0.544	3.7634	4.12516	-3.79332	19	34	10	3UTR		0	0
mmu-miR-1190	NM_011486	Stat3	TCAGCTGAGGTTCCCCTCTGTC#GACAGAGGCATGGCTAGATTCAGTGACTCAAAGCCACCTCATTCAGCTGAT#((((((((((((((((((((((#))))))))...))..................)))).......)))))))).	3848	3899	1	-24.6	1	0.0124759	0.544	3.49173	3.60943	-3.93757	22	51	8	3UTR		0	1
mmu-miR-1892	NM_011486	Stat3	ATTTGGGGACGGGAGGGAGGAT#GTCCCCTTCCCATGTCCAAAG#.((((((.(.(((((((.((((#))))))))))).).)))))).	3457	3478	1	-25.5	1	0.00774495	0.471	2.64956	3.40745	-7.34947	18	21	11	3UTR		0	0
mmu-miR-1906	NM_011486	Stat3	TGCAGCAGCCTGAGGCAGGGCT#CCCTGCCTCAGGACCTTGTG#.((((...((((((((((((..#))))))))))))...)))).	3505	3525	1	-29.4	0	0.00059702	0.485	2.76198	3.53731	-9.55161	16	20	12	3UTR		0	0
mmu-miR-1904	NM_011486	Stat3	GTTCTGCTCCTCTGGAGGGAGG#CCTCCCCCATGTGAGGAGCTGAAA#.(((.((((((((((.((((((#)))))))))...))))))).))).	2557	2581	1	-30.4	0	0.000100959	0.426	3.77011	3.83425	-8.14541	19	24	9	3UTR		0	0
mmu-miR-1907	NM_011486	Stat3	GAGCAGCAGAGGATCTGGAGGT#ACCCCAGCCTTCTGCTTCGAGACAGTTACTGCTCT#((((((((((((..((((.(((#))))))).))))))))..............)))).	3992	4027	1	-23.7	1	0.00203097	0.5	3.6621	4.22281	-6.08354	19	35	8	3UTR		0	0
mmu-miR-1943-5p	NM_011486	Stat3	AAGGGAGGATCTGGGCACCTGGA#CTAGGACTAAGCCCAGAGGTTCCTCTTTA#.(((((((((((((((.(((((.#))))).....)))))))...)))))))).	3007	3036	1	-27.4	1	0.00344961	0.721	3.34446	4.34838	-3.79332	20	29	8	3UTR		0	0
mmu-miR-1947-3p	NM_011486	Stat3	GCACTGAGCTAGCTCTCCCTCC#GAGGCATGGCTAGATTCAGTGA#.(((((((((((((...((((.#))))...)))))).))))))).	3852	3874	1	-24.3	1	0.000486289	0.5	3.67925	3.59969	-4.76182	17	22	7	3UTR		0	0
mmu-miR-1958	NM_011486	Stat3	TAGGAAAGTGGAAGCAGTAAGT#ACTGCCCACTTTCCC#..(((((((((..(((((....#)))))))))))))).	4234	4249	1	-21.3	1	0.0648376	0.368	0.466013	0.49195	-9.59293	14	15	14	3UTR		0	0
mmu-miR-1964-5p	NM_011486	Stat3	AGCTGGAGCACAAAAGCCGGTG#CAGTGGCTTGTGTTCTGGCC#.(((((((((((..(((((.((#)).)))))))))))))))).	4310	4330	1	-25.3	1	2.77e-06	0.529	1.02914	0.406129	-5.9393	18	20	16	3UTR		0	0
mmu-miR-1946b	NM_011486	Stat3	GCCGGGCAGTGGTGGCACATGCTTTT#AGACAAGTGCCTCCTGGTGCCCATGGCA#((((((((.(((.(((((.((((...#)).)).))))).)).).)))))..))).	2893	2921	1	-28.5	1	7.15e-07	0.441	3.54678	4.10106	-6.28309	20	28	5	3UTR		0	0
mmu-miR-3057-5p	NM_011486	Stat3	ATTGGAGCTGAGATTCTGCGGGAT#CCTGCAGACTGCTTAGCCTTTCAGTG#(((((((((((((.((((((((..#)))))))).).))))))..)))))).	4284	4310	1	-24.2	1	0.00163942	0.412	0.0559759	0.663594	-4.79441	21	26	8	3UTR		0	0
mmu-miR-1251-5p	NM_011486	Stat3	ACTCTAGCTGCCAAAGGCGCT#GGCTTGGCCTCTGGTTCAAACACAAAGGCTAGAGA#.((((((((((((.(((((((#)))...)))).))))...........)))))))).	3210	3245	1	-23.1	1	0.0573994	0.529	2.49773	3.92947	-4.65016	19	35	8	3UTR		0	0
mmu-miR-3061-5p	NM_011486	Stat3	CAGTGGGCCGTGAAAGGTAGCC#GCTTAGCCTTTCAGTGCAGTGGCTTGTGTTCTGGCCACTGC#((((.((((((((((((((((.#)))..))))))))..................))))))))).	4294	4335	1	-22.6	0	2.2e-05	0.544	0.450756	0.566329	-8.05661	20	41	9	3UTR		0	0
mmu-miR-3065-3p	NM_011486	Stat3	TCAGCACCAGGATATTGTTGGGG#CCCCATCAATGTTCTTTAGTTATACAATAAGCTGAA#(((((((.(((((((((.(((((#))))).)))))))))...))..........))))).	4031	4067	1	-22.6	1	0.00348499	0.647	3.98157	4.10357	-6.25121	21	36	9	3UTR		0	0
mmu-miR-3072-3p	NM_011486	Stat3	TGCCCCCTCCAGGAAGCCTTCT#GAGGGCTTCTCTGGGGCTGGTGTTGTACCTCAGGGGCT#.((((((((((((((((((((.#))))))))).))))))................))))).	4148	4186	1	-34	1	3.06e-06	0.412	2.39101	2.42997	-3.79332	20	38	9	3UTR		0	0
mmu-miR-3074-1-3p	NM_011486	Stat3	GATATCAGCTCAGTAGGCACCG#GGGCTTCTCTGGGGCTGGTGTTG#(((((((((((((.((((.((.#))))))..))))).)))))))).	4150	4173	1	-22.7	1	0.000224264	0.397	3.09958	2.47755	-4.79441	19	23	8	3UTR		0	0
mmu-miR-3075-5p	NM_011486	Stat3	TGTCTGGGAGCAGCCAAGGAC#CCTTGACCACCCCAGCCTTCTGCTTCGAGACAG#(((((.(((((((..((((..#.))))))))))).))))).	3984	4017	1	-23.2	0	0.00110363	0.456	4.23361	4.03682	-7.43082	16	19	11	3UTR		0	0
mmu-miR-3078-3p	NM_011486	Stat3	TTGCTGGGGTAGTCTTTAGG#GACCACCCCAGCC#..((((((((.(((......#))).)))))))).	3988	4001	1	-21	1	0.0476637	0.441	4.20508	4.16158	-8.75027	11	13	8	3UTR		0	0
mmu-miR-3080-5p	NM_011486	Stat3	TGAAGCGCCTGTTCTTGGAT#CCAGGAACAAGGTGAGGGCTTCT#.(((((((((((((((((..#))))))))).)))....))))).	4135	4158	1	-22.7	1	0.000916144	0.412	4.09161	2.66824	-3.79332	17	23	9	3UTR		0	0
mmu-miR-3097-5p	NM_011486	Stat3	CACAGGTGGGAAGTGTGTGTCCA#TGGAACACAGTTCCTGCACCTACTGTGG#((((((((((((.(((((.((((#))))))))).))))))).....))))).	3749	3777	1	-26.3	1	2.56e-05	0.412	3.26599	3.62548	-5.22671	21	28	9	3UTR		0	0
mmu-miR-344b-5p	NM_011486	Stat3	AGTCAGGCTCCTGGCTAAAGTTC#GGCTGGGAACTCCTGGCTC#(((((((.((((((((.......#))))))))...))))))).	2954	2973	1	-21.4	1	0.000245288	0.485	4.31226	4.24868	-6.25121	15	19	8	3UTR		0	0
mmu-miR-3074-2-3p	NM_011486	Stat3	TGTTTCAGCTCAGTAGGCAC#GCCTCCCCTGAGACTGGCAACT#.((((((((((((.((((..#))))...))))).)))).))).	3696	3718	1	-19.2	1	0.000417617	0.426	3.41503	3.93731	-4.65016	16	22	5	3UTR		0	1
mmu-miR-3962	NM_011486	Stat3	AGGTAGTAGTTTGTACATTT#TGTCTCCAAGACGAACTGCTTGCCTT#((((((((((((((......#.)))))))))).)))).	3962	3988	1	-16.9	1	0.00651717	0.441	4.03674	4.04887	-4.90607	14	17	10	3UTR		0	0
mmu-miR-3473b	NM_011486	Stat3	GGGCTGGAGAGATGGCTCAG#AGCCTCTCCAGCGCT#(.((((((((...((((...#)))))))))))).).	3121	3136	1	-21.8	1	0.000455869	0.559	4.61678	4.14969	-12.562	13	15	12	3UTR		0	0
mmu-miR-5110	NM_011486	Stat3	GGAGGAGGTAGAGGGTGGTGGAATT#CCACCCCAGCCTTCTGCTTCGAGACAGTTACTGCTCTCCC#(((((((((((((((((((((....#)))))...))))))))))))...............)))).	3990	4030	1	-29	1	0.0284574	0.529	3.96928	4.06582	-3.93757	21	40	12	3UTR		0	0
mmu-miR-5112	NM_011486	Stat3	TAGCTCAGCGGGAGAGCAC#GCCTCCCCTGAGACTGG#((((((((.(((((.((..#)))))))))))).))).	3696	3713	1	-22.8	1	0.00058618	0.456	3.37975	3.95977	-5.72941	15	17	12	3UTR		0	0
mmu-miR-5119	NM_011486	Stat3	CATCTCATCCTGGGGCTGG#CTGGCAACTGTCTGCTCCCCATTGGGTCTCCCAGGTGAGGTGG#(((((((.(((((((....#.)))))))))))))).	3709	3752	1	-23	1	1.23e-06	0.412	3.51638	3.99524	-6.48426	14	16	14	3UTR		0	0
mmu-miR-3572-5p	NM_011486	Stat3	TGGGGAACAGGGCAAGGTGGAC#CCATGGCATCCTGTTGCCCCAC#((((((((((((....((((..#))))....))))))).))))).	2913	2935	1	-23.8	1	0.00125741	0.382	3.4075	4.03978	-7.05204	16	22	7	3UTR		0	0
mmu-miR-5130	NM_011486	Stat3	CTGGAGCGCGCGGGCGAGGCAGGC#CTTGAGACACCTGCCCCGTGCTCCAC#.(((((((((.((((.(((((((.#)))).....)))))))))))))))).	2602	2628	1	-30.1	1	0.000653377	0.397	3.82353	3.66699	-6.85115	20	26	16	3UTR		0	0
mmu-miR-5131	NM_011486	Stat3	CGGCGCCCCACGGAGCCCCGAGC#CTCAGGGGCTCTGGGAAGTCTGTGTGCCT#.((((((((.((((((((((((.#))).)))))))))))......).))))).	4176	4205	1	-30.6	1	0.0078188	0.412	1.35688	2.38779	-5.03583	20	29	11	3UTR		0	0
mmu-miR-5132-5p	NM_011486	Stat3	GCGTGGGGTGGTGGACTCAGG#CCTGGGTTAACCACCCATAGTG#((...(((((((.((((((((#)))))))).)))))))...)).	4202	4224	1	-27.5	0	0.00254483	0.426	0.931357	1.479	-13.9353	17	22	8	3UTR		0	0
mmu-miR-1231-5p	NM_011486	Stat3	TCTGGGCAGAGCTGCAGGAGAGA#TCTGTCCTGCTTCTATTGGGAATCCCTGCCTCAGGA#(((((((((((..((((((.(((#))).))))))..))...........))))).)))).	3482	3518	1	-26.6	1	3.37e-05	0.441	2.6094	3.68831	-8.57351	20	36	6	3UTR		0	0
mmu-miR-5623-3p	NM_011486	Stat3	GTTCTGGCTTTCAGCTGTCACC#GTGAGGAGCTGAAACCAGAAG#.((((((.((((((((.((((.#))))..)))))))))))))).	2567	2588	1	-24.2	1	0.000352237	0.426	3.77198	3.94413	-6.10696	18	21	14	3UTR		0	1
mmu-miR-3073b-5p	NM_011486	Stat3	ATGGTCACAGTGGACATCAACC#GTTCCTGCACCTACTGTGGCCT#..(((((((((((.........#.))))))))))).	3758	3780	1	-19.7	1	6.54e-05	0.441	3.44759	3.69965	-6.78234	11	13	11	3UTR		0	0
mmu-miR-5625-5p	NM_011486	Stat3	CCCGGAAGTTCTTGAGTAGGA#TCTCTGGGGCTGGTGTTGTACCTCAGGGGCTCTGGGA#(((((.((((((((((((.((#.)).))).)))))))))))))).	4155	4192	1	-23	0	2.1e-06	0.426	2.77648	2.43969	-5.83853	19	23	14	3UTR		0	0
mmu-miR-5626-5p	NM_011486	Stat3	GCCCCATCGATTAACTGCTTCC#GGAGAGCACCTCTGAGTCTGGGGATGGGGCT#((((((((((((...(((((((#))).))))......))))....)))))))).	2783	2814	1	-22.4	1	0.000131781	0.426	4.56931	4.249	-6.81899	19	31	8	3UTR		0	0
mmu-miR-5626-3p	NM_011486	Stat3	CAGCAGTTGAGTGATGTGACAC#CACCTCATTCAGCTGA#...(((((((((((.(((....#))).))))))))))).	3882	3898	1	-19.7	0	0.00649973	0.529	3.9215	3.70273	-7.24999	14	16	11	3UTR		0	0
mmu-miR-344h-3p	NM_011486	Stat3	GGTATAACCAAAGCCCGACTGT#GCAGCTCGGGGTTGGTTGTTAGACAAGTGCCT#(((((((((((..(((((((((#)))).))))).)))))))).........))).	2873	2905	1	-23	1	0.0189081	0.441	2.94661	4.12295	-8.57351	20	32	8	3UTR		0	1
mmu-miR-6239	NM_011486	Stat3	TAGCGTTGGATCACTCGGTG#CACTGAGTGTTCAAGGCA#..((.(((((.(((((((((#)))))))))))))).)).	3820	3838	1	-23	0	0.000583956	0.485	2.18399	3.35736	-11.9008	16	18	14	3UTR		0	0
mmu-miR-6343	NM_011486	Stat3	TGTAAAGTAGGAGCTGACTGAC#CAGAGGTTCCTCTTTAA#..(((((.(((((((..(((..#))).)))))))))))).	3020	3037	1	-17.1	0	0.0035096	0.721	3.07885	4.38513	-7.50368	15	17	12	3UTR		0	0
mmu-miR-6349	NM_011486	Stat3	TGGAATGTGGGAGGGGCATGCG#TGCTGGTAGTATGTCCCCTTCCCATGTCCAA#(((.(((((((((((((((((.#.))))).))))).)))))))))).	3445	3476	1	-29.7	0	0.061863	0.485	2.90413	3.48614	-6.9696	20	24	10	3UTR		0	0
mmu-miR-6349	NM_011486	Stat3	TGGAATGTGGGAGGGGCATGCG#GTGAGCCCCTGGAACTGCCCACTTTCCC#.((((.(((((((((((.(((.#))).)))))).......))))).)))).	4221	4249	1	-27	0	0.0648376	0.368	0.577898	0.669939	-5.69428	18	28	6	3UTR		0	0
mmu-miR-6354	NM_011486	Stat3	TGCCCTGGGGATCAGGTCTCT#GGAGTATGGTCCTTATTCTATGCGCTTGGTTCCCAGGGA#..(((((((((((((((....#.))))))))))))))).	3588	3627	1	-27.7	1	0.000175233	0.515	4.04608	3.97396	-4.957	15	17	15	3UTR		0	0
mmu-miR-6356	NM_011486	Stat3	TCCCCAGAGTCCTAACAATGA#GTTGTACCTCAGGGGCTCTGGGA#..(((((((((((........#.))))))))))).	4169	4192	1	-22.6	1	2.1e-06	0.426	0.7304	2.31195	-6.78234	11	13	11	3UTR		0	1
mmu-miR-6360	NM_011486	Stat3	TAGTGTTGCTCAGGCAGCAGGA#TCTGTGTGCCTGGGTTAACCACC#..(((..((((((((((((((.#))))).)))))))))....))).	4194	4217	1	-22.3	0	4.02e-05	0.412	0.874906	1.66694	-8.40165	17	23	9	3UTR		0	0
mmu-miR-6362	NM_011486	Stat3	GTGGGCATCTAGGCTAGTTCTG#GAGCCCCTGGAACTGCCCACT#(((((((((((((...((((..#)))).))))))..))))))).	4223	4244	1	-25	1	0.00567989	0.382	0.771156	0.635613	-5.76291	17	21	7	3UTR		0	0
mmu-miR-6366	NM_011486	Stat3	AGCTAAGGGGCCCGGGGAGCCA#TGGCCCCACTTGGCCCCAGCC#.(((..((((((..(((.((((#)))))))....))))))))).	4255	4276	1	-27.7	0	0.000194246	0.368	0.252412	0.426726	-11.9593	16	21	9	3UTR		0	0
mmu-miR-6369	NM_011486	Stat3	TGGCTCAGTTCAGTGTTGGTGAG#CTCACCCAGCCTGCAGACTGCTTAGCCT#.((((((((((((.(((((((((#)))))).))))))..)))))...)))).	4275	4303	1	-23.8	1	0.0161815	0.397	-0.208894	0.681903	-4.65016	21	28	6	3UTR		0	0
mmu-miR-6384	NM_011486	Stat3	GCTTTCCTACTGTTTCCCTG#AGGGTATTTAGGAAGGCA#(((((((((..((..((((.#)))).)).))))))))).	4080	4098	1	-18.8	1	0.00663081	0.618	4.4022	3.94219	-9.59714	15	18	9	3UTR		0	0
mmu-miR-6385	NM_011486	Stat3	GCAAGGATGACAGAGAGGAAG#TTTCCTACTTCTGCTATCTTTGG#.((((((((.(((((((((((#)))))).)).))).)))))))).	2695	2718	1	-18.6	1	0.00589374	0.706	4.23592	4.19062	-5.03583	19	23	8	3UTR		0	0
mmu-miR-6392-3p	NM_011486	Stat3	GACGCAGGTTTGCCGGGTCCTCT#AGGGGCTCTGGGAAGTCTGTGTG#.((((((((((.(((((.(((((#))))).))))).)))))))))).	4179	4202	1	-25.6	1	0.00570346	0.412	0.615534	1.81183	-7.14013	20	23	10	3UTR		0	0
mmu-miR-6394	NM_011486	Stat3	TCCCTGAGTGGGGCCAGGTCT#CTTGGCCCCACTTGGC#...(((((((((((((((...#))))))))))))))).	4253	4269	1	-28.1	0	7.9e-05	0.368	0.386675	0.433591	-6.51454	15	16	15	3UTR		0	1
mmu-miR-6406	NM_011486	Stat3	CGCGACCTCAGGCTGACTCATG#CAGGGTCAGCCTGCCCTGTGGGTGCC#.((.(((((((((((((((.((#)))))))))))))......)))))).	3375	3401	1	-25.1	0	1.94e-05	0.368	4.0269	3.70535	-6.82535	19	26	13	3UTR		0	0
mmu-miR-378d	NM_011486	Stat3	ACTGGCCTTGGAGTCAGAAGGT#GCCTTCTGCTTCGAGACAGTT#((((..(((((((.((((((((#))))))))))))))).)))).	3998	4019	1	-25	0	0.000824175	0.471	3.53561	4.26318	-10.8144	19	21	15	3UTR		0	0
mmu-miR-6540-5p	NM_011486	Stat3	CTAAGGCAGGCAGACTTCAGTG#GCTGGTGTTGTACCTCAGGGGCTCTGGGAAGTCTGTGTGCCTGGGT#((.(((((.(((((((((....#.))))))))).))))).)).	4163	4209	1	-26.4	0	0.000156679	0.426	1.14933	2.57291	-6.5515	16	20	9	3UTR		0	0
mmu-miR-3473e	NM_011486	Stat3	GGGCTGGAGAGATGGCTCGTA#ACAGCCTCTCCAGCGCT#(.((((((((...((((.((.#)))))))))))))).).	3119	3136	1	-22.9	1	0.000455869	0.559	4.61678	4.14969	-12.562	15	17	14	3UTR		0	0
mmu-miR-6897-5p	NM_011486	Stat3	TGGGGGCAGTGTCACACGCTGTT#GCAGAGACGTGACTTGAGACACCTGCCCCG#..(((((((((((.((((((((.#))))...))))......))))).)))))).	2590	2620	1	-24.8	1	0.00595427	0.382	3.0883	4.01005	-5.81384	19	30	6	3UTR		0	0
mmu-miR-6899-5p	NM_011486	Stat3	AGCAGAACGCAGCGGGCATGA#GCCCTCTGTCCTGCTT#(((((...((((.((((....#)))).)))).))))).	3478	3494	1	-20.6	0	0.0102942	0.441	3.685	3.23538	-10.985	13	16	5	3UTR		0	0
mmu-miR-6901-5p	NM_011486	Stat3	TGCAGGAATGCAGAGGACCT#GGTAGTATGTCCCCTTCCCATGTCCAAAGGCCCTCTGTCCTGCT#.(((((...(((((((.(((#.))).)))))))))))).	3449	3493	1	-23.5	0	0.0072926	0.456	2.77109	3.31175	-8.70704	15	18	12	3UTR		0	0
mmu-miR-6911-5p	NM_011486	Stat3	TGGGCTGAGTGGGTCTGTGGCAT#GCCTGCAGACTGCTTAGCCTT#.(((((((((.((((((((((..#))).)))))))))))))))).	4283	4304	1	-29	1	0.025627	0.397	0.0554553	0.625832	-6.6181	19	21	16	3UTR		0	0
mmu-miR-6916-5p	NM_011486	Stat3	CAGGAGGATGGAGATGAGTCA#TGACTCAAAGCCACCTCA#...((((.(((...(((((((#)))))))...))))))).	3871	3889	1	-19.8	0	0.0551142	0.529	3.60767	3.65125	-14.3209	14	18	7	3UTR		0	0
mmu-miR-6917-5p	NM_011486	Stat3	TGTGGAAGGGGAGTTGTGCCG#TGGTAGTATGTCCCCTTCCCAT#((.(((((((((....(((((#))))).....))))))))))).	3448	3470	1	-23.9	0	0.0691293	0.485	3.029	3.41064	-8.60958	16	22	11	3UTR		0	0
mmu-miR-6919-5p	NM_011486	Stat3	TAGGCCACTGGAGGTGGAATTGT#ACAGTTCCTGCACCTACTGTGGCCTC#.(((((((...((((((((((((#))))))))...))))...))))))).	3755	3781	1	-27.3	1	0.000139685	0.426	3.25783	3.67128	-8.917	19	26	8	3UTR		0	0
mmu-miR-6923-5p	NM_011486	Stat3	GTGAGGGCAGGAGGATTGGGGTGT#ACACCTCCTGTCCTGCCCGCCTGCCCTCC#..((((((((((((((.(((((((#))))).)).))))).....))))))))).	2837	2866	1	-34.4	1	0.000588364	0.397	4.12008	3.71171	-4.957	21	29	9	3UTR		0	0
mmu-miR-6923-5p	NM_011486	Stat3	GTGAGGGCAGGAGGATTGGGGTGT#CACCCCAGCCTTCTGCTTCGA#.(((.(((((((((.((((((((.#)))))))))))))))))))).	3991	4012	1	-30.9	0	0.0041667	0.441	3.46253	4.26677	-8.64781	20	21	20	3UTR		0	0
mmu-miR-6927-5p	NM_011486	Stat3	GTGAGGGGATCCAGCCCAGGCT#GGCTTGGGCATTTTTATGGCTTTCAATCCTGGGGACCCA#....(((..(((((((((((((#)))))))))....................))))..))).	4099	4138	1	-24.9	0	5.03e-05	0.441	3.91954	3.58256	-12.9166	16	39	9	3UTR		0	0
mmu-miR-6938-5p	NM_011486	Stat3	TTGGAGCTAGCTCCAGAGAGAGT#GCTTCTCTGGGGCTGGTGTTGTACCTCAGGGGCTCTGGG#(((((((((((((((((((.(((#))))))))))))))................)))))))).	4152	4191	1	-26.8	1	1.88e-06	0.412	2.12172	2.36932	-3.93757	22	39	14	3UTR		0	0
mmu-miR-6942-5p	NM_011486	Stat3	TAGGAGGAGGGGAACATTTGC#GTAGTATGTCCCCTTCCCA#..((.(((((((.((((((((#)))).))))))))))))).	3450	3469	1	-20.6	0	0.0281794	0.485	2.90612	3.51804	-10.3652	17	19	13	3UTR		0	0
mmu-miR-6943-5p	NM_011486	Stat3	TGGGGTGAGGTTGGAAGCTA#TGGCCCCACTTGGCCCCAGCCTCACCCA#..((((((((((((..((((#.)))).)))))))))))).	4255	4283	1	-28.4	1	0.00311873	0.382	0.115097	0.509115	-5.9255	16	19	12	3UTR		0	0
mmu-miR-6952-5p	NM_011486	Stat3	ATGGTGGGCGGTGAAACAGAGA#CTGGAACTGCCCACTT#..((((((((((....(((...#)))..)))))))))).	4229	4245	1	-21.4	1	0.00797662	0.382	0.871854	0.64218	-8.07147	13	16	10	3UTR		0	0
mmu-miR-6954-5p	NM_011486	Stat3	TGGGGCAGTTCTGGGGGCAGAT#GTCTGTGTGCCTGGGTTAACCACCCATAGTGAGCCCCTGGAACTGCCCA#..((((((((((((((((..((#.))..)))))))))))))))).	4193	4242	1	-35	1	0.00350504	0.382	1.1831	1.48601	-4.957	18	22	16	3UTR		0	1
mmu-miR-6955-5p	NM_011486	Stat3	AGGGCCTCAGGACTCAGGAGGTGA#GCCTCCTGGTGCCCATGGCATCCTGTTGCCCC#.((((..(((((((((((((((..#))))))))).).........)))))..)))).	2901	2933	1	-29.1	0	4.53e-05	0.382	3.1643	4.20251	-7.23797	19	32	9	3UTR		0	0
mmu-miR-6962-5p	NM_011486	Stat3	AAGGACCTGGTGGGAGATCT#TCCCCATTGGGTCTC#..((((((((((((.((...#)))))))))))))).	3724	3739	1	-20.5	1	0.000115757	0.397	4.21004	3.73157	-5.69245	14	15	14	3UTR		0	0
mmu-miR-6963-3p	NM_011486	Stat3	TGCCTCTTGCCTCCATCCCACAG#TGGAGGTGTGAGGTAGGCCAAGGGCAC#((((((((((((((((((((...#))).)))).))))))))....))))).	3291	3318	1	-26.1	1	5.49e-06	0.441	4.04411	3.40803	-3.93757	20	27	8	3UTR		0	0
mmu-miR-6973a-5p	NM_011486	Stat3	TACGGTGGGAGGGGTGGAGTTG#CACCTGCCCCGTGCTCCACCCCTAAGCAGCCGA#..((((...(((((((((((..#.))))))))))).....)))).	2609	2642	1	-28.7	0	0.0775024	0.456	3.18819	3.8782	-9.87071	15	22	11	3UTR		0	0
mmu-miR-6980-5p	NM_011486	Stat3	GTGGGGGGGGAGGCTAGGTTAG#CTGACCTCGGAGTGTGCTACCTCCCCCATG#((((((((((.(((.(((((((#)))))))........))).)))))))))).	2538	2568	1	-29.5	1	0.000387892	0.441	3.31782	3.83041	-7.4978	20	30	10	3UTR		0	0
mmu-miR-6985-5p	NM_011486	Stat3	TACTGAGGGGTGGCTGCTATGT#GCATGGCTAGATTCAGTGACTCAAAGCCACCTCATTCAGCTGATCAGTGT#((((((((((((((((((((((#))))))).................)))))))))..........)))))).	3855	3905	1	-26.1	1	0.0348129	0.559	3.61433	3.70143	-3.93757	22	50	9	3UTR		0	0
mmu-miR-6985-3p	NM_011486	Stat3	CTCACAGCCACCTCCTCACAG#CTGAGTCTGGGGATGGGGCTGAGAGC#(((.(((((.((((((((...#.)))))).))))))).))).	2794	2820	1	-23.5	0	0.00318784	0.382	4.38381	4.23855	-8.2121	16	20	7	3UTR		0	0
mmu-miR-6986-5p	NM_011486	Stat3	AGGGGAGCTAGGTAGAAAGCCA#TGGCAACTGTCTGCTCCCCA#.(((((((.((((((...((((#))))..))))))))))))).	3710	3730	1	-24.6	1	0.00472299	0.397	3.25963	3.83562	-5.08276	17	20	13	3UTR		0	1
mmu-miR-6989-5p	NM_011486	Stat3	TTGGGGACAGAGGCACAGGATG#GTCCAAAGGCCCTCTGTCCTG#...((((((((((..(.((((.#))))...)..)))))))))).	3470	3491	1	-23.4	0	0.00646316	0.441	3.03845	3.47381	-8.10683	15	21	10	3UTR		0	0
mmu-miR-6990-5p	NM_011486	Stat3	CCCAGGGTGAGTCAGGGCTCT#AGAGCTGTGGCTTGGCCTCTGGT#.(((((((.(((((.((((((#)))))).)))))..))).)))).	3202	3225	1	-27.6	1	5.6e-06	0.515	3.22854	3.75117	-5.58516	18	23	6	3UTR		0	1
mmu-miR-6993-5p	NM_011486	Stat3	AGTGGGAGAAACGGGTGTCTGTC#GACAGTTACTGCTCTCCCACC#.((((((((....((((.(((((#))))).))))..)))))))).	4012	4033	1	-23.7	1	0.11872	0.544	2.87789	4.10654	-12.4965	17	21	8	3UTR		0	0
mmu-miR-6994-5p	NM_011486	Stat3	ACAAAGGTGGGTGAAGCCGGTGA#TTGCTTGCTTCGCTCACTC#.....((((((((((((.(((((#))))).)))))))))))).	3789	3808	1	-22.7	0	0.0363631	0.471	2.28838	3.44415	-13.6656	17	19	12	3UTR		0	0
mmu-miR-6995-5p	NM_011486	Stat3	CTGGGAGTAGAAGGGGGAAACCA#CCCAGCCTTCTGCTTCGAGA#((.((((((((((((((......#)))..))))))))))).)).	3994	4014	1	-24.6	0	0.00142597	0.456	3.82337	4.04164	-5.49511	16	20	11	3UTR		0	0
mmu-miR-6998-5p	NM_011486	Stat3	CTGGGCAGAGGGCAAAGTGACT#GCCCTCTGTCCT#..(((((((((((.........#))))))))))).	3478	3490	1	-24.8	1	0.00519345	0.456	2.78324	3.39233	-6.78234	11	12	11	3UTR		0	0
mmu-miR-7001-3p	NM_011486	Stat3	CGCTCACACTCCCTCTGCAG#GCACTTTTTAAAATAGAGAAATGAGTGAGTGTGGGTGA#(((((((((((.(((.....#.))).))))))))))).	2727	2765	1	-22.7	1	0.00411361	0.618	4.69899	4.39209	-7.51743	14	17	11	3UTR		0	0
mmu-miR-6973b-5p	NM_011486	Stat3	GTAGGTATGGGGAGAGGACAGGGA#CCCCAGCCTCACCCAGCCTGCA#((((((.((((..((((...(((.#)))...)))).)))))))))).	4268	4290	1	-28	0	0.0140803	0.382	0.130354	0.538866	-10.1172	17	22	10	3UTR		0	0
mmu-miR-6973b-5p	NM_011486	Stat3	GTAGGTATGGGGAGAGGACAGGGA#TCCTGTCCTGCCCGCCTGCC#((((((...(((..(((((((((.#))))))))).))))))))).	2842	2862	1	-28.4	0	0.000155591	0.368	4.65161	3.90234	-10.9973	18	20	9	3UTR		0	0
mmu-miR-6973b-5p	NM_011486	Stat3	GTAGGTATGGGGAGAGGACAGGGA#TCCCACTTGACCTTGCTGGTAGTATGTCCCCTTCCCATGTCCAAAGGCCCTCTGTCCTGCT#((((((((((((((.(((((((((#))))....................))))).)))))))))................))))).	3432	3493	1	-27.8	1	0.0072926	0.456	3.26248	3.543	-4.67302	23	61	9	3UTR		0	0
mmu-miR-7005-5p	NM_011486	Stat3	CCTGGGGATGGGAGGACCAGCA#TGCTGGTAGTATGTCCCCTTCCCATGTCCAA#..((((.(((((((((((((((#)))))))..........)))))))).)))).	3445	3476	1	-28.2	0	0.061863	0.485	3.3277	3.34791	-6.50069	19	31	8	3UTR		0	0
mmu-miR-7009-5p	NM_011486	Stat3	TTGGGGTCAGGGGACCAGAGCT#CTCCTTGGCCCCACTTGGCCCCAGC#(((((((((((((.((((((..#)))..)))))))...))))))))).	4250	4275	1	-27.4	1	0.000168218	0.368	0.136076	0.485084	-4.79441	19	25	9	3UTR		0	0
mmu-miR-7011-5p	NM_011486	Stat3	AGGAGGATGGGAGAGGGAGGTGT#GCCTTCCTTTCCCACTTGACCTTGCTGGTAGTATGTCCCCTT#(((.(((((((((((((((((..#)))))))))))))).....................)))))).	3423	3465	1	-28.7	0	0.0179441	0.471	3.73693	3.36598	-6.9696	20	42	14	3UTR		0	0
mmu-miR-7014-5p	NM_011486	Stat3	TTGGGTGCTGTGGAAGGGACAG#TGTTCTGGCCACTGCACTCAGA#((((((((.((((..((((((.#))))))..)))).)))))))).	4320	4342	1	-27.5	1	0.000151601	0.588	0.622399	0.522846	-6.58625	18	22	8	3UTR		0	0
mmu-miR-7017-3p	NM_011486	Stat3	ACCCTGCTCCTCTCCCTCCAG#TTGGAGGTGTGAGGTAGGCCAAGGGC#.(((((((((((.((((((((#))))))).).))))..)))..)))).	3290	3316	1	-25.3	1	1.86e-05	0.456	3.58876	3.47488	-5.08246	19	26	7	3UTR		0	0
mmu-miR-7019-3p	NM_011486	Stat3	TCACCTTGGCCGCCTCTCTGCAG#TTGGAGGTGTGAGGTAGGCCAAGGG#...((((((((((((((((.(((#))).)))...))))).)))))))).	3290	3315	1	-27.3	0	9.84e-05	0.471	4.03699	3.46944	-6.51454	19	25	8	3UTR		0	0
mmu-miR-7020-5p	NM_011486	Stat3	TGGGATGGTGGAGAGGGTGACCAG#GGTCTGCCCTCATATGAGTGGTGTATTCTTGGCCTCCCC#.((((.(((.((((((((((((..#)))).)))))).................)).))))))).	3665	3704	1	-26.6	0	0.0157248	0.441	3.86321	3.93967	-6.93679	19	39	7	3UTR		0	0
mmu-miR-7026-5p	NM_011486	Stat3	TTCTGAGACCATGGGGTATAT#ATATACTCCAGGTCTG#.....(((((.((((((((((#))))))))))))))).	3655	3671	1	-20.4	0	0.00276342	0.515	4.01771	3.7765	-16.4904	15	16	15	3UTR		0	0
mmu-miR-7030-3p	NM_011486	Stat3	CTTGCTCTGTTATCTCTCCAG#CTGAGAGCAGAAGGGAGCAAGG#((((((((.(..(((((((((#))).))).)))).)))))))).	2812	2834	1	-20.5	1	0.0170317	0.338	4.27406	4.27008	-11.1655	18	22	8	3UTR		0	0
mmu-miR-7031-5p	NM_011486	Stat3	CCTGAGAGGCCTGAAGGGTGGGA#CCCAGCCTGCAGACTGCTTAGCCTTTCAGT#.((((((((((((.(((.((((.#)))).))).)))........))))))))).	4279	4309	1	-29.1	1	0.00402041	0.412	0.00677126	0.723097	-4.65016	19	30	9	3UTR		0	0
mmu-miR-7032-3p	NM_011486	Stat3	ATCCTCTCGGTACCGCCCTGCA#GGGGATGGGGCTGAGAGC#...((((((((.(((((((...#)))).))).)))))))).	2802	2820	1	-22.7	0	0.00318784	0.382	4.45536	4.19374	-9.86134	15	18	8	3UTR		0	0
mmu-miR-7036a-5p	NM_011486	Stat3	AGCGGGGTTCGGTGGGGAAGAGA#TCCTTTCCCACTTGACCTTGCTG#(((((((((.((((((((((.((#)))))))))))).))))))))).	3427	3450	1	-30.7	1	0.000846356	0.471	4.5272	3.62332	-5.18008	21	23	12	3UTR		0	0
mmu-miR-7040-5p	NM_011486	Stat3	CATACGGAGGGAGATGGAGGCG#GCCTCCATGTCGCTTG#......(((.((.((((((((.#)))))))).)).))).	3776	3792	1	-24.3	0	0.00485062	0.456	3.40996	3.56495	-18.0982	13	16	8	3UTR		0	0
mmu-miR-7042-5p	NM_011486	Stat3	TAGAGACAGCAGAAGGGCCAC#GGCCCTCTGTCCTGCTTCTAT#(((((.((((((.((((((..#)))))))))..))).))))).	3477	3498	1	-22.5	0	0.0588996	0.426	3.16606	3.33381	-7.12766	17	21	9	3UTR		0	0
mmu-miR-7045-5p	NM_011486	Stat3	AGCGGGTGGGGGAGGGGGACT#GTCCCCTTCCCATGTCCAAAGGCCCTCTGTCCTGCTT#((((((((((((((((((((.#)))))))))))....)))............)))))).	3457	3494	1	-31.4	1	0.0102942	0.441	3.24404	3.43105	-3.93757	20	37	11	3UTR		0	0
mmu-miR-7048-5p	NM_011486	Stat3	CGGGGCTGAGAGGTGAGGAAGC#TCCTTGGCCCCACTTGGCCCCA#.(((((((((.(((.((((...#))))..)))...))))))))).	4251	4273	1	-24.9	1	3.85e-05	0.353	0.496527	0.447323	-7.35355	16	22	9	3UTR		0	0
mmu-miR-7049-3p	NM_011486	Stat3	TGCAGCCCCTGTCTGCCTCAG#CTGGGGCTGGTGTTGTACCTCAGGGGCTC#...((((((((((.(((((((#))))))).))..........)))))))).	4158	4187	1	-25.8	0	3.29e-06	0.397	0.890134	2.3971	-7.37138	17	29	8	3UTR		0	0
mmu-miR-7050-5p	NM_011486	Stat3	ACAGGAGAAGGGGGTGAGAGA#CTTGACCACCCCAGCCTTCTGC#.((((((...((((((.....#.))))))...)))))).	3985	4007	1	-20.6	1	0.0979362	0.426	4.24032	4.00745	-8.40586	12	17	6	3UTR		0	0
mmu-miR-7053-5p	NM_011486	Stat3	TGGGGAAAGGCAGGCTACTGG#CAGTGGCTTGTGTTCTGGCCAC#(((((((..(((((((((((.#))))))))))).))))..))).	4310	4332	1	-22.3	1	0.00200755	0.544	0.488205	0.521702	-7.3076	18	22	11	3UTR		0	0
mmu-miR-7054-5p	NM_011486	Stat3	TAGGAAGGTGGTTGGGCTGAGTACT#GGTGCCTTACTGGGCCTAGGGTCAACCTGCCTTCCTT#.(((((((((((((((((.((((..#.)))).))))......))))).)))))))).	3395	3432	1	-29.5	1	0.0309029	0.441	3.94588	3.58193	-3.79332	21	31	8	3UTR		0	1
mmu-miR-7060-5p	NM_011486	Stat3	GTGAGTGCTGGGTAGAATGGGA#CCCACTTGGCCCCAGCCTCACC#(((((.((((((..((.((((.#)))).))...))))))))))).	4259	4281	1	-26.2	0	0.000325873	0.382	-0.113761	0.47593	-7.9845	17	22	11	3UTR		0	0
mmu-miR-7070-5p	NM_011486	Stat3	GTGAGGGGAGCTGAGGCAGGA#CCTGCCTCAGACTACAGGCCCTCAG#.(((((((((((((((((((.#)))))))))).)).)...)))))).	3553	3578	1	-30.5	1	0.000675387	0.5	4.15486	3.41729	-3.79332	19	25	10	3UTR		0	0
mmu-miR-7075-5p	NM_011486	Stat3	CGGGGAGGAGGACATGGTTTT#GACCTTGCTGGTAGTATGTCCCCTTCCCA#.(((((((.(((((((.(...#.).)))))))))))))).	3440	3469	1	-24.5	1	0.0281794	0.485	3.46381	3.53399	-4.84971	15	18	14	3UTR		0	1
mmu-miR-7076-5p	NM_011486	Stat3	AGGGGAGGTGGTATGGTCTCA#TGAGTCGCTCACGTTTGACATGGATCTGACCTCGGAGTGTGCTACCTCCCCC#.((((((((((((((.(((..#.))).)))))))))))))).	2513	2565	1	-29.8	1	0.000840644	0.456	4.69635	4.18984	-4.02637	17	20	14	3UTR		0	1
mmu-miR-7077-5p	NM_011486	Stat3	GGCCAAGGTCCCATGGCAGGC#CCTGCCTCAGGACCTTGTGTCG#(((((((((((...((((((.#))))))...)))))))).))).	3506	3528	1	-30.6	1	0.000646327	0.485	2.91589	3.45201	-9.43035	17	22	8	3UTR		0	1
mmu-miR-7077-3p	NM_011486	Stat3	CCTTCCATGGCTCCTGGCAG#TCAGGGGCTCTGGGAAGT#.(((((..(((((((((...#)))))))).)..))))).	4177	4195	1	-21.6	0	1.02e-05	0.412	0.99455	2.43548	-7.65065	14	18	8	3UTR		0	0
mmu-miR-7084-5p	NM_011486	Stat3	TAGAGGATAGAGGTAGAGAGT#CCTCTGTCCTGCTT#.((((((((((((........#)))))))))).)).	3480	3494	1	-17.3	1	0.0102942	0.441	2.99919	3.34917	-5.61866	12	14	10	3UTR		0	0
mmu-miR-7085-5p	NM_011486	Stat3	CAGTGGGGGCAGGCCAGCAGGA#CCTCTGTCCTGCTTCTATTGG#(((((((((((((.(((.(((.#)))))).))))))))))))).	3480	3501	1	-28.2	1	0.00108891	0.441	2.90758	3.37828	-4.79441	19	21	13	3UTR		0	0
mmu-miR-7086-5p	NM_011486	Stat3	AAGAGGAGAAAGGTTTGGGCA#GCCCAGAGGTTCCTCTTT#((((((((.....(((((((.#)))))))..)))))))).	3017	3035	1	-21.5	1	0.00338994	0.706	2.50665	4.38605	-13.6972	15	18	8	3UTR		0	0
mmu-miR-7089-5p	NM_011486	Stat3	CCGTGGGACCTACAGACTCCTGGG#CTCAGGGGCTCTGGGAAGTCTGTGTGCCTGGGTTAACCACC#..((((((((((((((((((((((#)))))))).))))...............))))))..)))).	4176	4217	1	-25	1	4.02e-05	0.412	1.08281	2.27221	-4.957	22	41	8	3UTR		0	0
mmu-miR-7117-5p	NM_011486	Stat3	TCTGGGGGCTCAGCTGAGGATA#TGTGCCTGGGTTAACCACCCATAGTGAGCCCCTGGAA#((((((((((((.(((.((...#.)).))))))))))))))).	4198	4235	1	-28.1	1	0.00146887	0.397	1.14496	1.30596	-5.22671	17	20	15	3UTR		0	0
mmu-miR-7117-3p	NM_011486	Stat3	TGTCCTTCTCTTTCCCCCAG#CTGGGGATGGGGCTGAGAGCAGAAGGGA#..(((((((((((((((((.#.)))))..))))).))))))).	2800	2828	1	-23	1	7.35e-05	0.353	4.09753	4.38827	-4.957	17	22	7	3UTR		0	0
mmu-miR-7118-5p	NM_011486	Stat3	TGGGGAAGGCGGGAGAGGGAAC#GTGAGCCCCTGGAACTGCCCACTTTCCCTCTCCTTGGCCCCACTTGGCCCCAGCCTCACCCAG#((((..(((((((((((((((.#.)))))))))))..................))))..)))).	4221	4284	1	-32.5	0	0.0021873	0.368	0.674065	0.494206	-9.95757	19	41	11	3UTR		0	0
mmu-miR-7118-5p	NM_011486	Stat3	TGGGGAAGGCGGGAGAGGGAAC#TCCTGTCCTGCCCGCCTGCCCTC#.((((.(((((((((.((((..#))))...)).))))))).)))).	2842	2865	1	-27	0	0.000209049	0.397	3.85139	3.80556	-5.92733	17	23	7	3UTR		0	0
mmu-miR-7119-5p	NM_011486	Stat3	CTGGGGGATTGGGTGCCTTCT#GGAAGGCAAGGCTTGGGCATTTTTATGGCTTTCAATCCTGGGGACCCAGG#(((((((((((((((((((((#))))))))......................))))))))......))))).	4090	4140	1	-24.4	1	1.59e-07	0.456	4.10652	3.24887	-3.93757	21	50	8	3UTR		0	0
mmu-miR-7212-5p	NM_011486	Stat3	TCTGGGGGCTTGTGTGGTAGG#CCACCCATAGTGAGCCCCTGGAA#(((((((((((.(((((..((#))..)))))..))))))))))).	4212	4235	1	-26.6	1	0.00146887	0.397	0.363372	0.715903	-7.28438	18	23	11	3UTR		0	0
mmu-miR-7213-3p	NM_011486	Stat3	TACCTCAAGAGAGCCAGTCT#AGACTGGCAACTGTCTGCTCCCCATTGGGTCTCCCAGGTGAGGTGG#(((((((.((((((((((((#)))))))).....................)))).....))))))).	3706	3752	1	-22	1	1.23e-06	0.412	3.68263	3.63935	-6.25121	19	46	8	3UTR		0	0
mmu-miR-7221-3p	NM_011486	Stat3	TGACTGTGGGCTGGGGACTGG#CCAGCCTCACCCAGCCTGCAGA#...((((((((((((((((((#))))..)).)))))))))))).	4270	4292	1	-29.1	0	0.0152511	0.382	0.0606069	0.589215	-6.51454	18	22	12	3UTR		0	0
mmu-miR-7222-3p	NM_011486	Stat3	TCCAGGACAGTGGGCAGGAGCAG#CTGGAACTGCCCACTTTCCC#....(((.(((((((((...(((#)))...))))))))).))).	4229	4249	1	-25.5	0	0.0648376	0.368	0.923729	0.649862	-11.8602	15	20	9	3UTR		0	0
mmu-miR-7223-5p	NM_011486	Stat3	TAGCTTTGCTGAGGTGTCGG#CCTTACAGGTTTGAACCTGCCTCAGACTACAGGCCCTCAGCAAAGCTC#.(((((((((((((.(((..#.)))))))))))))))).	3538	3586	1	-27.7	1	5.98e-05	0.5	3.95295	3.54172	-4.52877	16	18	16	3UTR		0	0
mmu-miR-7226-5p	NM_011486	Stat3	GCCAGGGAAGTTGATTGTGTGAAGGG#CCTTTCAGTGCAGTGGCTTGTGTTCTGGCC#((((((((((((.(((((.(((((((#)))))))..))))))))))...))))))).	4300	4330	1	-24	1	2.77e-06	0.529	0.88101	0.402696	-5.22671	24	30	10	3UTR		0	1
mmu-miR-7227-3p	NM_011486	Stat3	TCTGAAAAGGGTCATCGGCAGA#CTGCCCGCCTGCCCTCCTTTTTCAGC#.((((((((((.....(((((.#.)))))..)))))))))).	2849	2875	1	-20.8	1	0.0158367	0.412	4.39838	3.60263	-10.2546	15	19	10	3UTR		0	0
mmu-miR-7230-5p	NM_011486	Stat3	AGACTGCTGTTTCTCTGAGTGGC#GCCCTCAGCAGGAGGGCAGTTTG#((((((((..(((((((((.(((#)))))))).)))).)))))))).	2492	2515	1	-25.7	1	8.79e-05	0.426	4.18009	4.73631	-6.23647	20	23	8	3UTR		0	0
mmu-miR-7239-3p	NM_011486	Stat3	TGGCTCTGTCAGGCAGGTAG#GCCTTTCCTGACAGAGGCAT#((.((((((((((.((((..#))))..)))))))))).)).	3839	3859	1	-26.3	0	4.56e-05	0.485	3.22232	3.36106	-6.35195	16	20	10	3UTR		0	0
mmu-miR-7239-3p	NM_011486	Stat3	TGGCTCTGTCAGGCAGGTAG#CTGCTTGCCTTGACCACCCCAGCCT#.((((..(((((((((((((#)))))))))).)))......)))).	3977	4002	1	-22.6	0	0.0548513	0.441	4.01213	3.95773	-7.23797	17	25	10	3UTR		0	0
mmu-miR-7242-3p	NM_011486	Stat3	TGGCAGCTCGGCTCTACTCTGG#TCGGAGTGTGCTACCTCCCCCATGTGAGGAGCTGAAACCAGAAGCTGCA#..((((((((((((((((((((#)))))))....................))))))))........))))).	2544	2593	1	-23.5	1	0.0231086	0.412	3.49118	4.47454	-4.957	20	49	8	3UTR		0	0
mmu-miR-6546-3p	NM_011486	Stat3	GAGCGAAGCCCAAGCGCCAGA#TCCTGCACCTACTGTGGCCTCCATGTCGCTTGCTTGCTTCGCTCA#(((((((((.((((((.((..#.)).))))))...))))))))).	3760	3805	1	-27.2	1	0.0489448	0.485	2.9068	3.56328	-5.18008	17	23	9	3UTR		0	0
mmu-miR-7652-5p	NM_011486	Stat3	TAAGGGCACAGGGATTTCAGGC#CCTCAGGGGCTCTGGGAAGTCTGTGTGCCTG#...(((((((.(((((((((((#.)).))..))))))).))))))).	4175	4206	1	-23.3	0	0.00104118	0.426	1.28888	2.39351	-9.33931	18	24	7	3UTR		0	0
mmu-miR-7656-5p	NM_011486	Stat3	TGTGGGATCAGATAGCCTGTTA#AGGCCCTCTGTCCTGCT#.((((((.((((..((((....#))))..)))))))))).	3476	3493	1	-19.4	1	0.0072926	0.456	3.36456	3.30267	-8.25293	14	17	10	3UTR		0	0
mmu-miR-7664-3p	NM_011486	Stat3	TCTCTTAGGCTGGGTTAACTAAT#AGCCTCACCCAGCCTGCAGAC#..(((((((((((((........#.)))))))))).))).	4272	4293	1	-21	1	0.0129918	0.382	0.0976601	0.493095	-5.19005	13	16	10	3UTR		0	0
mmu-miR-7665-5p	NM_011486	Stat3	AAGGGAAGGCAGGAGAAAGGCTG#GGTCAACCTGCCTTCCTTTC#(((((((((((((.....((((.#))))..))))))))))))).	3414	3434	1	-24.4	1	0.0803011	0.426	3.65358	3.64778	-5.76291	17	20	13	3UTR		0	0
mmu-miR-7666-5p	NM_011486	Stat3	GTAGCCCGGGCGGTGCTTCCCC#GGGAAGTCTGTGTGCCTGGGTTAA#.(((((((((((..(((((((.#))))))).....))))))))))).	4188	4212	1	-29.8	1	0.000181265	0.397	0.812767	1.54779	-5.9393	18	24	11	3UTR		0	0
mmu-miR-7669-5p	NM_011486	Stat3	AGTACCACCATACACAGCTTTTG#CGAGAGCTGTGGCTTGGCCTCTGGTTCA#.(.(((((((..(((((((((((#)))))))))))...)))....)))).).	3200	3228	1	-21.9	0	5.38e-05	0.544	4.16022	3.5756	-11.5224	19	28	11	3UTR		0	0
mmu-miR-7669-3p	NM_011486	Stat3	GAGCTGGGTGTGGTGGCACATGC#GCTTGTGTTCTGGCCACTGCACTCAGATTCC#((((((((((((((((((((.((#)).)))......)))))))))))))).))).	4315	4346	1	-27.8	1	0.000320388	0.603	0.591461	0.50797	-3.93757	22	31	14	3UTR		0	0
mmu-miR-7671-3p	NM_011486	Stat3	AAGCGGGCAGGCGGAGAACCAC#TGGGGCTGAGAGCAGAAGGGAGCAAGGGGAACACCTCCTGTCCTGCCCGCC#..((((((((((((((......#.)))).).))))))))).	2807	2858	1	-27.7	1	9.94e-05	0.368	4.70036	4.3025	-4.957	14	18	9	3UTR		0	0
mmu-miR-292b-3p	NM_011486	Stat3	AAGAGCCCCCAGTTTGAGTAT#ATACCCCAGGCTGGGAACTCCTGGCTCTG#.(((((((((((((((.((((#))))..))))))))).......)))))).	2946	2975	1	-23.5	1	0.00170459	0.485	4.70182	3.98038	-3.79332	19	29	9	3UTR		0	0
mmu-miR-1191b-3p	NM_011486	Stat3	AGACTCACTATGTAGCCCAAGC#GCTCTGGGAAGTCTGTGTGCCTGGGTTAACCACCCATAGTGAGC#...((((((((((((((((.((#.)).)))))))......))))))))).	4183	4227	1	-22.8	0	0.00525626	0.426	0.958405	1.95927	-6.51454	18	27	9	3UTR		0	0
mmu-miR-7677-5p	NM_011486	Stat3	AGTGGTGAGCAGAAAGCAGCCGCGG#GTGGCTTGTGTTCTGGCCACTGCA#.((((((..(((((.((((((((..#)))))).)).)))))..)))))).	4312	4336	1	-27.3	1	3.86e-05	0.544	0.750814	0.445035	-7.8988	19	24	6	3UTR		0	0
mmu-miR-6715-5p	NM_011486	Stat3	ACAGGCACCACAGGTTTGAGCAT#GCTCTGGGAAGTCTGTGTGCCTGG#.((((((.(((((((((((((..#))))...))).)))))))))))).	4183	4207	1	-24.6	1	0.000361607	0.426	1.03679	2.1205	-6.10696	19	24	12	3UTR		0	0
mmu-miR-7682-3p	NM_011486	Stat3	CCTGTGGGTTGGGTTGGCTTT#GGCCCCACTTGGCCCCAGCCTCACCCAGCCTGCAGA#.(((((((((((((.((((..#.))))..))))))))))))).	4256	4292	1	-29.9	1	0.0152511	0.382	0.3909	0.470209	-4.52877	17	21	13	3UTR		0	0
mmu-miR-216c-3p	NM_011486	Stat3	TTTGCCTGCAGAGATTTCCCAGT#CTGGGAAGTCTGTGTGCCTGGGTT#...(((((((.(((((((((((.#))))))))))).)))....)))).	4186	4210	1	-25.7	0	0.000178905	0.412	0.987533	1.97341	-9.33931	18	24	11	3UTR		0	0
mmu-miR-7684-5p	NM_011486	Stat3	TCTGGGAAGCCTGGGCAGCAG#CTGCTCCCCATTGGGTCTCCCAGGT#(((((((.(((((((.(((((#))))).))))...))).))))))).	3720	3745	1	-28.1	1	1.55e-05	0.426	4.07446	3.77414	-6.48426	19	25	7	3UTR		0	0
mmu-miR-7689-3p	NM_011486	Stat3	TTAGAGCCAGACTGCCTGGGTTT#CCCAGGCTGGGAACTCCTGGCTCTGC#.(((((((((...(((((((...#))))))).........))))))))).	2950	2976	1	-27.6	1	0.00650531	0.5	4.1074	4.25123	-11.254	16	26	9	3UTR		0	0
mmu-miR-8091	NM_011486	Stat3	AGGAGTGAGTGGTAAGCTGGTG#CACCTACTGTGGCCTCCATGTCGCTTGCTTGCTTCGCTCACTCA#..(((((((((((((((.((((#.)))).))))))..))))))))).	3765	3809	1	-26.6	1	0.0351021	0.471	3.43848	3.58533	-4.957	19	24	9	3UTR		0	0
mmu-miR-8091	NM_011486	Stat3	AGGAGTGAGTGGTAAGCTGGTG#CAGTGGCTTGTGTTCTGGCCACTGCACTCA#..(((((((((((((((((.((#)).))))))........)))))).))))).	4310	4340	1	-22.2	1	0.000109018	0.574	0.767637	0.466776	-4.957	19	30	6	3UTR		0	0
mmu-miR-8099	NM_011486	Stat3	CCAAGGCGTGGGAAAGGTTGT#CAGCCTCACCCAGCCTG#...((((.((((..((((((.#))))))..)))))))).	4271	4288	1	-21.8	0	0.0133904	0.368	0.252412	0.447323	-10.9741	14	17	8	3UTR		0	0
mmu-miR-8100	NM_011486	Stat3	AGGAGGAAAGGGAGCAAGCAGGT#ACCTGCCTTCCTTTCCCACTT#((..((((((((((...((((((#))))))))))))))))..)).	3419	3440	1	-25.5	0	0.0848598	0.456	3.48933	3.6499	-9.49563	18	21	16	3UTR		0	0
mmu-miR-8100	NM_011486	Stat3	AGGAGGAAAGGGAGCAAGCAGGT#GCTTGCTTGCTTCGCTCACTCA#..(((..(..(((((((((((((#)))))))))))))..)..))).	3787	3809	1	-25.4	0	0.0351021	0.471	3.88184	3.46345	-10.7005	17	22	13	3UTR		0	0
mmu-miR-8107	NM_011486	Stat3	TGGAAACTAGTGGCTGGGACA#TGTTCTGGCCACTGCACTCAGATTCCAA#(((((.(((((((((((((((#)))))))))))))......)).))))).	4320	4348	1	-24	0	0.000499614	0.618	0.801672	0.446179	-5.83853	20	28	13	3UTR		0	0
mmu-miR-8108	NM_011486	Stat3	TCTGGGGAGGAGCGTAGTTACA#GAGTGTGCTACCTCCCCC#...(((((((((((((.((...#)).)))))).))))))).	2547	2565	1	-21.8	0	0.000840644	0.456	3.7964	4.1812	-6.51454	15	18	7	3UTR		0	0
mmu-miR-8110	NM_011486	Stat3	AAGCGTGGATTGGGGGGGGGG#TCCCCTTCCCATGTCCAAAGGCC#..((.((((((((((((((((#))))))))))).)))))...)).	3458	3481	1	-27	0	0.00577136	0.456	3.25364	3.41593	-9.07604	18	23	11	3UTR		0	0
mmu-miR-8119	NM_011486	Stat3	GAGGAGAGGGAGCTAGGGTC#GCCCACTTTCCCTCTCCTTG#((((((((((((...((((.#))))...)))))))))))).	4237	4257	1	-27.4	1	0.0108395	0.353	0.7559	0.44389	-6.81899	16	20	12	3UTR		0	0
mmu-miR-3473g	NM_011486	Stat3	CAAAAGTGAGGCTGGGGAGA#CCCCAGCCTTCTGCTTC#...((((((((((((((...#))))))))))..)))).	3993	4010	1	-23.1	0	0.0838483	0.426	3.82924	4.14728	-6.51454	14	17	10	3UTR		0	0
mmu-miR-3154	NM_011486	Stat3	CAGAAGGGGAGTCGGGAGCGGA#TCCTTTCCCACTTGACCTTGCTGGTAGTATGTCCCCTTCC#..((((((((((((((((.(((#))).)))))....)))...............)))))))).	3427	3467	1	-23.5	1	0.0194854	0.456	3.59506	3.53612	-4.957	19	40	8	3UTR		0	0
mmu-miR-1970c-5p	NM_011486	Stat3	TGTGTCACTGGGGTTATGCTTTG#CAAGGCAAGCCTTTCCTGACAGAGGCATGGCTAGATTCAGTGACTCAA#((.(((((((((((((((((((.#.)))))))))))....)))))))).)).	3831	3879	1	-25.1	0	0.089041	0.5	3.35194	3.50737	-5.49511	21	28	11	3UTR		0	0
mmu-miR-133a-3p	NM_011609	Tnfrsf1a	TTTGGTCCCCTTCAACCAGCTG#CAGCTCCTGGCCAGCTGAGGGTGCCAAAG#((((((.((((.....((((((#.)))))))))).)))))).	1884	1913	0.961538	-21	0	0.000554277	0.485	-0.602	-0.5681	-11.9425	16	19	10	3UTR		0	0
mmu-miR-34a-5p	NM_011609	Tnfrsf1a	TGGCAGTGTCTTAGCTGGTTGT#GGCCAGCTGAGGGTGCCAA#(((((...((((((((((((..#)))))))))))).))))).	1892	1911	0.961538	-25.5	0	0.000404458	0.471	-0.224	-0.6869	-9.69585	17	19	12	3UTR		0	0
mmu-miR-802-3p	NM_011609	Tnfrsf1a	ACGGAGAGTCTTTGTCACTCAG#TGAGTGGCAGGGAGATGTACCATCAGCTCCT#..((((..(((((((((((((.#))))))))))))).............)))).	1861	1892	0.961538	-23.2	0	5.63e-06	0.426	-0.672154	-0.1622	-8.81432	17	31	13	3UTR		0	0
mmu-miR-764-3p	NM_011609	Tnfrsf1a	AGGAGGCCATAGTGGCAACTGT#GCTTCTCAGGGCCTCCTC#((((((((..((.(((......#))).))...)))))))).	1979	1997	0.961538	-21.2	1	3.55e-06	0.441	-0.155	-0.0245	-7.5256	13	18	8	3UTR		0	0
mmu-miR-1982-5p	NM_011609	Tnfrsf1a	TTGGGAGGGTCCTGGGGAGG#CTTCTCAGGGCCTCCTCAGT#(((((.(((((((((((((.#))))))))))))).))))).	1980	2000	0.961538	-27.8	0	2.59e-06	0.456	-0.312154	-0.1226	-5.83853	18	20	13	3UTR		0	0
mmu-miR-6979-5p	NM_011609	Tnfrsf1a	GGGGAGGCGCAGAGACTGAG#TCTCAGGGCCTCCTCA#((((((((.(.((((.....#)))).).)))))))).	1982	1998	0.961538	-23.9	1	2.61e-06	0.456	-0.227	-0.0056	-8.05179	13	16	8	3UTR		0	0
mmu-miR-7224-3p	NM_011609	Tnfrsf1a	TCCACTGAGAGGACCACCCAC#GGGCCTCCTCAGTGGGT#((((((((((((....(((..#))))))).)))))))).	1987	2004	0.961538	-22.5	1	9.75e-06	0.471	-0.157077	-0.0614	-7.05204	15	17	8	3UTR		0	0
mmu-miR-291a-5p	NM_011609	Tnfrsf1a	CATCAAAGTGGAGGCCCTCTCT#AGGGCCTCCTCAGTGGG#..(((..(.(((((((((....#))))))))).)..))).	1986	2003	0.974359	-21.1	0	3.99e-06	0.456	-0.402	-0.0344	-9.45804	13	17	9	3UTR		0	0
mmu-miR-291b-5p	NM_011609	Tnfrsf1a	GATCAAAGTGGAGGCCCTCTCC#AGGGCCTCCTCAGTGGG#..(((..(.(((((((((....#))))))))).)..))).	1986	2003	0.974359	-21.1	0	3.99e-06	0.456	-0.402	-0.0344	-9.45804	13	17	9	3UTR		0	0
mmu-miR-3073a-3p	NM_011609	Tnfrsf1a	TTGATGTCCACTGTGACCATAG#CTGTGGGTGAAAAGTGGGCAA#....((((((((....((((((#))))))......)))))))).	1734	1755	0.974359	-19.5	0	0.0122187	0.441	-1.1	0.0988	-12.661	14	21	8	3UTR		0	0
mmu-miR-3092-5p	NM_011609	Tnfrsf1a	AGGGGAAAATGCCTTTCTCCCA#AGAAAGGCGGGGTCTCCA#.(((((...(((((((((....#)))))))))...))))).	2091	2109	0.974359	-21.2	0	0.000608005	0.485	0.494	0.3931	-8.70704	14	18	9	3UTR		0	0
mmu-miR-3100-5p	NM_011609	Tnfrsf1a	TTGGGAACGGGGTGTCTTTGGGA#TCTGCTAGATGCCCTACTCCCT#..((((..(((((((((...(((#)))...)))))))))..)))).	1714	1736	0.974359	-22.5	0	0.00801785	0.515	0.014	-0.3845	-8.81432	16	22	9	3UTR		0	0
mmu-miR-7227-3p	NM_011609	Tnfrsf1a	TCTGAAAAGGGTCATCGGCAGA#TCTGCTAGATGCCCTACTCC#...((..((((.((((((((((#)))))).))))))))..)).	1714	1734	0.974359	-19.6	0	0.010217	0.5	-0.296545	-0.2081	-13.306	16	20	8	3UTR		0	0
mmu-miR-7086-5p	NM_011609	Tnfrsf1a	AAGAGGAGAAAGGTTTGGGCA#GCCCAAGCCAAGCTTCTCA#..((((((...(((((((((.#)))))))))...)))))).	1968	1987	0.978022	-26.7	1	0.00156655	0.382	0.118	-0.3998	-10.0807	15	19	9	3UTR		0	0
mmu-miR-511-5p	NM_011609	Tnfrsf1a	ATGCCTTTTGCTCTGCACTCA#TGAGGGTGCCAAAGACAGGATTGTAGAGGAAAGGCAC#.((((((((.(((((((.((.#.)).))))))))))))))).	1899	1936	0.980769	-21.8	1	0.00867053	0.471	-0.623	-0.5375	-5.03583	17	20	15	3UTR	MIRT734399	0	0
mmu-miR-125a-3p	NM_011609	Tnfrsf1a	ACAGGTGAGGTTCTTGGGAGCC#GCCGCCGAGGACTGCCTGA#.(((((..(((((((((..((.#))..)))))))))))))).	1830	1849	1	-23	0	0.000386264	0.412	-0.186	-0.0893	-7.65065	16	19	14	3UTR		0	0
mmu-miR-151-5p	NM_011609	Tnfrsf1a	TCGAGGAGCTCACAGTCTAGT#GCTGGAGCCCTCGAC#((((((.((((.((((.....#)))))))))))))).	2109	2124	1	-21.7	0	4.85e-05	0.544	-0.026	0.311591	-8.82806	14	15	14	3UTR		0	0
mmu-miR-203-5p	NM_011609	Tnfrsf1a	AGTGGTTCTTGACAGTTCAACA#GCCACACCCACAACCTTAGGAAGAGGGACTTGAACTTCAAGGACCATTC#((((((((((((.(((((((..#.))))))))))))))))))).	1667	1716	1	-23.3	1	0.0090448	0.5	-0.32	-0.236	-5.22671	19	21	19	3UTR		0	0
mmu-miR-292a-5p	NM_011609	Tnfrsf1a	ACTCAAACTGGGGGCTCTTTTG#CAAGCTTCTCAGGGCCTCCTCAGTGGGTT#(((((....(((((((((....#.)))))))))....))))).	1976	2005	1	-21.2	0	0.000740682	0.471	-0.194	-0.1721	-10.7522	14	20	9	3UTR		0	0
mmu-miR-294-5p	NM_011609	Tnfrsf1a	ACTCAAAATGGAGGCCCTATCT#AGGCGGGGTCTCCAGCTGGAGC#.(((....((((((((((.(((#))).))))))))))....))).	2095	2117	1	-24.1	0	3.77e-06	0.5	0.0916	0.425111	-13.6706	16	22	10	3UTR		0	0
mmu-miR-22-3p	NM_011609	Tnfrsf1a	AAGCTGCCAGTTGAAGAACTGT#GCGGGGTCTCCAGCTGGAGCC#..(((.(((((((.(((.((((#))))..))).)))))))))).	2097	2118	1	-20.6	0	4.97e-06	0.5	0.316857	0.494125	-7.7148	17	21	10	3UTR		0	0
mmu-miR-323-5p	NM_011609	Tnfrsf1a	AGGTGGTCCGTGGCGCGTTCGC#AGCCGCCGAGGACTGCCTG#(((((((((.(((((.(((...#)))))))).))))))))).	1829	1848	1	-26.6	1	0.000296609	0.426	-0.618	-0.1118	-5.41313	17	19	9	3UTR		0	0
mmu-miR-291b-5p	NM_011609	Tnfrsf1a	GATCAAAGTGGAGGCCCTCTCC#GGGCCTTTTTCACTTTTGATA#.((((((((((((((((.....#)))))))...)))))).))).	2008	2029	1	-20.7	1	0.0331542	0.618	0.1096	0.1087	-3.79332	16	21	7	3UTR		0	0
mmu-miR-302d-3p	NM_011609	Tnfrsf1a	TAAGTGCTTCCATGTTTGAGTGT#AGGCTCGAGCTGGTAGCCACTTC#.(((((((.(((.((((((((.(#).))))))))))).))).)))).	1770	1793	1	-20.4	1	2.45e-05	0.471	-0.38	-0.0101	-6.13885	19	23	11	3UTR		0	0
mmu-miR-758-5p	NM_011609	Tnfrsf1a	TGGTTGACCAGAGAGCACACG#GCTCGAGCTGGTAGCCAC#(((((.(((((.((((.....#))))...)))))))))).	1772	1790	1	-18.9	0	1.28e-05	0.471	-0.2468	0.0412	-9.18534	14	18	10	3UTR		0	0
mmu-miR-666-5p	NM_011609	Tnfrsf1a	AGCGGGCACAGCTGTGAGAGCC#GGGTCTCCAGCTGGAGCCCTCG#.(.((((.((((((.((((.((#)).))))))))))..)))).).	2100	2122	1	-29.4	0	5.79e-05	0.529	-0.05	0.506773	-8.39995	17	22	10	3UTR		0	0
mmu-miR-673-5p	NM_011609	Tnfrsf1a	CTCACAGCTCTGGTCCTTGGAG#CTCTAAGGGGAAGGCTCGAGCTGGTAGC#((..((((((.(((((((((((#)))))))).....))).))))))..)).	1759	1787	1	-22.9	0	9e-05	0.456	-0.0515	0.1258	-11.3519	19	28	8	3UTR		0	0
mmu-miR-680	NM_011609	Tnfrsf1a	GGGCATCTGCTGACATGGGGG#CCATTCTGCTAGATGCCCT#((((((((((.((.((((...#)))))).)).)))))))).	1710	1729	1	-23.4	1	0.00125433	0.485	-0.0936364	-0.3296	-7.61919	16	19	8	3UTR		0	0
mmu-miR-449c-3p	NM_011609	Tnfrsf1a	CAGTTGCTAGCTGCACTACCCT#GGGGAAGGCTCGAGCTGGTAGCC#..((((((((((((.((.((((#)))).))))...)))))))))).	1765	1788	1	-22.5	1	6.11e-05	0.441	-0.0932	0.0277	-5.69245	18	23	10	3UTR		0	0
mmu-miR-490-3p	NM_011609	Tnfrsf1a	CAACCTGGAGGACTCCATGCTG#CAGCTGGAGCCCTCGAC#.....(.((((.(((((.((((#))))))))).)))).).	2107	2124	1	-20.6	0	4.85e-05	0.544	0.4588	0.3805	-18.5561	14	17	9	3UTR		0	0
mmu-miR-676-3p	NM_011609	Tnfrsf1a	CCGTCCTGAGGTTGTTGAGCT#ACAACCTTAGGAAGAGGG#((.((((((((((((......#))))))))))))...)).	1676	1694	1	-20	0	0.000194795	0.5	-0.464	-0.1964	-5.72816	14	18	12	3UTR		0	0
mmu-miR-883a-5p	NM_011609	Tnfrsf1a	TGCTGAGAGAAGTAGCAGTTAC#GCTTTTCTCAGCC#.((((((((((((.........#)))))))))))).	1820	1833	1	-18.8	1	0.00710741	0.456	0.832	-0.1541	-5.61866	12	13	12	3UTR		0	1
mmu-miR-193b-3p	NM_011609	Tnfrsf1a	AACTGGCCCACAAAGTCCCGCT#AGTGGGTTTCTGGGCCT#....((((((.(((..((((((#))))))))).)))))).	1997	2014	1	-21.2	0	0.000311518	0.544	-0.002	-0.0281	-13.3398	15	17	9	3UTR		0	0
mmu-miR-1190	NM_011609	Tnfrsf1a	TCAGCTGAGGTTCCCCTCTGTC#GGCAAAGGTCTCTAAGGGGAAGGCTCGAGCTGGT#(((((((((.(((((((.....#.)))))))..))).)))))).	1750	1784	1	-23.6	1	2.4e-05	0.456	-0.0308	0.1006	-5.18008	16	21	7	3UTR		0	0
mmu-miR-1900	NM_011609	Tnfrsf1a	GGCCGCCCTCTCTGGTCCTTCA#GGCCAGCTGAGGGTGCCA#((.(((((((.((((((.....#))))))..))))))))).	1892	1910	1	-26.3	0	0.000313983	0.471	0.0391429	-0.6455	-8.31989	15	18	9	3UTR		0	0
mmu-miR-1306-3p	NM_011609	Tnfrsf1a	ACGTTGGCTCTGGTGGTGATG#TCAGCCGCCGAGGACTGCCTGAGCCAGCC#..((((((((.((((((....#.)))))).)))))))).	1827	1856	1	-23.5	1	0.00361567	0.426	-0.29	-0.0758	-7.78178	14	17	8	3UTR		0	0
mmu-miR-1306-3p	NM_011609	Tnfrsf1a	ACGTTGGCTCTGGTGGTGATG#GTCTCCAGCTGGAGCCCTCGA#.((..(((((((((((.(((.#))).))).))))))))..)).	2102	2123	1	-22.2	0	4.85e-05	0.529	0.292	0.5092	-10.9444	16	21	8	3UTR		0	0
mmu-miR-1954	NM_011609	Tnfrsf1a	ACTGCAGAGTGAGACCCTGTT#GGCGGGGTCTCCAGCTGGAGC#.((.(((...(((((((((((#)))))))))))...))).)).	2096	2117	1	-25.2	0	3.77e-06	0.5	0.0372727	0.419454	-11.4379	16	21	11	3UTR		0	0
mmu-miR-1964-3p	NM_011609	Tnfrsf1a	CCGACTTCTGGGCTCCGGCTTT#AGCTGGAGCCCTCGACTCT#..((.((..(((((((((((..#)))))))))))..)).)).	2108	2127	1	-24.3	0	4.91e-05	0.544	0.227091	0.515133	-12.4461	15	19	11	3UTR		0	0
mmu-miR-3078-3p	NM_011609	Tnfrsf1a	TTGCTGGGGTAGTCTTTAGG#TCTCAGCCGCCGAGGACTGCCTGAGCC#..(((.(((((((((((.((#.))))))))))))).))).	1825	1852	1	-23.6	0	4.5e-05	0.426	0.443091	-0.0722	-6.85796	16	19	13	3UTR		0	0
mmu-miR-3085-3p	NM_011609	Tnfrsf1a	TCTGGCTGCTATGGCCCCCTC#GGCGGGGTCTCCAGCTGGAG#((((((((....((((((((.#)).))))))..)))))))).	2096	2116	1	-22.6	1	8.9e-06	0.5	0.11	0.4183	-12.408	16	20	8	3UTR		0	0
mmu-miR-3091-5p	NM_011609	Tnfrsf1a	CATGGGTCTGGTTGGGCCCGC#GCGGGGTCTCCAGCTGGAGCCCT#...((((((((((((((((((#)))))...)))))))))).))).	2097	2120	1	-27.1	0	3.31e-05	0.5	0.128909	0.508833	-6.51454	18	23	10	3UTR		0	0
mmu-miR-344c-5p	NM_011609	Tnfrsf1a	AGTCAGGCTGCTGGCTAGAGTAC#GCTCGAGCTGGTAGCCA#.....(((((((((((.((((..#)))).))))))))))).	1772	1789	1	-25.1	0	6.03e-05	0.456	0.187818	0.007	-13.6656	15	17	11	3UTR		0	0
mmu-miR-344g-5p	NM_011609	Tnfrsf1a	AGTCAGGCTCCTGGCAGGAGT#CTCCAGCTGGAGCCCTCGACTC#((((.((((((.(((.((((.#)))).)))))))))...)))).	2104	2126	1	-25	0	4.84e-05	0.529	0.598	0.3841	-11.6365	17	22	9	3UTR		0	0
mmu-miR-3110-5p	NM_011609	Tnfrsf1a	TTCTGCCTCCCCTGAAGGCTC#GGGCCTCCTCAGTGGGTTTCTGGGCC#....(((((((((((((((((#))))))..)))).))).....)))).	1987	2013	1	-22.3	0	0.000286549	0.529	-0.0884	0.1078	-9.54656	17	26	6	3UTR		0	0
mmu-miR-3961	NM_011609	Tnfrsf1a	TGCCCTCAGCTCAGTTGGA#AGCTGAGGGTG#.((((((((((........#)))))))))).	1896	1907	1	-19.1	1	1.22e-05	0.441	-0.074	-0.6383	-10.2546	10	11	10	3UTR		0	0
mmu-miR-3966	NM_011609	Tnfrsf1a	AGCTGCCAGCTGTAGAACTGT#AGGGGAAGGCTCGAGCTGGTAGCC#.((((((((((..((..((..#.)).))..)))))))))).	1764	1788	1	-21.7	1	6.11e-05	0.441	-0.4052	0.0268	-8.66231	14	19	10	3UTR		0	0
mmu-miR-5103	NM_011609	Tnfrsf1a	TCATCCGGGATCCCCTGAGG#CCTCAGTGGGTTTCTGGGC#...(((((((.(((((((((#)))))).))).))))))).	1993	2012	1	-24.4	0	0.000293463	0.529	-0.0236	-0.0371	-9.33931	16	19	7	3UTR		0	0
mmu-miR-5104	NM_011609	Tnfrsf1a	CTGTGCTAGTGAGGTGGCTCAGCA#GCTGGTAGCCACTTCCTTGGTGCT#..(((((((.(((((((((((((.#))))..))))))))).))))))).	1778	1802	1	-28.5	1	7.44e-06	0.485	0.1996	-0.119	-6.19951	20	24	9	3UTR		0	0
mmu-miR-5621-5p	NM_011609	Tnfrsf1a	AGGAGGTCCTGGGGCCGCCCTGA#TCTGGTGCCCACTTGGGATGCACAGGGCCCAAGCCAAGCTTCTCAGGGCCTCCTC#(((((((((((((((.((((((.#.))))))....))).......)))))))))))).	1942	1997	1	-34.8	1	3.55e-06	0.441	-0.244182	-0.344	-4.17062	21	34	12	3UTR		0	0
mmu-miR-5625-5p	NM_011609	Tnfrsf1a	CCCGGAAGTTCTTGAGTAGGA#CCTCCTCAGTGGGTTTCTGGGC#((((((((((((((((.(((.#))).))))).))))))))))).	1990	2012	1	-21.8	1	0.000293463	0.529	0.0107059	0.1087	-3.93757	19	22	11	3UTR		0	0
mmu-miR-5627-5p	NM_011609	Tnfrsf1a	AGAGGGTGCGCCGGGCCCTGCG#GCGGGGTCTCCAGCTGGAGCCCTCG#.((((((((...(((((((((.#)))))))))...))....)))))).	2097	2122	1	-29.8	1	5.79e-05	0.529	0.086	0.4156	-11.2074	17	25	9	3UTR		0	0
mmu-miR-5627-5p	NM_011609	Tnfrsf1a	AGAGGGTGCGCCGGGCCCTGCG#CACAGGGCCCAAGCCAAGCTTCTCAGGGCCTCCTCA#.(((((.((.((((((((((.(#).))))))))...............)))).))))).	1962	1998	1	-27.5	0	2.61e-06	0.456	-0.17192	-0.2828	-6.57952	18	36	8	3UTR		0	0
mmu-miR-344i	NM_011609	Tnfrsf1a	AAGTCAGGCTCCTGGCTGGA#TCCAGCTGGAGCCCTCGACTC#.((((.((((((.(((((((#)))))))))))))...)))).	2105	2126	1	-27.5	0	4.84e-05	0.529	-0.0328571	0.510047	-6.98341	17	21	13	3UTR		0	0
mmu-miR-6241	NM_011609	Tnfrsf1a	CACGGCGGCTGGAATTCCC#GGTGTACATAGCTTTTCTCAGCCGCCGA#..((((((((((((.....#.))).))))))))).	1810	1838	1	-22.5	1	0.000532396	0.441	0.0478462	-0.2081	-5.9255	12	15	9	3UTR		0	0
mmu-miR-6337	NM_011609	Tnfrsf1a	TGAGGGCTGCTGGGTTGCTAGGT#GGCGGGGTCTCCAGCTGGAGCCCTCGA#(((((((((((((((((((....#)))))....))))))...)))))))).	2096	2123	1	-25.9	1	4.85e-05	0.529	0.0921538	0.4153	-3.93757	19	27	8	3UTR		0	0
mmu-miR-6339	NM_011609	Tnfrsf1a	GATGCCTTTGTCCTCAGTGTTAG#GTGGGCAAAGGTCTCT#((.((((((((((.(........#).)))))))))).)).	1747	1763	1	-18.5	0	0.000149239	0.426	-1.2548	0.0448	-6.585	13	16	10	3UTR		0	0
mmu-miR-6356	NM_011609	Tnfrsf1a	TCCCCAGAGTCCTAACAATGA#AGGTCTCTAAGGGGAA#(((((((((.(((........#))).))))..))))).	1755	1771	1	-18	1	0.00141012	0.426	-0.074	0.1087	-7.00542	12	16	5	3UTR		0	0
mmu-miR-6362	NM_011609	Tnfrsf1a	GTGGGCATCTAGGCTAGTTCTG#GAACTTCAAGGACCATTCTGCTAGATGCCCTACT#((((((((((((....(((((.#.))))).......)))))))))).)).	1698	1732	1	-23	1	0.00227472	0.5	-0.206923	-0.2099	-7.05204	17	27	10	3UTR		0	0
mmu-miR-6376	NM_011609	Tnfrsf1a	CAGTGTGGCCAATTGGAGATTA#CTCCTGGCCAGCTGA#((((.((((((...((((....#)))))))))))))).	1887	1902	1	-19.9	0	0.000229523	0.456	-0.518	-0.6095	-13.5494	14	15	14	3UTR		0	1
mmu-miR-6393	NM_011609	Tnfrsf1a	CTGCCCACGAAGCACACTGAGT#CTCAGTGGGTTTCTGGGCC#..(((((.(((((.(((((((.#))))))).)))))))))).	1994	2013	1	-26.6	0	0.000286549	0.529	-0.0945714	-0.0335	-8.12748	17	19	10	3UTR		0	1
mmu-miR-6410	NM_011609	Tnfrsf1a	TGGCTCAGGGACTACTCTGTGC#CGCCGAGGACTGCCTGAGCCAG#(((((((((.(...(((.(((.#))).)))...).))))))))).	1832	1854	1	-25	1	3.17e-05	0.426	-0.266	0.016	-10.6729	16	22	9	3UTR		0	0
mmu-miR-6413	NM_011609	Tnfrsf1a	TGGCTCAGAAGAGCAGGTAGT#GCTACCAACTTGGTGTACATAGCTTTTCTCAGCCG#.((((.((((((((.((((((#))))))...............)))))))).)))).	1799	1834	1	-22	0	0.00418475	0.441	0.565	-0.1604	-6.42973	18	35	8	3UTR		0	0
mmu-miR-6413	NM_011609	Tnfrsf1a	TGGCTCAGAAGAGCAGGTAGT#GCCTCCTCAGTGGGTTTCTGGGCCT#.((((((((((((.((((...#)))).))).......))))))))).	1989	2014	1	-21.2	1	0.000311518	0.544	0.0321053	0.1492	-4.65016	16	25	9	3UTR		0	0
mmu-miR-6538	NM_011609	Tnfrsf1a	CGCGGGCTCCGGGGCGGCG#GCCGCCGAGGACTGCCTGA#..((((((((..((((((.#))))))..)))..))))).	1830	1849	1	-27.3	1	0.000386264	0.412	-0.6716	-0.092	-11.1286	14	19	6	3UTR		0	0
mmu-miR-6909-3p	NM_011609	Tnfrsf1a	TGCCTTCCCCGGCCTCCCACAG#CTGTGGGTGAAAAGTGGGCAAAGGTCTCTAAGGGGAAGGCT#.(((((((((((((((((((((#)))))))..............))))).....))))))))).	1734	1775	1	-33.8	1	0.000398478	0.441	-0.434	-0.0002	-3.79332	21	41	9	3UTR		0	0
mmu-miR-6916-3p	NM_011609	Tnfrsf1a	CTTGGTCTCCCTCTTCCTACAG#GCCACACCCACAACCTTAGGAAGAGGGACTTGAACTTCAAGGACCAT#..(((((((((((((((((...#.)))))))))))).............))))).	1667	1714	1	-26.3	1	0.00752946	0.485	-0.098	-0.2072	-4.957	17	32	12	3UTR		0	0
mmu-miR-6927-5p	NM_011609	Tnfrsf1a	GTGAGGGGATCCAGCCCAGGCT#GGTCTCCAGCTGGAGCCCTCGA#.((((((..((((((..(((((#)))))...)))))).)))))).	2101	2123	1	-24.5	1	4.85e-05	0.529	0.418	0.445881	-7.3964	17	22	6	3UTR		0	0
mmu-miR-6940-5p	NM_011609	Tnfrsf1a	AGGGCTGGCTGGAAGGTTTTTCG#GAAAGGCGGGGTCTCCAGCTGGAGCCCTC#(((((((((((((..(((((((.#)))))))......)))))))..)))))).	2092	2121	1	-26.4	1	0.000147493	0.515	0.07	0.5344	-5.52986	20	29	7	3UTR		0	0
mmu-miR-6968-5p	NM_011609	Tnfrsf1a	AGGGGGCGAGGGGGCCCTGTGG#GCGGGGTCTCCAGCTGGAGCCCTCG#.((((((..(((((((((((..#))))))))))).......)))))).	2097	2122	1	-30.2	1	5.79e-05	0.529	0.0307273	0.414132	-7.16335	17	25	11	3UTR		0	0
mmu-miR-6993-5p	NM_011609	Tnfrsf1a	AGTGGGAGAAACGGGTGTCTGTC#TAGATGCCCTACTCCCT#...(((((....(((((((((..#)))))))))..))))).	1719	1736	1	-20.8	0	0.00801785	0.515	0.006	-0.3791	-14.985	14	17	9	3UTR		0	0
mmu-miR-6999-3p	NM_011609	Tnfrsf1a	CTTCAGCTGTCCTCCTTTCTGT#ATAGAAAGGCGGGGTCTCCAGCTGGAGC#((((((((((((((((((((((#))))))))).))))....))))))))).	2089	2117	1	-27.1	1	3.77e-06	0.5	0.307333	0.4498	-3.93757	22	28	9	3UTR		0	0
mmu-miR-7002-3p	NM_011609	Tnfrsf1a	TTGTGCTTCCCCTTGCCAG#GGTAAGGACAAGCATAGA#((((((((..(((((((..#)))))))..)))))))).	2076	2094	1	-20.7	1	0.0582514	0.485	0.034	0.4453	-6.23647	15	18	8	3UTR		0	0
mmu-miR-7034-3p	NM_011609	Tnfrsf1a	TTGGCCTTCCTTCCCTACCCTACA#GTGGGCAAAGGTCTCTAAGGGGAAGGCTCGAG#((((((((((((.(((..(((((.#)))))...))).......))))))))).))).	1747	1779	1	-22.8	1	0.00236506	0.456	-0.118308	0.0538	-5.22671	20	32	9	3UTR		0	0
mmu-miR-7038-3p	NM_011609	Tnfrsf1a	CACTGCTCCTGCCTTCTTACAG#CTGTGGGTGAAAAGTGGGCAAAGGTCTCTAAGGGGAAGGCTCGAGCTGGTA#.(((((((..((((((((....#.))))))))..)))).))).	1734	1785	1	-20.7	1	0.000107145	0.441	-0.2	-0.2855	-6.09222	15	20	8	3UTR		0	0
mmu-miR-7063-3p	NM_011609	Tnfrsf1a	TGCTCTCTGCCCCTCTTAAG#GAGGACTGCCTGAGCCAGCCACTTGTGAGTGGCAGGGAGA#..(((((((((.(((.((((#.)))).))).))))))))).	1836	1876	1	-23.5	1	6.12e-06	0.382	-0.122	0.0115	-8.53685	16	20	9	3UTR		0	0
mmu-miR-7070-3p	NM_011609	Tnfrsf1a	CAGGCTCTCCTTCCCTCCAG#TGGGCAAAGGTCTCTAAGGGGAAGGCTCGAGCTG#..(((((.((((((((....#.))))))))...))))).	1748	1782	1	-21.2	0	2.16e-05	0.471	-1.343	0.1024	-7.27064	13	18	8	3UTR		0	0
mmu-miR-7071-5p	NM_011609	Tnfrsf1a	CCCGGGAGCGAGGTGCTGCAGCG#GCTTCTCAGGGCCTCCTCAGTGGGTTTCTGGGC#((((((((((((((.(((.(((.#)))...))).)))))........))))))))).	1979	2012	1	-27.7	1	0.000293463	0.529	-0.074	0.088	-4.67302	20	33	9	3UTR		0	0
mmu-miR-7074-5p	NM_011609	Tnfrsf1a	TGGGAAGAGGCTAGGGCTCCAGT#GCTGGAGCCCTCGACTCTTGTA#..(.(((((.(.(((((((((((#))))))))))).).))))).).	2109	2131	1	-29.1	0	0.000666517	0.559	0.148545	0.4813	-12.5783	18	22	11	3UTR		0	0
mmu-miR-7085-3p	NM_011609	Tnfrsf1a	TAGCTGGCCTCTCCCCACCTTC#GAGGACTGCCTGAGCCAGCCACTTGTGAGTGGCAGGGAGATGTACCATCAGCTCCTGGCCAGCTGA#(((((((((((((((..(((((#.))).))..))))))................))))))))).	1836	1902	1	-28.1	1	0.000229523	0.456	-0.605871	0.0385	-4.17062	20	41	9	3UTR		0	0
mmu-miR-7117-5p	NM_011609	Tnfrsf1a	TCTGGGGGCTCAGCTGAGGATA#GTCTCCAGCTGGAGCCCTCGA#..((((((((((((((.((((.#)))).)))))).)))))))).	2102	2123	1	-28.8	1	4.85e-05	0.529	0.1324	0.4495	-4.957	18	21	8	3UTR		0	0
mmu-miR-7242-5p	NM_011609	Tnfrsf1a	ATTGGGCTTGGGAGGTGCTTGT#CAAGCCAAGCTTCTCAGGGCCT#...((.(((((((((((((((.#)))))...)))))))))).)).	1971	1993	1	-24.1	0	4.63e-06	0.426	-0.042	-0.2036	-8.4155	17	22	10	3UTR		0	0
mmu-miR-7655-5p	NM_011609	Tnfrsf1a	CGGCCCACGGAGCTCCTAAAGA#AGTGGGTTTCTGGGCCT#.((((((.(((((((((.....#)).))))))))))))).	1997	2014	1	-22.3	1	0.000311518	0.544	-0.2036	0.0295	-6.10696	15	17	13	3UTR		0	0
mmu-miR-7659-5p	NM_011609	Tnfrsf1a	AGGAGCCGGCTCCAGATTCCTG#GGGAAGGCTCGAGCTGGTAGCCA#.((.((((((((.((.(((((.#)))))..)).))))))))..)).	1766	1789	1	-23.7	0	6.03e-05	0.456	-0.38	0.0466	-8.34753	17	23	8	3UTR		0	0
mmu-miR-7659-5p	NM_011609	Tnfrsf1a	AGGAGCCGGCTCCAGATTCCTG#CGGGGTCTCCAGCTGGAGCCCTCGACTCTTG#((((((.((((((((..(((((#))))).......))))))))...).))))).	2098	2129	1	-22.9	0	3.72e-05	0.559	0.502	0.4147	-5.71431	19	31	8	3UTR		0	0
mmu-miR-129b-3p	NM_011609	Tnfrsf1a	CAAGCCCAGACCGCAAAAAGATT#TCCTCAGTGGGTTTCTGGGCC#...(((((((((((.........#.))))...))))))).	1992	2013	1	-18.5	0	0.000286549	0.529	-0.161429	0.0205	-7.48304	11	16	7	3UTR		0	0
mmu-miR-7679-5p	NM_011609	Tnfrsf1a	AGGCTGGCACCAGGATCCCT#AGGGAGATGTACCATCAGCTCCTGGCCAGCTG#.(((((((..((((((((((#)))))..............)))))))))))).	1869	1901	1	-23.7	1	0.000131108	0.441	-0.386	-0.3467	-6.09222	17	32	12	3UTR		0	1
mmu-miR-7685-3p	NM_011609	Tnfrsf1a	AGACTTGGCTTCCGGCTGGAG#CTCCAGCTGGAGCCCTCG#.((...(((.(((((((((((#)))))))))))))).)).	2104	2122	1	-26.3	0	5.79e-05	0.529	0.155091	0.510681	-14.0878	16	18	14	3UTR		0	0
mmu-miR-8105	NM_011609	Tnfrsf1a	AGGCGACTGGCGAGACCCGAAG#GGGTCTCCAGCTGGAGCCC#.(((..((((((((((((....#)))))))..))))).))).	2100	2119	1	-24.3	0	1.96e-05	0.5	0.25	0.479725	-9.81332	15	19	7	3UTR		0	0
mmu-miR-8116	NM_011609	Tnfrsf1a	AAGGATCCGGGGCTAGTTGGC#CCAGCTGGAGCCCTCGACTCTTG#.((((..(((((((((((((.#))))))..))))).))..)))).	2106	2129	1	-21.2	0	3.72e-05	0.559	0.097	0.4522	-7.23797	17	23	6	3UTR		0	0
mmu-miR-3473g	NM_011609	Tnfrsf1a	CAAAAGTGAGGCTGGGGAGA#TTTCTGGGCCTTTTTCACTTTTGA#(((((((((((((.(((((.#))))).))))....))))))))).	2003	2027	1	-21.8	1	0.0212778	0.603	0.129294	0.1051	-4.79441	18	24	9	3UTR		0	0
mmu-miR-12184-3p	NM_011609	Tnfrsf1a	ACAGACGGGCTCTCATGCTGA#CAGCTGGAGCCCTCG#...((.((((((.((.((((.#)))))))))))))).	2107	2122	1	-21.1	0	5.79e-05	0.529	0.466	0.453933	-9.93768	14	15	14	3UTR		0	0
mmu-miR-12192-5p	NM_011609	Tnfrsf1a	TGTGGGGTATAGCTAGAAAGA#TTCTGCTAGATGCCCTACT#.((((((((((((.((((...#))))))))..)))))))).	1713	1732	1	-19.5	1	0.00227472	0.5	-0.074	-0.3197	-4.65016	16	19	8	3UTR		0	0
mmu-miR-12200-5p	NM_011609	Tnfrsf1a	AAACAAACCAGAGGCTCACACT#GTGGGTTTCTGGG#.......((((((((((((...#)))))))))))).	1998	2011	1	-20.6	0	0.000285811	0.529	0.028	0.0682	-17.1102	12	13	12	3UTR		0	0
