# Supplementary material for: Comprehensive Analysis of the PANoptosis-Related Genes in Stroke Based on Single-Cell RNA-Seq and Spatial Transcriptomics
Source: Mediators Inflamm. 2025 Nov 4;2025:5828665. doi: 10.1155/mi/5828665 (PMC12605869; doi:10.1155/mi/5828665)
Supplement: Supporting Information 6 — Table S6. miRNAs identified from the miRDB. [file 5828665.f6.xlsx]

## Sheet: Table S6
Table S6. MiRNAs identified from the miRDB.
miRNA Name
mmu-miR-325-3p
mmu-miR-6367
mmu-miR-351-5p
mmu-miR-6394
mmu-miR-3095-5p
mmu-miR-125b-5p
mmu-miR-125a-5p
mmu-miR-669f-3p
mmu-miR-669b-3p
mmu-miR-467a-3p
mmu-miR-29c-3p
mmu-miR-29a-3p
mmu-miR-7660-3p
mmu-miR-29b-3p
mmu-miR-30f
mmu-miR-20a-5p
mmu-miR-106b-5p
mmu-miR-6383
mmu-miR-290b-5p
mmu-miR-3618-3p
mmu-miR-3083-5p
mmu-miR-6980-5p
mmu-miR-8106
mmu-miR-466g
mmu-miR-17-5p
mmu-miR-20b-5p
mmu-miR-93-5p
mmu-miR-106a-5p
mmu-miR-6385
mmu-miR-686
mmu-miR-7009-3p
mmu-miR-7016-3p
mmu-miR-429-5p
mmu-miR-6417
mmu-miR-5101
mmu-miR-7229-5p
mmu-miR-411-5p
mmu-miR-484
mmu-miR-320-3p
mmu-miR-129b-5p
mmu-miR-7234-5p
mmu-miR-12187-3p
mmu-miR-302a-3p
mmu-miR-294-3p
mmu-miR-291a-3p
mmu-miR-302b-3p
mmu-miR-295-3p
mmu-miR-302d-3p
mmu-miR-6372
mmu-miR-3572-5p
mmu-miR-7231-3p
mmu-miR-7007-5p
mmu-miR-6951-5p
mmu-miR-12202-3p
mmu-miR-3092-5p
mmu-miR-7053-5p
mmu-miR-7049-3p
mmu-miR-381-3p
mmu-miR-3102-3p
mmu-miR-6416-3p
mmu-miR-7073-5p
mmu-miR-26b-5p
mmu-miR-670-5p
mmu-miR-693-5p
mmu-miR-7232-5p
mmu-miR-26a-5p
mmu-miR-539-3p
mmu-miR-7028-3p
mmu-miR-3083b-3p
mmu-miR-6937-5p
mmu-miR-6984-3p
mmu-miR-7061-5p
mmu-let-7c-2-3p
mmu-let-7b-3p
mmu-miR-98-3p
mmu-miR-12195-3p
mmu-let-7f-1-3p
mmu-let-7a-1-3p
mmu-miR-103-1-5p
mmu-miR-107-5p
mmu-miR-103-2-5p
mmu-miR-7031-5p
mmu-miR-3108-5p
mmu-miR-466l-3p
mmu-miR-669j
mmu-miR-669i
mmu-miR-6931-3p
mmu-miR-5709-3p
mmu-miR-224-5p
mmu-miR-6964-5p
mmu-miR-717
mmu-miR-133b-3p
mmu-miR-6970-3p
mmu-miR-133c
mmu-miR-872-5p
mmu-miR-133a-3p
mmu-miR-6418-5p
mmu-miR-3099-5p
mmu-miR-7668-5p
mmu-miR-376b-5p
mmu-miR-9718
mmu-miR-466f-3p
mmu-miR-7049-5p
mmu-miR-376c-5p
mmu-miR-297c-3p
mmu-miR-6932-5p
mmu-miR-297a-3p
mmu-miR-467f
mmu-miR-467g
mmu-miR-6929-3p
mmu-miR-7215-3p
mmu-miR-466a-3p
mmu-miR-466d-3p
mmu-miR-297b-3p
mmu-miR-466e-3p
mmu-miR-669d-3p
mmu-miR-6951-3p
mmu-miR-7116-3p
mmu-miR-6931-5p
mmu-miR-7660-5p
mmu-miR-1190
mmu-miR-7030-5p
mmu-miR-7075-5p
mmu-miR-7076-5p
mmu-miR-6896-3p
mmu-miR-3108-5p
mmu-miR-6367
mmu-miR-351-5p
mmu-miR-6394
mmu-miR-125b-5p
mmu-miR-125a-5p
mmu-miR-6902-5p
mmu-miR-5623-3p
mmu-miR-669b-3p
mmu-miR-6918-5p
mmu-miR-7062-5p
mmu-miR-12201-5p
mmu-miR-669f-3p
mmu-miR-467a-3p
mmu-miR-690
mmu-miR-764-3p
mmu-miR-124-3p
mmu-miR-7027-5p
mmu-miR-7683-3p
mmu-miR-8118
mmu-miR-344h-3p
mmu-let-7c-2-3p
mmu-let-7b-3p
mmu-miR-98-3p
mmu-let-7f-1-3p
mmu-let-7a-1-3p
mmu-miR-93-3p
mmu-miR-290b-3p
mmu-miR-8093
mmu-miR-18a-3p
mmu-miR-337-3p
mmu-miR-7010-5p
mmu-miR-7069-3p
mmu-miR-18b-3p
mmu-miR-6986-5p
mmu-miR-6920-3p
mmu-miR-679-3p
mmu-miR-7054-5p
mmu-miR-12203-3p
mmu-miR-6391
mmu-miR-6961-3p
mmu-miR-432
mmu-miR-17-5p
mmu-miR-20a-5p
mmu-miR-20b-5p
mmu-miR-93-5p
mmu-miR-106b-5p
mmu-miR-106a-5p
mmu-miR-717
mmu-miR-6383
mmu-miR-6337
mmu-miR-3083-5p
mmu-miR-568
mmu-miR-7032-5p
mmu-miR-7046-3p
mmu-miR-6990-5p
mmu-miR-7664-5p
mmu-miR-7672-3p
mmu-miR-1192
mmu-miR-12200-5p
mmu-miR-495-3p
mmu-miR-3074-2-3p
mmu-miR-6999-3p
mmu-miR-6999-5p
mmu-miR-7226-5p
mmu-miR-130a-5p
mmu-miR-6958-3p
mmu-miR-3544-5p
mmu-miR-434-3p
mmu-miR-6945-3p
mmu-miR-7066-5p
mmu-miR-12201-3p
mmu-miR-6909-3p
mmu-miR-763
mmu-miR-6914-5p
mmu-miR-20b-3p
mmu-miR-6904-5p
mmu-miR-1954
mmu-miR-106a-3p
mmu-miR-17-3p
mmu-miR-6356
mmu-miR-6927-3p
mmu-miR-21a-5p
mmu-miR-590-5p
mmu-miR-21c
mmu-miR-7222-5p
mmu-miR-6408
mmu-miR-3099-5p
mmu-miR-6954-5p
mmu-miR-6969-5p
mmu-miR-7091-5p
mmu-miR-6971-5p
mmu-miR-6996-3p
mmu-miR-874-3p
mmu-miR-486a-3p
mmu-miR-3097-3p
mmu-miR-883a-5p
mmu-miR-1258-5p
mmu-miR-486b-3p
mmu-miR-326-5p
mmu-miR-466g
mmu-miR-128-1-5p
mmu-miR-665-5p
mmu-miR-3065-5p
mmu-miR-713
mmu-miR-128-2-5p
mmu-miR-6978-5p
mmu-miR-370-3p
mmu-miR-8114
mmu-miR-381-3p
mmu-miR-1953
mmu-miR-693-3p
mmu-miR-7077-5p
mmu-miR-7240-5p
mmu-miR-7021-5p
mmu-miR-7092-5p
mmu-miR-21b
mmu-miR-665-3p
mmu-miR-5618-5p
mmu-miR-124b-3p
mmu-miR-6401
mmu-miR-3087-5p
mmu-miR-32-3p
mmu-miR-122b-5p
mmu-miR-3965
mmu-miR-29b-3p
mmu-miR-29a-3p
mmu-miR-29c-3p
mmu-miR-6390
mmu-miR-324-5p
mmu-miR-883a-5p
mmu-miR-6951-5p
mmu-miR-3967
mmu-miR-6376
mmu-miR-223-5p
mmu-miR-6949-3p
mmu-miR-3102-3p
mmu-miR-184-5p
mmu-miR-6358
mmu-miR-5621-3p
mmu-miR-7067-3p
mmu-miR-12180-3p
mmu-miR-7238-3p
mmu-miR-7679-5p
mmu-miR-6393
mmu-miR-3059-5p
mmu-miR-5616-5p
