# Supplementary material for: Comprehensive Analysis of the PANoptosis-Related Genes in Stroke Based on Single-Cell RNA-Seq and Spatial Transcriptomics
Source: Mediators Inflamm. 2025 Nov 4;2025:5828665. doi: 10.1155/mi/5828665 (PMC12605869; doi:10.1155/mi/5828665)
Supplement: Supporting Information 7 — Table S7. The intesected miRNAs identified from the miRWalk and miRDB. [file 5828665.f7.xlsx]

## Sheet: Table S7
Table S7. The intesected miRNAs identfied from the miRWalk and miRDB.
intersect.id
mmu-miR-130a-5p
mmu-miR-294-3p
mmu-miR-302a-3p
mmu-miR-18a-3p
mmu-miR-376b-5p
mmu-miR-670-5p
mmu-miR-686
mmu-miR-690
mmu-miR-883a-5p
mmu-miR-466f-3p
mmu-miR-669i
mmu-miR-1190
mmu-miR-3087-5p
mmu-miR-3572-5p
mmu-miR-6391
mmu-miR-6932-5p
mmu-miR-6945-3p
mmu-miR-6969-5p
mmu-miR-7007-5p
mmu-miR-7027-5p
mmu-miR-7049-3p
mmu-miR-7091-5p
mmu-miR-7215-3p
mmu-miR-12187-3p
mmu-miR-12201-3p
mmu-miR-1954
mmu-miR-6931-5p
mmu-miR-6996-3p
mmu-miR-106a-3p
mmu-miR-432
mmu-miR-6980-5p
mmu-miR-17-5p
mmu-miR-17-3p
mmu-miR-133b-3p
mmu-miR-370-3p
mmu-miR-486a-3p
mmu-miR-20b-5p
mmu-miR-3074-2-3p
mmu-miR-344h-3p
mmu-miR-6356
mmu-miR-6385
mmu-miR-6394
mmu-miR-6954-5p
mmu-miR-6986-5p
mmu-miR-6990-5p
mmu-miR-7031-5p
mmu-miR-7054-5p
mmu-miR-7075-5p
mmu-miR-7077-5p
mmu-miR-7226-5p
mmu-miR-5623-3p
mmu-miR-7053-5p
mmu-miR-7076-5p
mmu-miR-133a-3p
mmu-miR-764-3p
mmu-miR-3092-5p
mmu-miR-302d-3p
mmu-miR-6337
mmu-miR-6376
mmu-miR-6393
mmu-miR-6909-3p
mmu-miR-6999-3p
mmu-miR-7679-5p
mmu-miR-12200-5p
