# Supplementary material for: Comprehensive Analysis of the PANoptosis-Related Genes in Stroke Based on Single-Cell RNA-Seq and Spatial Transcriptomics
Source: Mediators Inflamm. 2025 Nov 4;2025:5828665. doi: 10.1155/mi/5828665 (PMC12605869; doi:10.1155/mi/5828665)
Supplement: Supporting Information 8 — Table S8. The pathways predicted in GeneMANIA database. [file 5828665.f8.xlsx]

## Sheet: genemania-functions
Table S8. The pathways predicted in GeneMANIA database.
Function	FDR	Genes in network	Genes in genome
positive regulation of endopeptidase activity	5.41434e-08	8	153
positive regulation of peptidase activity	6.648e-08	8	171
positive regulation of apoptotic signaling pathway	2.23565e-07	7	124
extrinsic apoptotic signaling pathway	2.23565e-07	8	211
positive regulation of cysteine-type endopeptidase activity	3.44038e-07	7	136
signal transduction in absence of ligand	8.95082e-07	6	82
positive regulation of cysteine-type endopeptidase activity involved in apoptotic process	1.07024e-06	6	88
intrinsic apoptotic signaling pathway	1.07024e-06	8	288
mitochondrial membrane organization	1.46799e-06	6	95
mitochondrial transport	1.8041e-06	7	190
regulation of cysteine-type endopeptidase activity involved in apoptotic process	2.515e-06	7	202
regulation of cysteine-type endopeptidase activity	5.74493e-06	7	233
necrotic cell death	5.74493e-06	5	56
regulation of membrane permeability	7.21106e-06	5	60
regulation of neuron apoptotic process	9.81814e-06	7	257
positive regulation of mitochondrion organization	1.49262e-05	5	71
neuron apoptotic process	1.49889e-05	7	280
necroptotic process	1.49889e-05	4	25
positive regulation of neuron death	3.1357e-05	5	85
apoptotic mitochondrial changes	5.22514e-05	5	95
tumor necrosis factor receptor superfamily binding	6.34842e-05	4	37
programmed necrotic cell death	6.34842e-05	4	37
regulation of mitochondrion organization	0.000159499	5	122
reactive oxygen species metabolic process	0.000234285	6	261
negative regulation of programmed necrotic cell death	0.000418268	3	15
negative regulation of necrotic cell death	0.000494645	3	16
regulation of extrinsic apoptotic signaling pathway	0.000523559	5	160
cellular response to tumor necrosis factor	0.000547134	4	67
regulation of necroptotic process	0.000547134	3	17
positive regulation of oxidative stress-induced cell death	0.000870252	3	20
regulation of reactive oxygen species metabolic process	0.000953961	5	187
regulation of programmed necrotic cell death	0.000953961	3	21
regulation of production of miRNAs involved in gene silencing by miRNA	0.00140069	3	24
negative regulation of apoptotic signaling pathway	0.00141037	5	205
regulation of production of small RNA involved in gene silencing by RNA	0.00169411	3	26
regulation of autophagy	0.00182342	5	220
apoptotic process involved in morphogenesis	0.00182342	3	27
cellular response to oxidative stress	0.00182342	5	221
positive regulation of tumor necrosis factor superfamily cytokine production	0.00220023	4	102
positive regulation of stress-activated MAPK cascade	0.00223032	4	103
stress-activated MAPK cascade	0.00223428	5	234
stress-activated protein kinase signaling cascade	0.00251816	5	241
negative regulation of signal transduction in absence of ligand	0.00281402	3	33
mitochondrial outer membrane permeabilization involved in programmed cell death	0.00281402	3	33
regulation of necrotic cell death	0.00290828	3	34
regulation of mitochondrial membrane permeability involved in apoptotic process	0.00290828	3	35
apoptotic process involved in development	0.00290828	3	34
regulation of JNK cascade	0.00290828	4	116
positive regulation of mitochondrial membrane permeability	0.00290828	3	35
positive regulation of defense response	0.00290828	5	256
positive regulation of stress-activated protein kinase signaling cascade	0.00290828	4	116
positive regulation of membrane permeability	0.0041996	3	40
cytokine-mediated signaling pathway	0.0041996	5	282
adaptive immune response based on somatic recombination of immune receptors built from immunoglobulin superfamily domains	0.0041996	5	281
cytokine receptor binding	0.00448894	5	287
production of miRNAs involved in gene silencing by miRNA	0.00462297	3	42
adaptive immune response	0.00486609	5	294
regulation of release of cytochrome c from mitochondria	0.00514221	3	44
ubiquitin-like protein ligase binding	0.00518244	5	300
release of cytochrome c from mitochondria	0.00523488	3	45
regulation of gene silencing by miRNA	0.00523488	3	45
regulation of extrinsic apoptotic signaling pathway in absence of ligand	0.00550592	3	46
regulation of mitochondrial membrane permeability	0.00561784	3	47
regulation of interleukin-6 production	0.00561784	4	147
extrinsic apoptotic signaling pathway in absence of ligand	0.00561784	3	47
response to tumor necrosis factor	0.00614921	4	151
regulation of posttranscriptional gene silencing	0.00656016	3	50
interleukin-6 production	0.0067634	4	156
regulation of gene silencing by RNA	0.0067634	3	51
production of small RNA involved in gene silencing by RNA	0.0068736	3	52
regulation of tumor necrosis factor production	0.0068736	4	158
dsRNA processing	0.0068736	3	52
regulation of I-kappaB kinase/NF-kappaB signaling	0.00697941	4	160
JNK cascade	0.00722896	4	162
regulation of intrinsic apoptotic signaling pathway	0.00784832	4	166
positive regulation of DNA-binding transcription factor activity	0.0083692	4	171
regulation of stress-activated MAPK cascade	0.0083692	4	171
regulation of tumor necrosis factor superfamily cytokine production	0.0083692	4	170
tumor necrosis factor production	0.0083692	4	170
tumor necrosis factor superfamily cytokine production	0.00925085	4	176
regulation of stress-activated protein kinase signaling cascade	0.0104151	4	182
negative regulation of extrinsic apoptotic signaling pathway	0.0112829	3	64
regulation of interleukin-8 production	0.011636	3	65
I-kappaB kinase/NF-kappaB signaling	0.011636	4	189
cellular response to unfolded protein	0.011938	3	66
regulation of gene silencing	0.0129043	3	68
interleukin-8 production	0.0133265	3	69
lymphocyte homeostasis	0.0149657	3	72
gene silencing by miRNA	0.0160612	3	74
protein import	0.0163598	4	210
regulation of glial cell apoptotic process	0.0170269	2	12
response to endoplasmic reticulum stress	0.0172191	4	214
regulation of oxidative stress-induced cell death	0.0179879	3	78
post-transcriptional gene silencing by RNA	0.0184861	3	79
gene silencing by RNA	0.0195022	3	81
posttranscriptional gene silencing	0.0195022	3	81
regulation of cellular response to oxidative stress	0.0207563	3	83
response to growth hormone	0.0215512	2	14
cellular response to growth hormone stimulus	0.0215512	2	14
response to unfolded protein	0.0216129	3	85
muscle cell proliferation	0.021796	4	233
lymphocyte apoptotic process	0.0227072	3	87
glial cell apoptotic process	0.0233779	2	15
positive regulation of protein serine/threonine kinase activity	0.0233779	4	240
negative regulation of gene silencing by miRNA	0.0233779	2	15
establishment of protein localization to mitochondrion	0.0233779	3	89
regulation of JUN kinase activity	0.0247401	3	91
regulation of response to oxidative stress	0.0261452	3	93
protein localization to mitochondrion	0.0267406	3	94
response to interleukin-7	0.0286701	2	17
post-embryonic animal morphogenesis	0.0286701	2	17
regulation of reactive oxygen species biosynthetic process	0.0294465	3	98
regulation of endothelial cell development	0.0300659	2	18
positive regulation of cellular protein localization	0.0300659	4	264
positive regulation of myeloid cell differentiation	0.0300659	3	100
cellular response to interleukin-6	0.0300659	2	18
regulation of mitochondrial outer membrane permeabilization involved in apoptotic signaling pathway	0.0300659	2	18
cell death in response to oxidative stress	0.0300659	3	99
protein insertion into mitochondrial membrane	0.0300659	2	18
lymphocyte mediated immunity	0.030979	4	267
regulation of angiogenesis	0.0316142	4	269
positive regulation of gene silencing by miRNA	0.0327553	2	19
cellular response to topologically incorrect protein	0.03382	3	106
regulation of MAP kinase activity	0.0340375	4	276
cytokine production involved in immune response	0.0342149	3	107
regulation of anoikis	0.0346662	2	20
post-embryonic animal organ development	0.0346662	2	20
B cell mediated immunity	0.0346662	3	108
leukocyte homeostasis	0.0359739	3	110
negative regulation of gene silencing by RNA	0.0371299	2	21
negative regulation of posttranscriptional gene silencing	0.0371299	2	21
anoikis	0.0371299	2	21
regulation of vasculature development	0.0373377	4	288
peptidyl-tyrosine phosphorylation	0.0380506	4	290
cellular response to reactive oxygen species	0.0389006	3	115
regulation of wound healing	0.0389006	3	115
regulation of endoplasmic reticulum unfolded protein response	0.0390416	2	22
mitochondrial outer membrane permeabilization	0.0390416	2	22
immunoglobulin production	0.0390441	3	116
response to topologically incorrect protein	0.0412378	3	119
positive regulation of intracellular protein transport	0.0412378	3	119
regulation of tumor necrosis factor-mediated signaling pathway	0.0412378	2	23
immunoglobulin secretion	0.0412378	2	23
reactive oxygen species biosynthetic process	0.0437169	3	122
leukocyte apoptotic process	0.0444697	3	123
positive regulation of adaptive immune response	0.047082	3	126
positive regulation of adaptive immune response based on somatic recombination of immune receptors built from immunoglobulin superfamily domains	0.047082	3	126
establishment of protein localization to mitochondrial membrane	0.0471849	2	25
positive regulation of lymphocyte mediated immunity	0.0497709	3	129
regulation of anion transport	0.0505715	3	130
post-embryonic development	0.0540388	2	27
negative regulation of ATP metabolic process	0.0620141	2	29
response to interleukin-6	0.065538	2	30
positive regulation of mitochondrial membrane permeability involved in apoptotic process	0.065538	2	30
positive regulation of posttranscriptional gene silencing	0.0686743	2	31
positive regulation of response to endoplasmic reticulum stress	0.0686743	2	31
negative regulation of cell junction assembly	0.0686743	2	31
endoplasmic reticulum unfolded protein response	0.0720435	2	32
positive regulation of leukocyte mediated immunity	0.0720435	3	150
negative regulation of gene silencing	0.0720435	2	32
positive regulation of intrinsic apoptotic signaling pathway	0.0754732	2	33
protein insertion into membrane	0.0754732	2	33
regulation of oxidative stress-induced neuron death	0.0796462	2	34
regulation of response to wounding	0.0827771	3	159
positive regulation of MAP kinase activity	0.0827771	3	159
neuron death in response to oxidative stress	0.0828925	2	35
organelle outer membrane	0.0848124	3	161
tumor necrosis factor-mediated signaling pathway	0.0856474	2	36
outer membrane	0.0856474	3	162
establishment of endothelial barrier	0.0856474	2	36
import into nucleus	0.0858534	3	163
positive regulation of transcription by RNA polymerase II	0.0878973	3	165
regulation of glial cell proliferation	0.0878973	2	37
protein serine/threonine kinase activity	0.0878973	3	165
regulation of endothelial cell differentiation	0.0878973	2	37
positive regulation of vasculature development	0.0910598	3	168
positive regulation of cytokine-mediated signaling pathway	0.0911572	2	38
ER-nucleus signaling pathway	0.0911572	2	38
granulocyte activation	0.0982499	2	40
positive regulation of intracellular transport	0.0982499	3	174
phosphatase binding	0.0982499	3	174
regulation of anion transmembrane transport	0.0982499	2	40
amino acid import across plasma membrane	0.0982499	2	40
